# Supplementary material for: Proteome analysis of the Gram-positive fish pathogen Renibacterium salmoninarum reveals putative role of membrane vesicles in virulence
Source: Sci Rep. 2022 Feb 22;12:3003. doi: 10.1038/s41598-022-06130-w (PMC8863785; doi:10.1038/s41598-022-06130-w)
Supplement: Supplementary file 2 — Supplementary Information 2. [file 41598_2022_6130_MOESM2_ESM.xlsx]

## Sheet: Overview
Proteome analysis of the Gram-positive fish pathogen Renibacterium salmoninarum reveals putative role of membrane vesicles in virulence
Authors: Tobias Kroniger, Daniel Flender, Rabea Schlüter, Bernd Köllner, Anke Trautwein-Schult and Dörte Becher
Overview of supplementary table content:
Sheet 1	Overview of supplementary table content
Sheet 2	Total protein identifications	All identified proteins are listed with their UniProt protein IDs, gene names, annotated UniProt protein names, the predicted PSORTb localization, the predicted SignalP output and the respective results of the mass spectrometry search
Sheet 3	Quantified proteins in cytosol fraction	Quantified proteins in the subcellular fraction of the cytosol are listed with their UniProt protein IDs, gene names, annotated UniProt protein names, the predicted PSORTb localization, the predicted SignalP output and the respective results of the mass spectrometry search
Sheet 4	Quantified proteins in membrane fraction	Quantified proteins in the subcellular fraction of the membrane are listed with their UniProt protein IDs, gene names, annotated UniProt protein names, the predicted PSORTb localization, the predicted SignalP output and the respective results of the mass spectrometry search
Sheet 5	Quantified proteins in extracellular fraction	Quantified proteins in the extracellular fraction are listed with their UniProt protein IDs, gene names, annotated UniProt protein names, the predicted PSORTb localization, the predicted SignalP output and the respective results of the mass spectrometry search
Sheet 6	Quantified proteins in membrane vesicle fraction	Quantified proteins in the membrane vesicle fraction are listed with their UniProt protein IDs, gene names, annotated UniProt protein names, the predicted PSORTb localization, the predicted SignalP output and the respective results of the mass spectrometry search
Sheet 7	Exclusive proteins in cytosol fraction	Exclusively identified proteins in the subcellular fraction of the cytosol are listed with their UniProt protein IDs, gene names, annotated UniProt protein names, the predicted PSORTb localization, the predicted SignalP output and the respective results of the mass spectrometry search.
Sheet 8	Exclusive proteins in membrane fraction	Exclusively identified proteins in the subcellular fraction of the membrane are listed with their UniProt protein IDs, gene names, annotated UniProt protein names, the predicted PSORTb localization, the predicted SignalP output and the respective results of the mass spectrometry search.
Sheet 9	Exclusive proteins in extracellular fraction	Exclusively identified proteins in the extracellular fraction are listed with their UniProt protein IDs, gene names, annotated UniProt protein names, the predicted PSORTb localization, the predicted SignalP output and the respective results of the mass spectrometry search.
Sheet 10	Exclusive proteins in membrane vesicle fraction	Exclusively identified proteins in the membrane vesicle fraction are listed with their UniProt protein IDs, gene names, annotated UniProt protein names, the predicted PSORTb localization, the predicted SignalP output and the respective results of the mass spectrometry search.
Sheet 11	PSORTb result	Output of the bioinformatic tool PSORTb with the results for each protein of the annotated proteins of the R. salmoninarum strain ATTC 33209 and their respective scoring for the different applied analytical modules are shown
Sheet 12	SignalP result	Output of the bioinformatic tool SignalP for the used R. salmoninarum strain ATTC 33209 with the scoring of each protein

## Sheet: All_Protein_Identifications
Overview of all protein identifications
In this table all identified proteins are listed with their UniProt protein IDs, gene names, annotated UniProt protein names, the predicted PSORTb localization, the predicted SignalP output and the respective results of the mass spectrometry search. Further, the median normalized LFQ values of each protein within each replicate within the enriched subcellular fractions are shown (Cyt = cytosol; M…
Protein ID	Gene Name	Protein Name	PSORTb Localization	SignalP	Mol Weight [kDa]	Peptides	Razor + unique peptides	Unique peptides	Sequence coverage [%]	Unique + razor sequence coverage [%]	Unique sequence coverage [%]	Intensity	MS/MS count	LFQ log2 Cyt_1	LFQ log2 Cyt_2	LFQ log2 Cyt_3	LFQ log2 Cyt_4	Median norm Cyt_1	Median norm Cyt_2	Median norm Cyt_3	Median norm Cyt_4	LFQ log2 Mem_1	LFQ log2 Mem_2	LFQ log2 Mem_3	LFQ log2 Mem_4	Median norm Mem_1	Median norm Mem_2	Median norm Mem_3	Median norm Mem_4	LFQ log2 Extra_1	LFQ log2 Extra_2	LFQ log2 Extra_3	LFQ log2 Extra_4	Median norm Extra_1	Median norm Extra_2	Median norm Extra_3	Median norm Extra_4	LFQ log2 MV_1	LFQ log2 MV_2	LFQ log2 MV_3	LFQ log2 MV_4	Median norm MV_1	Median norm MV_2	Median norm MV_3	Median norm MV_4
A9WMA0	groL1	60 kDa chaperonin 1 (GroEL protein 1) (Protein Cpn60 1)	Cytoplasmic	OTHER	56.918	108	108	103	99.8	99.8	99.8	715580000000	14483	31.5433	31.5932	31.5265	31.481	7.37553	7.57041	7.46479	7.45677	31.4663	31.704	31.4572	31.5215	6.61975	6.83012	6.5594	6.64845	24.6331	24.143	24.3054	24.567	5.3382	4.91838	5.06431	5.32802	NaN	17.8961	17.6298	16.959		-0.690115	-0.948692	-1.95235
A9WM30	chvE	Multiple sugar-binding protein	Unknown	LIPO(Sec/SPII)	37.839	50	50	49	98.3	98.3	98.3	225740000000	3669	28.1718	27.9328	28.1418	27.9869	4.00408	3.90999	4.08004	3.96265	30.9545	30.9682	30.9722	30.9704	6.10798	6.09438	6.07441	6.09732	24.2034	23.633	24.0628	24.1497	4.90858	4.40842	4.82171	4.91078	19.5009	19.8643	19.5451	19.7907	0.231518	1.2781	0.966604	0.879368
A9WN14	groL2	60 kDa chaperonin 2 (GroEL protein 2) (Protein Cpn60 2)	Cytoplasmic	OTHER	56.741	96	91	91	99.8	99.8	99.8	221560000000	8401	30.726	30.7339	30.8842	30.7156	6.55823	6.71116	6.82241	6.69143	29.6493	29.8048	29.6485	29.8209	4.80278	4.93092	4.75066	4.94782	23.839	23.3087	23.4456	23.7807	4.54417	4.08411	4.20445	4.54172	NaN	NaN	NaN	NaN
A9WL54	msa1	Cell surface protein	Unknown	SP(Sec/SPI)	57.26	53	53	53	81.4	81.4	81.4	207700000000	7565	27.8159	27.5225	27.8377	27.6634	3.64817	3.49969	3.77592	3.63916	29.677	29.5594	30.216	30.0409	4.83049	4.6856	5.31825	5.16778	29.8774	30.3311	29.9556	30.2344	10.5825	11.1065	10.7145	10.9955	25.763	25.9633	26.1629	25.7767	6.49358	7.37712	7.58439	6.8653
A9WSW5	tuf	Elongation factor Tu (EF-Tu)	Cytoplasmic	OTHER	43.707	49	49	49	86.9	86.9	86.9	206730000000	2729	30.1477	30.369	30.2732	30.2834	5.97995	6.34625	6.21144	6.25919	30.8754	30.7592	30.7175	30.8237	6.02889	5.88538	5.81972	5.95063	23.0953	22.7817	22.7293	22.8126	3.80045	3.55716	3.48817	3.57364	17.3149	18.1572	18.4353	18.0142	-1.95454	-0.428986	-0.143188	-0.897198
A9WPE4	oppA.3	Oligopeptide-binding protein	Unknown	OTHER	52.654	64	64	64	89.8	89.8	89.8	138530000000	4070	27.6369	27.3298	27.6031	27.517	3.4691	3.30704	3.54139	3.49278	29.3305	29.4303	29.2498	29.2613	4.48403	4.55649	4.352	4.38822	26.274	26.0444	26.759	26.557	6.97917	6.81979	7.51789	7.31809	25.7621	26.506	25.8905	26.1027	6.49272	7.91975	7.31199	7.19134
A9WSX9	rpoC	DNA-directed RNA polymerase subunit beta' (RNAP subunit beta') (EC 2.7.7.6) (RNA polymerase subunit beta') (Transcriptase subunit beta')	Cytoplasmic	OTHER	143.13	180	180	180	85.1	85.1	85.1	102720000000	5598	28.396	28.3697	28.2877	28.3377	4.22828	4.34689	4.22591	4.31353	27.486	27.5041	27.4352	27.6127	2.63949	2.63023	2.53736	2.73957	23.4958	23.8553	23.7906	23.804	4.20096	4.6307	4.54953	4.56505	20.9314	21.49	21.6516	21.2045	1.66195	2.90376	3.07305	2.29319
A9WNY1	RSal33209_1037	Trypsin-like serine protease (EC 3.4.21.-)	Unknown	SP(Sec/SPI)	25.239	17	17	17	85.4	85.4	85.4	92117000000	3645	20.6279	NaN	21.2066	20.5642	-3.53984		-2.85512	-3.45999	23.2661	22.5012	23.1449	21.5581	-1.58038	-2.37269	-1.75294	-3.315	30.7392	30.5993	30.4032	29.3381	11.4443	11.3747	11.1621	10.0991	24.1238	24.5139	23.9784	24.3059	4.85444	5.92766	5.39988	5.39455
A9WUR1	ftsH	ATP-dependent zinc metalloprotease FtsH (EC 3.4.24.-)	CytoplasmicMembrane	SP(Sec/SPI)	75.851	72	72	72	73.9	73.9	73.9	91004000000	1647	25.6458	25.3523	25.5912	25.4322	1.47806	1.32949	1.52948	1.40798	29.5465	29.6404	29.7695	29.6662	4.69998	4.76656	4.87175	4.79308	22.5244	22.0441	22.0972	21.9528	3.22958	2.81948	2.85611	2.71381	NaN	16.8989	16.7453	NaN		-1.68734	-1.83323
A9WSY0	rpoB	DNA-directed RNA polymerase subunit beta (RNAP subunit beta) (EC 2.7.7.6) (RNA polymerase subunit beta) (Transcriptase subunit beta)	Cytoplasmic	OTHER	129.26	145	145	145	83.7	83.7	83.7	89209000000	4521	28.9025	28.8828	28.8475	28.9251	4.7347	4.86006	4.78578	4.9009	28.0158	28.0439	28.0182	28.1443	3.16933	3.17	3.12044	3.27123	23.8389	24.0222	23.9651	23.9711	4.54408	4.79758	4.72396	4.73211	20.5343	21.0054	21.4187	21.3383	1.26491	2.41916	2.84021	2.42696
A9WTM5	RSal33209_2822	DNA-binding protein HU	Cytoplasmic	OTHER	11.068	22	22	21	93.5	93.5	93.5	87604000000	2589	30.1828	30.0422	30.2854	30.2976	6.01506	6.01942	6.22362	6.27337	29.9403	29.9539	29.5177	29.8281	5.09376	5.08009	4.61994	4.955	25.5385	26.1833	25.9143	25.8511	6.24368	6.95868	6.67322	6.6122	19.3308	19.4149	18.1674	NaN	0.0613899	0.82869	-0.411163
A9WSW6	fusA	Elongation factor G (EF-G)	Cytoplasmic	OTHER	77.575	85	85	85	92.5	92.5	92.5	86649000000	3383	29.2281	29.1522	29.0758	29.1656	5.06034	5.1294	5.01406	5.14142	28.5991	28.714	28.8235	28.8308	3.75255	3.84019	3.92568	3.95771	21.253	21.0003	20.8722	21.153	1.95811	1.77572	1.63111	1.91406	NaN	NaN	NaN	NaN
A9WMN9	secA	Protein translocase subunit SecA	Cytoplasmic	OTHER	103.37	121	121	121	89.3	89.3	89.3	85705000000	3437	27.2697	27.2996	27.3772	27.2283	3.10197	3.27679	3.3154	3.2041	29.2061	29.0968	29.2138	29.2245	4.35959	4.22293	4.31605	4.35144	21.0122	20.8428	20.9593	21.0718	1.71729	1.61818	1.71817	1.83281	19.4697	18.8051	19.1377	18.8898	0.200285	0.218891	0.559128	-0.0215645
A9WUP1	RSal33209_3195	Negative regulator of genetic competence	Cytoplasmic	OTHER	91.445	122	122	118	91.2	91.2	91.2	75074000000	2557	26.1623	26.1189	26.2083	26.26	1.99455	2.09612	2.14659	2.23585	28.3962	28.3839	28.5799	28.552	3.54972	3.51	3.6821	3.67891	22.0408	22.0223	22.1941	22.2873	2.74593	2.79767	2.95297	3.0484	18.0705	18.3177	18.0889	18.3674	-1.19892	-0.268528	-0.489611	-0.543928
A9WMC8	RSal33209_0301	Succinate dehydrogenase flavoprotein subunit (EC 1.3.5.1)	CytoplasmicMembrane	OTHER	64.73	66	66	66	73.6	73.6	73.6	72917000000	2245	27.2664	27.0856	27.2951	27.1309	3.09867	3.06282	3.23333	3.10675	29.586	29.7276	29.542	29.5116	4.73953	4.85378	4.64419	4.63846	23.1362	22.8929	23.7929	23.6311	3.84136	3.66831	4.55181	4.39217	20.043	19.7648	19.0865	19.7804	0.773596	1.17862	0.507929	0.869007
A9WMN1	RSal33209_1623	Glutamate dehydrogenase (EC 1.4.1.2)	Cytoplasmic	OTHER	180.84	150	150	150	74.2	74.2	74.2	72678000000	2947	25.7739	25.8161	25.7987	25.6759	1.60616	1.79338	1.73697	1.65169	28.2549	28.0956	28.398	28.2361	3.40842	3.22172	3.5002	3.36303	20.3657	19.9184	19.8382	20.3953	1.07084	0.693823	0.597034	1.15635	NaN	NaN	NaN	NaN
A9WT29	sufC	FeS assembly ATPase	Cytoplasmic	OTHER	27.846	44	44	44	98.8	98.8	98.8	69234000000	1804	27.6646	27.799	27.7974	27.775	3.49683	3.77621	3.73567	3.75085	29.533	29.5858	29.3913	29.3556	4.68653	4.71198	4.49352	4.48249	21.1234	20.8923	20.8931	21.82	1.82852	1.66772	1.652	2.581	15.2388	16.6026	16.6264	16.3154	-4.03063	-1.98364	-1.95211	-2.596
A9WPA2	RSal33209_1169	GTP-binding protein	Cytoplasmic	OTHER	69.307	67	67	67	76.7	76.7	76.7	67620000000	2203	28.032	28.1273	28.1363	28.1455	3.86421	4.10455	4.07453	4.12135	29.9286	29.9629	29.8923	29.8597	5.08209	5.08908	4.99455	4.98662	20.9235	20.842	20.8321	20.8085	1.62868	1.61741	1.59102	1.56958	NaN	16.8178	17.1189	16.2768		-1.76844	-1.45965	-2.6346
A9WR40	RSal33209_0014	Uncharacterized protein	Cytoplasmic	OTHER	39.911	69	69	69	81.1	81.1	81.1	66108000000	1288	28.2258	27.8215	28.2016	27.842	4.05802	3.79871	4.13983	3.8178	29.2147	29.4268	29.7818	29.8508	4.36821	4.55294	4.88404	4.97772	20.7847	19.7142	20.5576	19.86	1.48982	0.489643	1.31647	0.621044	NaN	NaN	NaN	NaN
A9WMM0	glfT	Bifunctional udp-galactofuranosyl transferase	Cytoplasmic	OTHER	74.953	53	53	53	68.7	68.7	68.7	63166000000	1365	27.1262	27.0482	26.9998	27.049	2.95847	3.02546	2.93805	3.02475	29.7127	29.752	29.732	29.9001	4.8662	4.87814	4.83417	5.02699	19.7991	19.4591	19.6902	20.3255	0.504255	0.234472	0.449045	1.08658	NaN	NaN	NaN	NaN
A9WTJ9	RSal33209_2795	Penicillin-insensitive transglycosylase (EC 2.4.1.129) (Peptidoglycan TGase)	CytoplasmicMembrane	OTHER	79.659	62	62	62	68.9	68.9	68.9	62053000000	3189	25.0914	24.8868	24.9086	24.8664	0.923645	0.864027	0.846815	0.84217	28.4675	28.5182	28.4731	28.3637	3.62099	3.64433	3.57526	3.49064	27.4241	27.6387	27.5582	27.2037	8.1292	8.41406	8.31704	7.96474	21.739	22.2057	22.8176	21.8508	2.46956	3.61943	4.23906	2.9394
A9WSG7	RSal33209_2022	Membrane protease family, stomatin/prohibitin-like protein	Unknown	OTHER	35.145	43	43	43	77.4	77.4	77.4	60504000000	1002	24.7903	24.6352	24.8047	24.6883	0.622591	0.612408	0.742935	0.664075	29.3287	29.5114	28.9728	29.2308	4.48215	4.63755	4.07497	4.35765	20.1593	19.4858	19.8108	19.8924	0.864447	0.261208	0.569717	0.65344	NaN	NaN	NaN	NaN
A9WTC6	RSal33209_2722	L-lactate dehydrogenase (EC 1.1.2.3)	Unknown	OTHER	46.454	41	41	41	72.5	72.5	72.5	58785000000	1252	25.9817	25.9733	25.8925	25.8945	1.81397	1.95058	1.83074	1.87031	29.1886	29.2589	28.869	29.0009	4.34206	4.38509	3.97118	4.12784	19.3934	18.7351	18.8152	19.0293	0.0985279	-0.489527	-0.425928	-0.209637	NaN	16.0781	16.3458	NaN		-2.50811	-2.23275
A9WSV6	rplB	50S ribosomal protein L2	Cytoplasmic	OTHER	30.639	37	37	37	79.6	79.6	79.6	58761000000	1479	29.5872	29.6488	29.6964	29.6012	5.4194	5.62607	5.63467	5.57696	29.5653	29.6374	28.8314	29.2408	4.71877	4.76356	3.93365	4.36772	21.8524	22.3069	21.9629	21.3461	2.55753	3.08227	2.72181	2.10719	16.6722	19.651	20.5943	17.6226	-2.59723	1.06478	2.01579	-1.28872
A9WPA0	RSal33209_1167	Oligopeptide transporter, ATPase protein	CytoplasmicMembrane	OTHER	67.947	75	75	75	83	83	83	58049000000	1540	25.1335	24.8476	25.1996	24.894	0.965761	0.824854	1.1378	0.869828	28.8114	28.9897	28.6065	28.6829	3.96485	4.11588	3.70871	3.80985	19.5227	20.1257	19.877	19.6488	0.22781	0.90107	0.635864	0.409899	19.187	18.7353	18.9516	19.2563	-0.0823727	0.149069	0.373064	0.344927
A9WSU5	rplE	50S ribosomal protein L5	Cytoplasmic	OTHER	21.593	41	41	41	99	99	99	57049000000	1463	28.9334	28.9963	28.8432	28.9718	4.76564	4.9735	4.78141	4.94758	30.5864	30.6212	30.4678	30.4703	5.73987	5.74737	5.57002	5.59724	21.6118	21.4973	21.4866	21.1932	2.31689	2.27268	2.24548	1.95421	NaN	NaN	NaN	NaN
A9WT39	RSal33209_2246	Transketolase (EC 2.2.1.1)	Cytoplasmic	OTHER	76.305	69	69	69	79.5	79.5	79.5	54222000000	1959	29.1069	29.1143	29.1846	29.2818	4.93916	5.09153	5.12285	5.2576	27.9307	27.846	28.1493	28.164	3.08421	2.97217	3.25154	3.29089	21.138	21.2835	21.0512	21.5785	1.84316	2.05889	1.81007	2.33956	NaN	NaN	NaN	NaN
A9WPL4	RSal33209_1391	2-oxoglutarate dehydrogenase E1 component (EC 1.2.4.2) (EC 2.3.1.61) (2-oxoglutarate dehydrogenase complex E2 component) (Alpha-ketoglutarate dehydrogenase E1 component) (Dihydrolipoamide succinyltransferase) (Dihydrolipoyllysine-residue succinyltransferase component of 2-oxoglutarate dehydrogenase complex)	Cytoplasmic	OTHER	143.8	127	127	127	79.8	79.8	79.8	53983000000	2834	27.0373	26.8591	26.9008	26.9544	2.86951	2.83635	2.83905	2.93018	27.7611	27.6667	27.8229	27.9586	2.91459	2.79284	2.92514	3.08555	21.7252	21.6288	21.5364	21.4941	2.43035	2.40418	2.29523	2.25514	NaN	NaN	NaN	NaN
A9WPP5	RSal33209_1266	Hypothetical membrane protein	CytoplasmicMembrane	SP(Sec/SPI)	70.942	62	62	62	75.5	75.5	75.5	53302000000	1618	25.915	25.6697	25.8021	25.7287	1.74726	1.6469	1.74032	1.70451	29.3352	29.4772	29.4803	29.4463	4.4887	4.60334	4.58246	4.57316	22.3945	22.0555	22.3134	22.3842	3.0996	2.83091	3.07229	3.14527	18.0558	18.198	17.3135	18.0941	-1.21356	-0.388258	-1.265	-0.817272
A9WUY8	RSal33209_3295	ABC transporter ATP-binding protein	Cytoplasmic	OTHER	62.046	60	60	60	75.4	75.4	75.4	52391000000	1959	27.0684	27.2299	27.1708	27.0388	2.9006	3.2071	3.10908	3.01464	28.4867	28.3587	28.2174	28.4874	3.64014	3.48487	3.31959	3.61429	21.9941	21.9891	21.9691	22.3091	2.69928	2.7645	2.72797	3.07016	18.499	18.8255	19.6566	18.7	-0.770447	0.239313	1.0781	-0.21134
A9WSU1	rpsE	30S ribosomal protein S5	Cytoplasmic	OTHER	24.553	28	28	28	80.3	80.3	80.3	52381000000	2312	27.7745	27.9115	27.8812	27.7708	3.60673	3.88878	3.8194	3.74664	29.3945	29.3532	28.9537	29.1202	4.54803	4.47934	4.05592	4.24711	21.1219	19.9599	20.1887	20.6415	1.82707	0.735268	0.947582	1.40253	NaN	NaN	NaN	NaN
A9WUF0	RSal33209_3103	Cell wall endopeptidase	Extracellular	SP(Sec/SPI)	48.384	37	37	37	54.5	54.5	54.5	52187000000	1610	24.2466	23.856	23.9831	23.899	0.0788002	-0.166712	-0.0786438	-0.125184	28.7298	28.5338	28.416	27.8376	3.88333	3.65994	3.5182	2.96446	29.0369	28.8007	29.4577	30.2996	9.74206	9.57614	10.2166	11.0607	26.5945	26.8776	27.2677	26.6553	7.32508	8.29137	8.68914	7.7439
A9WQR3	dnaK	Chaperone protein DnaK (HSP70) (Heat shock 70 kDa protein) (Heat shock protein 70)	Cytoplasmic	OTHER	66.566	86	86	86	84.9	84.9	84.9	50960000000	2608	29.4668	29.3783	29.5076	29.4446	5.29903	5.35558	5.44586	5.42037	27.2097	27.0935	27.7327	27.6972	2.36322	2.21961	2.83494	2.82414	22.1744	21.7794	21.8685	22.2343	2.87949	2.55478	2.62742	2.99537	NaN	NaN	NaN	NaN
A9WPC8	RSal33209_1147	Glycine betaine-binding protein	Unknown	LIPO(Sec/SPII)	34.322	46	46	46	85.1	85.1	85.1	50618000000	1563	25.8217	25.5262	25.7625	25.5099	1.65392	1.50342	1.7007	1.48567	30.0431	30.1261	30.4259	30.47	5.19658	5.25223	5.52813	5.59685	25.2235	25.7129	25.7726	25.6316	5.9286	6.48832	6.53149	6.3927	25.1857	26.1965	25.2665	24.6268	5.9163	7.61026	6.68793	5.71542
A9WN51	RSal33209_1243	UPF0182 protein RSal33209_1243	CytoplasmicMembrane	OTHER	107.54	65	65	65	64.4	64.4	64.4	50356000000	1212	24.913	24.6415	24.8809	24.6212	0.745255	0.618706	0.819159	0.597005	29.744	29.7189	29.7504	29.6634	4.8975	4.845	4.85258	4.79028	20.6459	21.1167	21.1172	21.0342	1.35102	1.89215	1.87613	1.79521	NaN	15.5871	15.6317	NaN		-2.99909	-2.94682
A9WP69	RSal33209_1106	Pyruvate dehydrogenase E1 component (EC 1.2.4.1)	Cytoplasmic	OTHER	101.95	100	100	100	82.7	82.7	82.7	50294000000	3388	29.0289	29.1104	28.9173	29.0172	4.86111	5.0876	4.85551	4.993	26.7941	26.889	26.8072	27.0478	1.94763	2.01517	1.90943	2.17471	23.2618	24.0344	23.8178	22.9121	3.96698	4.80981	4.57671	3.67319	NaN	NaN	NaN	NaN
A9WL07	rpsB	30S ribosomal protein S2	Cytoplasmic	OTHER	32.374	40	40	39	86.7	86.7	86.7	48529000000	1217	27.9812	27.9396	27.6173	27.9309	3.81344	3.91685	3.55554	3.9067	28.8395	28.7328	29.5149	29.3917	3.99297	3.85894	4.61709	4.51856	21.0987	20.8028	20.892	21.0817	1.80381	1.5782	1.65089	1.84279	NaN	17.9001	18.0172	17.3855		-0.6861	-0.561323	-1.52587
A9WPX4	pnp	Polyribonucleotide nucleotidyltransferase (EC 2.7.7.8) (Polynucleotide phosphorylase) (PNPase)	Cytoplasmic	OTHER	80.041	88	88	88	88.1	88.1	88.1	47448000000	2586	29.4979	29.4764	29.4881	29.5946	5.33015	5.4536	5.42636	5.57045	27.9321	27.9699	27.899	28.1544	3.08556	3.09609	3.00118	3.28131	21.3697	21.0253	20.498	20.4306	2.07484	1.80075	1.25693	1.19168	NaN	NaN	NaN	NaN
A9WT64	RSal33209_2271	Glyceraldehyde-3-phosphate dehydrogenase (EC 1.2.1.-)	Cytoplasmic	OTHER	35.611	42	42	42	77	77	77	47419000000	1341	30.6608	30.596	30.7637	30.8667	6.49301	6.57326	6.70199	6.84254	26.6954	26.6843	26.9244	27.1979	1.84886	1.81047	2.02666	2.32479	22.937	22.5021	22.4255	22.0185	3.64218	3.27749	3.18443	2.7795	NaN	NaN	NaN	NaN
A9WSE2	secD	Protein translocase subunit SecD	CytoplasmicMembrane	OTHER	64.636	53	53	53	62.4	62.4	62.4	46040000000	1388	24.2541	23.8672	24.0603	23.835	0.0863914	-0.155544	-0.00148392	-0.189204	29.3216	29.6821	29.6269	29.423	4.47505	4.80828	4.72913	4.5499	20.2607	19.493	19.8698	20.4395	0.965887	0.268421	0.628729	1.20054	18.9896	18.4116	18.6314	18.2889	-0.279757	-0.174597	0.052906	-0.622477
A9WMK9	RSal33209_1584	Cytochrome aa3 subunit 2 (EC 7.1.1.9)	CytoplasmicMembrane	LIPO(Sec/SPII)	35.13	32	32	32	59.7	59.7	59.7	45782000000	1249	23.7346	23.4668	23.7664	23.5904	-0.433167	-0.556009	-0.295378	-0.433846	28.8425	28.911	28.797	28.6284	3.99599	4.03717	3.89923	3.7553	27.4016	27.2376	27.3023	28.2039	8.10675	8.01304	8.06123	8.96492	20.9328	21.9689	22.1872	21.5354	1.66339	3.38266	3.60863	2.62399
A9WUP2	lsr2	Lsr2 protein	Cytoplasmic	OTHER	12.744	25	25	25	99.1	99.1	99.1	45148000000	809	29.9595	29.89	30.0606	30.1031	5.79172	5.86722	5.99884	6.07892	26.048	26.0331	25.3482	25.8921	1.2015	1.15922	0.450448	1.01905	26.0826	26.5345	26.6031	26.0534	6.78769	7.30987	7.36203	6.81442	17.974	17.2554	18.074	NaN	-1.29542	-1.33079	-0.504486
A9WSR1	rpoA	DNA-directed RNA polymerase subunit alpha (RNAP subunit alpha) (EC 2.7.7.6) (RNA polymerase subunit alpha) (Transcriptase subunit alpha)	Cytoplasmic	OTHER	36.139	57	57	57	100	100	100	44870000000	1875	28.7426	28.7745	28.7791	28.8307	4.57483	4.75179	4.71737	4.80649	27.7843	27.7854	27.7181	27.9928	2.9378	2.91159	2.82031	3.11965	22.9604	23.5142	23.9433	23.1696	3.66558	4.28966	4.70222	3.93063	NaN	NaN	16.8959	16.2083			-1.6826	-2.70309
A9WSV3	rpsC	30S ribosomal protein S3	Cytoplasmic	OTHER	31.186	48	48	48	89	89	89	44737000000	1236	28.4576	28.642	28.266	28.5405	4.2898	4.6192	4.20422	4.51633	29.5766	29.5337	29.7028	29.8451	4.73012	4.65986	4.80497	4.97199	21.9987	21.5421	21.5829	22.0774	2.70383	2.31754	2.34177	2.83849	17.742	18.0137	19.1709	18.3703	-1.52745	-0.572498	0.592335	-0.541073
A9WT92	RSal33209_2299	SSU ribosomal protein S1P	Cytoplasmic	OTHER	55.566	50	50	50	76.8	76.8	76.8	44397000000	1676	28.7909	28.7044	28.6589	28.8959	4.62319	4.68168	4.59715	4.87171	28.5308	28.5927	28.9605	28.7967	3.6843	3.71886	4.06271	3.92358	20.702	21.0198	21.098	21.5037	1.40715	1.79519	1.85691	2.26478	NaN	14.9611	14.7162	NaN		-3.62514	-3.8623
A9WV24	RSal33209_3334	Uncharacterized protein	Unknown	SP(Sec/SPI)	21.234	23	23	23	66	66	66	44303000000	2797	NaN	NaN	NaN	NaN					24.5234	23.8241	25.1245	24.2058	-0.323149	-1.04979	0.226682	-0.667343	28.8818	28.8207	28.4985	28.8346	9.58697	9.59615	9.25734	9.59563	26.4877	27.4	26.1885	26.0861	7.21826	8.81376	7.60993	7.17474
A9WSW7	rpsG	30S ribosomal protein S7	Cytoplasmic	OTHER	17.232	29	29	29	91	91	91	44185000000	951	29.2025	29.2254	29.2264	29.1272	5.03479	5.20267	5.16464	5.10301	28.7768	28.8584	28.3347	28.6275	3.93032	3.98458	3.43687	3.75439	22.0916	22.4213	22.4642	22.1086	2.79672	3.19676	3.22309	2.86961	NaN	16.5468	17.1366	NaN		-2.03943	-1.44192
A9WM18	RSal33209_0448	Disulfide bond isomerase	Unknown	OTHER	31.927	29	29	29	65.9	65.9	65.9	43943000000	620	24.9781	24.6258	24.9595	24.9923	0.810349	0.603075	0.897717	0.968066	29.2245	29.2924	29.4906	29.5636	4.37802	4.41857	4.59279	4.69048	20.6902	20.0777	20.5795	20.1862	1.39535	0.853115	1.33836	0.947212	NaN	17.4099	16.172	NaN		-1.17634	-2.40652
A9WU51	RSal33209_3001	Succinate-semialdehyde dehydrogenase (NADP+) (EC 1.2.1.16)	Cytoplasmic	OTHER	53.48	58	58	58	83	83	83	43493000000	1524	29.4097	29.5012	29.4928	29.2978	5.24194	5.47842	5.431	5.27358	27.0083	26.8494	26.8175	27.0821	2.16176	1.97551	1.91972	2.20903	22.0684	21.5873	21.1056	21.2899	2.77355	2.3627	1.86447	2.05096	NaN	NaN	NaN	NaN
A9WNC6	atpA	ATP synthase subunit alpha (EC 7.1.2.2) (ATP synthase F1 sector subunit alpha) (F-ATPase subunit alpha)	Cytoplasmic	OTHER	59.34	70	70	70	97.6	97.6	97.6	43190000000	1517	28.658	28.4787	28.4285	28.5727	4.4902	4.45593	4.36679	4.54852	27.7713	27.9938	28.0611	28.2034	2.92482	3.11993	3.16332	3.33026	21.7957	21.4153	21.7231	21.5567	2.50088	2.19071	2.48202	2.3177	NaN	15.288	15.5977	NaN		-3.29822	-2.98083
A9WQD9	RSal33209_0845	Catalase (EC 1.11.1.6)	Cytoplasmic	OTHER	74.705	63	63	63	73.9	73.9	73.9	42819000000	2239	30.063	29.893	30.0657	29.9813	5.89528	5.87027	6.00398	5.95708	27.2516	27.2649	27.0951	27.4369	2.40509	2.39105	2.19728	2.5638	21.443	21.0075	21.3361	20.9237	2.14817	1.78292	2.09497	1.68473	NaN	NaN	NaN	NaN
A9WTN5	RSal33209_2832	Alanine dehydrogenase (EC 1.4.1.1)	Extracellular	OTHER	38.392	37	37	37	76.5	76.5	76.5	42757000000	1975	29.2696	29.3141	29.2472	29.3113	5.10184	5.2913	5.18546	5.28707	28.1313	28.0482	28.4079	28.271	3.28477	3.17432	3.51016	3.39792	22.7445	22.4891	22.5143	22.0383	3.44959	3.26447	3.2732	2.7993	NaN	NaN	NaN	NaN
A9WSC7	rpsD	30S ribosomal protein S4	Cytoplasmic	OTHER	25.351	29	29	29	72.6	72.6	72.6	42030000000	1182	28.1689	28.3325	28.1334	28.364	4.00112	4.30977	4.07169	4.33979	29.585	29.4113	29.2454	29.2164	4.73851	4.5375	4.34766	4.34334	21.2803	20.5355	20.9395	21.2542	1.98545	1.31096	1.69836	2.01524	18.0851	19.0604	19.051	17.6819	-1.18427	0.474194	0.472458	-1.22948
A9WRB0	RSal33209_2393	(2R,3S)-2-methylisocitrate dehydratase (EC 4.2.1.3) (EC 4.2.1.99) ((2S,3R)-3-hydroxybutane-1,2,3-tricarboxylate dehydratase) (Aconitate hydratase A) (Iron-responsive protein-like) (Probable 2-methyl-cis-aconitate hydratase) (RNA-binding protein)	Cytoplasmic	OTHER	102.43	84	84	84	68.1	68.1	68.1	41447000000	2119	28.4479	28.4207	28.4381	28.485	4.2801	4.39789	4.37634	4.46077	27.198	26.9699	27.2097	27.3613	2.35147	2.09609	2.31195	2.48817	26.0428	25.9244	25.5116	25.865	6.7479	6.69982	6.27048	6.6261	17.6333	18.1112	18.6724	18.3545	-1.63615	-0.475018	0.0938511	-0.556826
A9WLT6	RSal33209_0245	Isocitrate dehydrogenase [NADP] (EC 1.1.1.42)	Cytoplasmic	OTHER	46.531	43	43	43	81.5	81.5	81.5	39809000000	1474	29.3423	29.4734	29.1835	29.4247	5.17458	5.45062	5.12179	5.40053	27.9508	27.7152	27.891	28.0103	3.10431	2.84137	2.99326	3.13716	21.5566	21.1716	20.8922	20.5636	2.26174	1.94705	1.65111	1.32461	NaN	NaN	NaN	NaN
A9WNC8	atpD	ATP synthase subunit beta (EC 7.1.2.2) (ATP synthase F1 sector subunit beta) (F-ATPase subunit beta)	CytoplasmicMembrane	OTHER	52.45	46	46	46	81.6	81.6	81.6	39164000000	1778	28.4383	28.518	28.4798	28.568	4.2705	4.4952	4.41802	4.54385	27.7871	27.8815	27.762	27.8921	2.94054	3.00761	2.8642	3.01905	21.5445	21.3948	21.4433	21.3615	2.24962	2.17024	2.20222	2.12253	NaN	15.2879	15.5143	NaN		-3.29833	-3.06422
A9WNL0	RSal33209_1492	Aquaporin	CytoplasmicMembrane	OTHER	33.392	20	20	20	39	39	39	38290000000	438	26.0764	25.7386	25.9103	25.5636	1.90866	1.71583	1.84858	1.53938	30.4711	30.7499	30.6088	30.4756	5.6246	5.87606	5.71106	5.60247	22.9321	22.0527	23.5174	23.4961	3.63721	2.82813	4.27625	4.25712	19.9214	20.1393	19.8486	19.0832	0.65197	1.55311	1.27005	0.171833
A9WRF5	RSal33209_2511	Putative endopeptidase lytE	Extracellular	SP(Sec/SPI)	46.247	25	25	25	72.9	72.9	72.9	37590000000	2282	NaN	21.177	21.0762	21.4513		-2.84576	-2.98556	-2.57289	26.6771	26.6064	26.2164	25.6148	1.83056	1.73255	1.31861	0.74169	27.4424	27.7667	27.9822	28.3563	8.14751	8.54209	8.74106	9.11737	25.9421	25.3248	25.5678	25.4849	6.67274	6.73856	6.98925	6.57357
A9WNB2	rho	Transcription termination factor Rho (EC 3.6.4.-) (ATP-dependent helicase Rho)	Cytoplasmic	OTHER	80.266	70	70	70	68.5	68.5	68.5	37486000000	1581	26.9502	27.0595	27.2524	27.1192	2.7824	3.03675	3.19066	3.09502	28.8158	28.75	28.6034	28.7459	3.96925	3.87617	3.70557	3.87283	19.4049	19.0199	18.8666	19.817	0.110067	-0.204659	-0.374496	0.578098	NaN	NaN	NaN	NaN
A9WMC7	RSal33209_0300	Succinate dehydrogenase (quinone) (EC 1.3.5.1)	CytoplasmicMembrane	OTHER	30.255	48	48	48	96.7	96.7	96.7	37363000000	967	27.4622	27.4824	27.5586	27.369	3.29441	3.45963	3.49683	3.34483	29.0926	29.2658	29.4275	29.46	4.24611	4.3919	4.52971	4.58689	21.8201	22.0292	21.6025	21.9618	2.52528	2.80459	2.36143	2.72285	19.5254	19.6492	20.1113	20.0379	0.255947	1.06299	1.5328	1.12656
A9WSH8	RSal33209_2033	Peptidylprolyl isomerase (EC 5.2.1.8)	Cytoplasmic	LIPO(Sec/SPII)	33.03	27	27	27	57.1	57.1	57.1	36951000000	1029	27.8381	27.6435	27.6976	27.7206	3.67034	3.62072	3.63588	3.69638	29.5225	29.622	30.224	30.0214	4.67601	4.7481	5.32621	5.14832	23.1017	23.6641	24.1109	24.2976	3.80686	4.43947	4.8698	5.05866	22.6474	23.3613	23.0775	23.0205	3.37795	4.77509	4.49901	4.10917
A9WNU3	rplA	50S ribosomal protein L1	Cytoplasmic	OTHER	24.839	34	34	34	94.5	94.5	94.5	36904000000	1320	27.3698	27.4771	27.3768	27.4502	3.20202	3.45439	3.31507	3.42598	29.5616	29.6316	29.4326	29.5406	4.71505	4.75773	4.53486	4.66752	20.5651	20.3951	20.0695	19.8533	1.27028	1.1705	0.828348	0.614328	NaN	NaN	NaN	NaN
A9WS36	RSal33209_2439	Tricorn protease homolog (EC 3.4.21.-)	Cytoplasmic	OTHER	126.68	92	92	92	77.5	77.5	77.5	36211000000	1533	26.5617	26.5715	26.638	26.607	2.39396	2.54869	2.5762	2.58276	27.7962	27.767	27.8587	27.7304	2.94973	2.8932	2.9609	2.8573	19.5484	19.1928	18.8841	19.2661	0.253515	-0.0317879	-0.357067	0.0271168	NaN	NaN	NaN	NaN
A9WUW0	RSal33209_3265	2,5-dichloro-2,5-cyclohexadiene-1,4-diol dehydrogenase (EC 1.3.1.-)	Cytoplasmic	OTHER	27.624	26	26	26	82.2	82.2	82.2	35935000000	1299	27.5637	27.622	27.3477	27.5924	3.39594	3.59923	3.28597	3.56822	28.6914	28.9415	28.9789	29.1485	3.84488	4.06763	4.08109	4.27543	23.6526	23.2595	23.1256	22.9555	4.35775	4.03496	3.88451	3.71658	NaN	15.5651	15.9992	NaN		-3.02109	-2.57935
A9WRI3	RSal33209_2539	Heterocyst glycolipid synthase	CytoplasmicMembrane	OTHER	252.86	140	140	140	62.3	62.3	62.3	35529000000	1237	23.2333	23.263	23.4951	23.2427	-0.934439	-0.759773	-0.566666	-0.781547	27.719	27.6826	27.753	27.7816	2.8725	2.80873	2.85523	2.90853	20.0566	19.9284	20.1757	20.8054	0.761696	0.703833	0.934607	1.56643	NaN	NaN	NaN	NaN
A9WP44	rpsP	30S ribosomal protein S16	Cytoplasmic	OTHER	16.273	27	27	27	88.4	88.4	88.4	35131000000	954	29.5649	29.4926	29.7755	29.6037	5.39713	5.46987	5.71373	5.57946	29.5399	29.7066	29.0582	29.3185	4.69334	4.83277	4.16045	4.44543	21.9527	21.9179	22.8579	23.0042	2.65787	2.69336	3.61679	3.76525	18.5175	18.4494	19.646	18.501	-0.751875	-0.136826	1.0675	-0.410378
A9WSC4	alaS	Alanine--tRNA ligase (EC 6.1.1.7) (Alanyl-tRNA synthetase) (AlaRS)	Cytoplasmic	OTHER	96.29	91	91	91	73.8	73.8	73.8	34961000000	1523	26.0896	26.2003	26.1718	26.1293	1.92189	2.17758	2.11005	2.10506	27.8386	27.7345	27.76	27.7876	2.99212	2.86062	2.86223	2.91446	18.9768	18.8657	18.832	19.5544	-0.31802	-0.358871	-0.409166	0.315454	NaN	NaN	NaN	NaN
A9WT95	polA	DNA polymerase I (EC 2.7.7.7)	Cytoplasmic	OTHER	99.199	83	83	83	76.8	76.8	76.8	34838000000	1330	25.8731	25.8778	25.6993	25.7146	1.70539	1.85505	1.63752	1.69038	28.636	28.5615	28.6558	28.5247	3.78951	3.68766	3.75805	3.65164	19.087	19.3959	19.1081	19.1106	-0.207907	0.171337	-0.133047	-0.128355	NaN	NaN	NaN	NaN
A9WRP7	RSal33209_2604	4-aminobutyrate aminotransferase (EC 2.6.1.19)	Cytoplasmic	OTHER	48.127	48	48	48	78.1	78.1	78.1	34518000000	1423	30.0697	29.9777	29.9599	29.8754	5.90196	5.95498	5.89813	5.85125	26.4472	26.2737	26.4389	26.6976	1.60067	1.39983	1.54111	1.82454	20.963	20.3116	20.3121	20.4353	1.6681	1.08705	1.07096	1.19637	NaN	NaN	NaN	NaN
A9WP08	ilvC	Ketol-acid reductoisomerase (NADP(+)) (KARI) (EC 1.1.1.86) (Acetohydroxy-acid isomeroreductase) (AHIR) (Alpha-keto-beta-hydroxylacyl reductoisomerase) (Ketol-acid reductoisomerase type 1) (Ketol-acid reductoisomerase type I)	Cytoplasmic	OTHER	36.918	38	38	38	77.7	77.7	77.7	34236000000	1327	28.3928	28.5327	28.7058	28.5616	4.22501	4.50991	4.644	4.53738	28.1092	27.9543	27.7184	27.6917	3.26267	3.08048	2.82063	2.81856	19.7731	19.1667	19.3915	19.411	0.478245	-0.0579281	0.150429	0.172014	NaN	NaN	NaN	NaN
A9WPV8	infB	Translation initiation factor IF-2	Cytoplasmic	OTHER	98.745	89	89	89	76	76	76	33962000000	1634	26.4721	26.3953	26.4941	26.4529	2.30438	2.37251	2.43233	2.4287	28.0411	28.1096	27.9024	27.9836	3.19462	3.23579	3.00457	3.11049	20.9555	20.968	20.9654	21.2177	1.6606	1.74338	1.72431	1.97879	NaN	NaN	NaN	NaN
A9WR08	RSal33209_1578	Cytochrome bc1 complex Rieske iron-sulfur subunit (Cytochrome bc1 reductase complex subunit QcrA)	CytoplasmicMembrane	OTHER	38.109	42	42	42	80.1	80.1	80.1	33763000000	1195	23.201	23.1672	23.4234	23.0736	-0.966749	-0.855572	-0.638336	-0.950591	28.637	28.7905	29.014	28.9483	3.79044	3.91663	4.11624	4.0752	25.1929	25.3548	25.2607	25.2045	5.89809	6.13019	6.01958	5.96554	18.9233	18.9005	18.8666	18.3156	-0.346085	0.314255	0.288088	-0.595741
A9WSR0	rplQ	50S ribosomal protein L17	Cytoplasmic	OTHER	25.475	34	34	34	96.2	96.2	96.2	33502000000	1054	29.101	29.3087	29.3399	29.2946	4.93321	5.28595	5.27814	5.27039	29.3016	29.3544	29.349	29.6829	4.45504	4.48054	4.45123	4.80985	21.9667	21.6161	20.9418	21.4809	2.67187	2.39153	1.70073	2.24199	NaN	17.6256	18.7139	17.38		-0.960657	0.135376	-1.53135
A9WRT3	RSal33209_2640	ABC transporter amino acid-binding protein	Unknown	LIPO(Sec/SPII)	32.461	34	34	34	93.5	93.5	93.5	33285000000	1223	25.4335	25.1102	25.3521	25.1582	1.26579	1.0874	1.29029	1.13396	29.018	29.1201	29.2034	29.401	4.17153	4.24621	4.30564	4.52787	22.6582	22.8374	22.696	22.937	3.36332	3.61283	3.45486	3.69804	22.3573	23.1286	22.5039	22.8161	3.08786	4.54236	3.92537	3.90471
A9WU08	RSal33209_2957	Acetyl-CoA carboxylase biotin-containing subunit (EC 6.4.1.2) (EC 6.4.1.3)	Cytoplasmic	OTHER	62.483	56	55	55	85	85	85	32944000000	1072	27.7716	27.6862	27.8844	27.7025	3.60384	3.66343	3.82261	3.67833	28.5591	28.6793	28.7052	28.7341	3.71255	3.80544	3.80741	3.86095	18.9587	18.3987	18.9706	19.3563	-0.336168	-0.825926	-0.270523	0.117346	NaN	NaN	NaN	NaN
A9WSD4	aspS	Aspartate--tRNA(Asp/Asn) ligase (EC 6.1.1.23) (Aspartyl-tRNA synthetase) (AspRS) (Non-discriminating aspartyl-tRNA synthetase) (ND-AspRS)	Cytoplasmic	OTHER	67.42	53	53	52	81	81	81	32458000000	1117	26.3442	26.6235	26.5313	26.4648	2.17644	2.60076	2.46959	2.44056	28.566	28.522	28.3797	28.4344	3.71947	3.64812	3.48193	3.5613	19.2229	18.8838	19.3381	20.2018	-0.0719967	-0.340834	0.0969448	0.962849	NaN	NaN	NaN	NaN
A9WSU3	rplF	50S ribosomal protein L6	Cytoplasmic	OTHER	18.951	33	33	33	94.4	94.4	94.4	32299000000	741	27.6078	27.3242	27.679	27.7317	3.44005	3.30147	3.6172	3.70749	28.4127	28.4795	28.6975	28.7744	3.56617	3.60566	3.79974	3.90132	21.0185	20.667	19.9077	19.8578	1.72363	1.44242	0.666565	0.618814	NaN	NaN	NaN	NaN
A9WP50	RSal33209_1087	Signal peptidase I (EC 3.4.21.89)	CytoplasmicMembrane	OTHER	33.208	27	27	27	87.7	87.7	87.7	31732000000	927	24.533	24.5986	25.0402	25.0171	0.365213	0.575792	0.97846	0.992881	29.0109	29.2051	29.2328	29.1504	4.16438	4.33124	4.335	4.27735	23.2859	23.6616	23.6078	23.1095	3.99102	4.43697	4.36672	3.87057	22.5214	22.5754	22.2039	22.4763	3.25202	3.98918	3.62539	3.56497
A9WT41	RSal33209_2248	Glucose-6-phosphate isomerase (EC 5.3.1.9)	Cytoplasmic	OTHER	57.512	38	38	38	56.6	56.6	56.6	31621000000	1339	29.3399	29.5005	29.3074	29.5242	5.17212	5.4777	5.24561	5.50001	26.001	26.2917	26.1001	26.4496	1.1545	1.41789	1.20228	1.5765	22.9689	23.1789	23.1198	22.9397	3.67402	3.95433	3.87866	3.70075	NaN	NaN	NaN	NaN
A9WRP5	RSal33209_2602	Universal stress protein family	Cytoplasmic	OTHER	32.524	32	32	32	89.2	89.2	89.2	31366000000	843	27.3043	27.3764	27.3715	27.0924	3.13659	3.35366	3.30977	3.06825	28.7357	28.5254	28.5452	28.4438	3.88918	3.65152	3.64746	3.57074	19.6175	19.8897	20.0044	20.756	0.322638	0.665104	0.763311	1.51702	18.6176	18.6888	18.9583	18.5703	-0.651779	0.102608	0.379765	-0.341059
A9WVN6	RSal33209_3548	Uncharacterized protein	Unknown	OTHER	52.451	22	22	22	72.6	72.6	72.6	31297000000	530	25.932	25.7312	25.9312	25.8136	1.76424	1.70841	1.8694	1.78935	29.0545	29.2697	29.0589	29.0251	4.20796	4.39585	4.16115	4.15199	21.0699	20.8567	21.088	20.9864	1.77506	1.63207	1.84685	1.74747	18.1705	18.8453	17.8884	18.3071	-1.0989	0.259083	-0.690134	-0.604258
A9WSU4	rpsH	30S ribosomal protein S8	Cytoplasmic	OTHER	14.217	26	26	26	100	100	100	31206000000	787	26.9654	27.7362	27.6188	27.4612	2.79768	3.71339	3.55701	3.43696	29.6268	29.6007	29.036	29.1952	4.78033	4.72682	4.13822	4.32209	19.7398	20.4705	20.4118	21.3391	0.444984	1.24592	1.17072	2.10019	NaN	16.0677	17.3931	NaN		-2.51856	-1.18539
A9WQS2	RSal33209_1918	Transcriptional regulator, LytR family	CytoplasmicMembrane	OTHER	53.792	43	43	43	71.3	71.3	71.3	30485000000	1493	24.1608	24.1319	24.1602	23.9566	-0.0069828	0.109186	0.0984745	-0.0675993	28.358	28.4073	28.1706	28.1637	3.51144	3.53349	3.27285	3.29065	24.6521	24.8417	25.0991	25.0473	5.3572	5.61709	5.85797	5.80836	20.898	21.8431	20.8009	21.3734	1.62859	3.25692	2.22235	2.46201
A9WTD8	topA	DNA topoisomerase 1 (EC 5.6.2.1) (DNA topoisomerase I)	Cytoplasmic	OTHER	99.5	94	94	94	78.3	78.3	78.3	29894000000	1741	26.6732	26.5337	26.693	26.4896	2.50541	2.51089	2.63123	2.46544	26.9878	27.116	26.7675	27.0462	2.14131	2.2422	1.8697	2.17315	21.3319	21.4187	21.2041	20.6354	2.03703	2.19411	1.96301	1.39643	NaN	NaN	NaN	NaN
A9WSE9	RSal33209_2004	Asparagine synthetase (Glutamine-hydrolyzing) (EC 6.3.5.4)	Cytoplasmic	OTHER	99.339	89	89	89	80.1	80.1	80.1	29306000000	1200	24.3238	24.2002	23.8566	24.1399	0.156063	0.177393	-0.205139	0.115655	27.3266	27.2308	27.811	27.6825	2.48012	2.35693	2.91318	2.80941	19.0115	18.9147	18.935	19.1461	-0.283373	-0.309851	-0.30612	-0.0928345	NaN	NaN	NaN	NaN
A9WQR5	RSal33209_1911	Acriflavin resistance plasma membrane protein	CytoplasmicMembrane	SP(Sec/SPI)	110.99	67	67	67	52.2	52.2	52.2	29172000000	820	22.9247	22.616	22.8064	22.7751	-1.24306	-1.40673	-1.25531	-1.24913	28.3284	28.4857	28.5447	28.5183	3.48191	3.61185	3.6469	3.64524	18.5891	17.4831	18.3238	18.7209	-0.705746	-1.74153	-0.917341	-0.518078	NaN	NaN	NaN	NaN
A9WMT3	RSal33209_1692	Siderophore biosynthesis protein, IucA/IucC family	Cytoplasmic	OTHER	64.234	46	46	46	57.1	57.1	57.1	29152000000	595	23.7262	23.5635	23.6893	23.6225	-0.441563	-0.459272	-0.372419	-0.401652	28.9925	29.0797	28.9189	29.0032	4.14594	4.20584	4.02116	4.13009	18.8916	18.6658	19.0041	19.6905	-0.403227	-0.558779	-0.237045	0.451534	NaN	NaN	NaN	NaN
A9WMF9	rpsI	30S ribosomal protein S9	Cytoplasmic	OTHER	18.002	22	22	22	67.1	67.1	67.1	29096000000	592	29.5856	29.4275	29.7952	29.5664	5.41782	5.40478	5.73339	5.54222	28.1833	28.1249	28.4592	28.6256	3.33677	3.25105	3.56145	3.75255	21.9314	22.0114	21.4408	21.5292	2.63649	2.78682	2.19969	2.29022	NaN	NaN	NaN	NaN
A9WSW0	rpsJ	30S ribosomal protein S10	Cytoplasmic	OTHER	14.151	22	22	22	85.5	85.5	85.5	27519000000	590	27.5682	27.5754	27.7683	27.5133	3.40044	3.55259	3.70655	3.4891	29.1568	28.8916	28.7079	28.8501	4.31026	4.01772	3.81008	3.97698	21.3385	21.3264	21.2367	21.256	2.04368	2.10177	1.99555	2.01708	NaN	NaN	NaN	NaN
A9WR14	ispG	4-hydroxy-3-methylbut-2-en-1-yl diphosphate synthase (flavodoxin) (EC 1.17.7.3) (1-hydroxy-2-methyl-2-(E)-butenyl 4-diphosphate synthase)	Cytoplasmic	OTHER	41.323	47	47	47	98.2	98.2	98.2	27471000000	972	28.0923	28.0271	28.2318	28.0277	3.92459	4.00436	4.17002	4.00351	27.3418	27.3087	27.5633	27.386	2.49529	2.43484	2.66546	2.51289	19.8628	19.3103	19.4438	20.2567	0.567905	0.0857372	0.202667	1.01777	NaN	15.6654	16.5066	NaN		-2.92083	-2.07198
A9WMG0	rplM	50S ribosomal protein L13	Cytoplasmic	OTHER	16.255	26	26	26	100	100	100	27293000000	663	28.9635	29.2312	29.3752	29.225	4.79578	5.2084	5.31342	5.20077	28.7368	28.9123	28.2471	28.2128	3.89031	4.03843	3.34933	3.33966	22.4371	22.3271	22.6946	22.3712	3.14227	3.10251	3.45352	3.13229	NaN	NaN	NaN	NaN
A9WS27	pepA	Probable cytosol aminopeptidase (EC 3.4.11.1) (Leucine aminopeptidase) (LAP) (EC 3.4.11.10) (Leucyl aminopeptidase)	Cytoplasmic	OTHER	51.468	43	43	43	93.7	93.7	93.7	26985000000	1393	25.5809	25.5885	25.6499	25.5527	1.41317	1.5657	1.58817	1.52851	27.8119	27.8939	27.9315	27.9831	2.96537	3.0201	3.03366	3.11001	25.0925	25.7511	25.8322	25.3061	5.79767	6.52652	6.59105	6.0671	NaN	NaN	NaN	NaN
A9WU66	RSal33209_3016	Glycosyltransferase (EC 2.4.1.-)	CytoplasmicMembrane	OTHER	118.52	54	54	54	47	47	47	26740000000	879	23.8905	23.8021	23.8987	23.6093	-0.27725	-0.220631	-0.163021	-0.414895	28.9147	29.1741	28.7664	28.8306	4.06816	4.30023	3.86856	3.95753	19.9977	19.8005	20.0139	20.179	0.702829	0.575874	0.772745	0.94006	21.4955	21.1143	21.2851	21.0845	2.2261	2.5281	2.70653	2.17317
A9WMZ2	RSal33209_1754	DNA helicase	Cytoplasmic	OTHER	152.11	118	118	118	78.3	78.3	78.3	26614000000	1122	24.0132	24.0449	24.045	23.9855	-0.154591	0.0221748	-0.0167389	-0.0386496	27.2542	27.1867	27.2633	27.3257	2.4077	2.31284	2.3655	2.45259	18.0538	17.6099	17.6385	17.9948	-1.24109	-1.61473	-1.60262	-1.24416	NaN	NaN	NaN	NaN
A9WNC4	atpF	ATP synthase subunit b (ATP synthase F(0) sector subunit b) (ATPase subunit I) (F-type ATPase subunit b) (F-ATPase subunit b)	CytoplasmicMembrane	OTHER	19.702	29	29	29	74.1	74.1	74.1	26598000000	580	23.7529	23.2405	23.903	23.4553	-0.414885	-0.782219	-0.158783	-0.568942	28.9537	28.913	29.5	29.1253	4.10717	4.03912	4.60219	4.25224	21.4868	20.5653	20.5161	20.4092	2.19193	1.34074	1.27503	1.1703	NaN	NaN	NaN	NaN
A9WS28	RSal33209_2431	Dihydrolipoyl dehydrogenase (EC 1.8.1.4)	Cytoplasmic	OTHER	49.147	49	49	49	77.6	77.6	77.6	26454000000	1265	28.6303	28.6538	28.6495	28.7131	4.46255	4.631	4.58773	4.68886	27.0977	27.1257	27.1977	27.4069	2.25117	2.25189	2.29991	2.5338	20.4221	20.1104	20.0466	20.2314	1.12728	0.885857	0.805485	0.992449	NaN	NaN	NaN	NaN
A9WNU2	rplK	50S ribosomal protein L11	Cytoplasmic	OTHER	15.542	23	23	23	73.8	73.8	73.8	26227000000	444	26.6891	26.6652	26.7167	26.5133	2.52137	2.64243	2.65497	2.48911	29.2495	29.5536	28.9147	29.0621	4.40296	4.67972	4.01688	4.18901	20.5168	21.0701	20.8941	21.1961	1.22196	1.84547	1.65296	1.95715	NaN	NaN	NaN	NaN
A9WS86	RSal33209_1941	Proline dehydrogenase (EC 1.5.5.2)	Cytoplasmic	OTHER	122.93	88	88	88	70	70	70	26130000000	940	25.7827	25.4453	25.556	25.4432	1.61499	1.42252	1.49429	1.419	27.9984	28.0577	27.899	27.9079	3.15184	3.18386	3.00118	3.03483	19.5928	19.2409	19.4354	19.3575	0.297909	0.0163212	0.194328	0.118507	NaN	NaN	NaN	NaN
A9WT31	sufD	FeS assembly ATPase	Cytoplasmic	OTHER	43.35	47	47	47	98	98	98	26127000000	1095	27.6102	27.5213	27.7414	27.6869	3.44245	3.4985	3.67961	3.66273	28.0817	28.1723	28.5786	28.4593	3.23516	3.29846	3.68084	3.58622	21.1569	20.513	20.6301	21.4725	1.86204	1.28838	1.38894	2.23354	16.4565	17.5118	17.8294	17.1195	-2.81287	-1.07439	-0.749121	-1.79187
A9WL73	pckG	Phosphoenolpyruvate carboxykinase [GTP] (PEP carboxykinase) (PEPCK) (EC 4.1.1.32)	Cytoplasmic	OTHER	66.756	57	57	57	81.4	81.4	81.4	25749000000	979	26.7728	26.6768	26.7111	26.696	2.60503	2.65405	2.64933	2.67185	28.5465	28.2673	28.6787	28.5906	3.69998	3.39347	3.78093	3.7175	20.3221	20.8075	20.5586	21.1403	1.02726	1.58292	1.3175	1.90138	NaN	NaN	NaN	NaN
A9WSK5	RSal33209_2061	Putative Iron(III) dicitrate-binding protein	CytoplasmicMembrane	LIPO(Sec/SPII)	39.362	38	38	38	78.9	78.9	78.9	24859000000	1398	25.0583	24.9846	25.0467	24.883	0.890539	0.961832	0.984926	0.858773	27.6274	27.9132	27.5598	27.5177	2.78091	3.03934	2.66204	2.64456	25.2869	25.0614	25.4315	24.8999	5.99207	5.83684	6.19036	5.66094	24.8116	25.0971	25.0903	25.0551	5.54216	6.51085	6.51178	6.14371
A9WRG6	RSal33209_2522	Pyruvate carboxylase (EC 6.4.1.1)	Cytoplasmic	OTHER	121.1	95	95	94	75.2	75.2	75.1	24546000000	1353	26.3554	26.3045	26.4565	26.3322	2.18769	2.28174	2.39475	2.30796	26.6834	26.4697	26.6169	26.7761	1.83686	1.59587	1.71916	1.90296	19.2208	18.9684	18.5626	18.8282	-0.0740967	-0.256184	-0.678547	-0.410715	NaN	NaN	NaN	NaN
A9WVL2	rplI	50S ribosomal protein L9	Cytoplasmic	OTHER	15.783	27	27	27	92	92	92	24075000000	1063	27.4945	27.198	27.5614	27.0937	3.32674	3.17522	3.49968	3.06946	27.7574	27.7502	27.3148	27.4751	2.91084	2.8763	2.41705	2.60204	20.1689	19.8692	19.5919	18.9452	0.874025	0.644583	0.350832	-0.293713	NaN	NaN	NaN	NaN
A9WP09	RSal33209_1046	D-3-phosphoglycerate dehydrogenase (EC 1.1.1.95)	Cytoplasmic	OTHER	55.603	42	42	42	84.3	84.3	84.3	23981000000	876	26.3409	26.3422	26.4295	26.3216	2.17317	2.31949	2.36777	2.29737	28.5403	28.3858	28.7764	28.7818	3.69379	3.51194	3.87864	3.90869	18.883	18.4993	19.1111	19.8268	-0.411886	-0.725239	-0.130013	0.587843	NaN	NaN	NaN	NaN
A9WR34	gyrB	DNA gyrase subunit B (EC 5.6.2.2)	Cytoplasmic	OTHER	77.249	54	54	54	68.9	68.9	68.9	23387000000	1055	27.0699	27.154	27.4112	27.2328	2.90214	3.13127	3.34943	3.20859	28.3842	28.3148	28.0316	28.2973	3.53766	3.44099	3.13381	3.42422	19.2642	18.6134	18.5851	19.3231	-0.030695	-0.6112	-0.655994	0.0841885	NaN	NaN	NaN	NaN
A9WSF4	pdxS	Pyridoxal 5'-phosphate synthase subunit PdxS (PLP synthase subunit PdxS) (EC 4.3.3.6) (Pdx1)	Cytoplasmic	OTHER	31.782	35	35	35	78.6	78.6	78.6	23338000000	1235	29.1819	29.1798	29.1771	29.0596	5.01414	5.157	5.11539	5.03544	26.9167	27.0747	26.6761	27.2092	2.07021	2.20085	1.77834	2.33608	20.3264	20.1323	20.1308	19.778	1.03155	0.907738	0.8897	0.539091	NaN	NaN	NaN	NaN
A9WTU3	RSal33209_2891	Penicillin-binding protein	CytoplasmicMembrane	SP(Sec/SPI)	51.91	41	41	41	76.4	76.4	76.4	22990000000	728	24.3133	24.0871	24.2197	24.039	0.145512	0.0643139	0.157948	0.0148077	28.4734	28.5145	28.7119	28.6494	3.62692	3.64065	3.81412	3.77632	21.8299	21.6885	21.1492	21.195	2.53499	2.46388	1.90812	1.95601	21.0645	21.8895	21.0116	20.9588	1.79507	3.3033	2.43308	2.04743
A9WP32	ftsY	Signal recognition particle receptor FtsY (SRP receptor)	CytoplasmicMembrane	OTHER	41.621	38	38	38	67.3	67.3	67.3	22970000000	621	24.7318	24.3758	24.5697	24.5285	0.564041	0.353077	0.507942	0.504306	28.9057	28.7926	29.1459	29.0551	4.05921	3.91875	4.24807	4.18197	19.9978	19.6989	19.3558	19.6049	0.702967	0.474316	0.114664	0.365902	NaN	NaN	NaN	NaN
A9WNC5	atpH	ATP synthase subunit delta (ATP synthase F(1) sector subunit delta) (F-type ATPase subunit delta) (F-ATPase subunit delta)	Unknown	OTHER	28.41	34	34	34	95.2	95.2	95.2	22419000000	591	26.0618	26.0173	26.2817	26.0609	1.89406	1.99455	2.21995	2.03665	28.7484	28.8483	28.6346	28.6628	3.90191	3.97447	3.73678	3.78965	19.8552	20.7362	20.0201	19.374	0.560349	1.51161	0.778999	0.135057	NaN	NaN	NaN	NaN
A9WRT5	RSal33209_2642	Amino acid transport ATP-binding protein	CytoplasmicMembrane	OTHER	28.487	27	27	27	79.7	79.7	79.7	22327000000	678	26.261	26.096	25.9697	26.0692	2.09324	2.07325	1.90798	2.04504	29.4658	29.4693	29.5932	29.519	4.6193	4.59541	4.69538	4.64593	20.236	20.329	19.4524	18.8578	0.941099	1.10446	0.211281	-0.381109	19.1811	19.42	19.539	19.4487	-0.0883312	0.833736	0.960463	0.537333
A9WR09	RSal33209_1579	Cytochrome bc1 complex cytochrome b subunit (EC 7.1.1.8) (Cytochrome bc1 reductase complex subunit QcrB)	CytoplasmicMembrane	OTHER	64.845	43	43	43	29.8	29.8	29.8	22217000000	516	23.6592	23.4555	23.4574	23.4276	-0.508593	-0.567253	-0.604372	-0.596551	28.6949	28.9282	28.7156	28.7207	3.84837	4.05439	3.81782	3.84764	19.7131	18.7696	19.5786	21.0395	0.418276	-0.454994	0.337481	1.80057	NaN	NaN	NaN	NaN
A9WKT5	RSal33209_0337	NADH dehydrogenase (EC 1.6.99.3)	CytoplasmicMembrane	OTHER	51.497	44	44	44	79.6	79.6	79.6	21954000000	586	23.8283	23.8048	23.7539	23.6726	-0.33943	-0.21797	-0.307867	-0.351594	27.5185	27.5983	27.7484	27.7271	2.67197	2.72441	2.85063	2.85399	19.3135	18.8095	18.4186	19.356	0.01861	-0.415039	-0.822515	0.117067	17.5124	17.1985	17.6833	17.9307	-1.75703	-1.38768	-0.89521	-0.980658
A9WPT7	ftsE	Cell division ATP-binding protein FtsE	CytoplasmicMembrane	OTHER	28.774	27	27	27	78.2	78.2	78.2	21916000000	512	26.123	26.047	26.3049	25.8228	1.95528	2.02426	2.24309	1.7986	29.7554	29.7196	29.5838	29.7477	4.90891	4.84574	4.68599	4.87459	19.2386	19.2586	18.9248	19.0173	-0.0562859	0.0340481	-0.316345	-0.221632	18.2548	17.6593	18.7135	19.395	-1.01462	-0.926882	0.135008	0.483685
A9WSP9	RSal33209_2105	Putative peptidase	Unknown	SP(Sec/SPI)	101.37	83	83	83	75.3	75.3	75.3	21111000000	1939	26.2588	25.9702	26.1626	26.1042	2.09103	1.94746	2.10082	2.07998	26.6767	26.6663	26.837	26.8165	1.83016	1.79243	1.93922	1.94343	24.26	24.5797	24.6181	24.3701	4.96511	5.3551	5.37695	5.13118	19.9752	20.3318	20.6785	19.8162	0.705788	1.74556	2.09995	0.904877
A9WT42	zwf	Glucose-6-phosphate 1-dehydrogenase (G6PD) (EC 1.1.1.49)	Cytoplasmic	OTHER	57.832	54	54	54	94.8	94.8	94.8	20807000000	881	26.0207	26.0714	26.1058	26.1881	1.85295	2.04865	2.04404	2.16389	28.1856	28.084	28.5424	28.4052	3.33904	3.21016	3.64462	3.53214	18.6751	18.6432	19.0655	19.9556	-0.619719	-0.581434	-0.175644	0.716654	NaN	NaN	NaN	NaN
A9WR35	gyrA	DNA gyrase subunit A (EC 5.6.2.2)	Cytoplasmic	OTHER	95.05	83	83	83	71.1	71.1	71.1	20570000000	1560	27.1575	27.2056	27.2667	27.2956	2.98974	3.18279	3.20493	3.27142	26.4276	26.3659	26.5816	26.5431	1.58105	1.49202	1.68382	1.66995	20.6793	20.5222	21.0009	21.9137	1.38448	1.29761	1.75981	2.67476	NaN	NaN	NaN	NaN
A9WMK8	RSal33209_1583	Cytochrome c oxidase subunit 1 (EC 7.1.1.9)	CytoplasmicMembrane	OTHER	65.468	13	13	13	21.5	21.5	21.5	20259000000	181	26.0593	25.3173	25.8469	25.3273	1.89157	1.29458	1.78512	1.30312	30.0352	30.1447	30.2087	30.1394	5.18873	5.27082	5.31095	5.26634	21.2597	20.3423	22.4647	22.5916	1.96485	1.11776	3.22357	3.35266	NaN	NaN	NaN	NaN
A9WND6	RSal33209_1456	Uncharacterized protein	CytoplasmicMembrane	OTHER	62.782	46	46	46	61	61	61	20100000000	691	26.9835	26.6446	26.7595	26.5455	2.81573	2.62182	2.69776	2.52129	28.2761	28.375	28.5757	28.6119	3.42957	3.50112	3.67789	3.73879	18.0642	18.6516	17.9548	18.7402	-1.23068	-0.572968	-1.28631	-0.498775	NaN	NaN	NaN	NaN
A9WSU2	rplR	50S ribosomal protein L18	Cytoplasmic	OTHER	13.709	22	22	22	87.4	87.4	87.4	19878000000	627	28.152	28.3551	28.5286	28.3508	3.98429	4.33239	4.46686	4.32657	27.4102	27.6055	26.9027	27.1814	2.5637	2.73163	2.00486	2.30829	20.7228	20.74	20.2572	20.21	1.42789	1.51541	1.01607	0.971079	19.0766	19.4141	20.6594	19.2182	-0.19285	0.827843	2.08083	0.306829
A9WRQ0	RSal33209_2607	Ferredoxin--NADP reductase (EC 1.18.1.2)	Cytoplasmic	OTHER	53.066	43	43	43	76.8	76.8	76.8	19731000000	681	25.076	25.0874	25.1912	25.1249	0.908228	1.0646	1.12942	1.10071	28.1265	28.0966	27.9304	28.0198	3.28001	3.22278	3.03265	3.14673	17.7801	16.1523	16.5267	17.462	-1.51472	-3.07232	-2.71441	-1.77691	NaN	NaN	NaN	NaN
A9WQ68	pheT	Phenylalanine--tRNA ligase beta subunit (EC 6.1.1.20) (Phenylalanyl-tRNA synthetase beta subunit) (PheRS)	Cytoplasmic	OTHER	89.928	56	56	56	70	70	70	19632000000	876	25.4154	25.4633	25.5924	25.4808	1.24766	1.4405	1.53065	1.45658	27.3573	27.2465	27.1232	27.1715	2.51081	2.37269	2.22538	2.2984	18.5146	18.1961	17.1835	19.4137	-0.780256	-1.02849	-2.05762	0.174723	NaN	NaN	NaN	NaN
A9WT32	sufB	FeS assembly ATPase	Cytoplasmic	OTHER	55.348	53	53	53	78.3	78.3	78.3	19358000000	1065	28.2959	28.0457	28.0751	28.2125	4.12812	4.02297	4.01335	4.18833	27.5314	27.5579	27.8355	27.8492	2.68489	2.68401	2.93772	2.97608	20.1258	20.1587	20.1589	21.0192	0.830919	0.934107	0.917822	1.78028	NaN	19.0972	19.5192	19.6331		0.510954	0.94063	0.721767
A9WTU4	RSal33209_2892	Non-specific serine/threonine protein kinase (EC 2.7.11.1)	CytoplasmicMembrane	OTHER	59.018	36	36	36	48.8	48.8	48.8	19314000000	729	24.3043	24.11	24.1509	24.0025	0.136557	0.087204	0.0891342	-0.0217237	28.1949	28.1892	28.7274	28.4392	3.34842	3.31534	3.82962	3.56607	20.7794	20.77	20.6553	20.4068	1.48454	1.54541	1.41414	1.16781	18.8787	19.6591	18.6249	19.2692	-0.390701	1.07291	0.0463905	0.357817
A9WQ43	recA	Protein RecA (Recombinase A)	Cytoplasmic	OTHER	41.2	48	48	48	74.6	74.6	74.6	19203000000	1034	25.8497	25.6628	25.8079	25.7812	1.68196	1.64007	1.74613	1.75704	28.0185	28.0694	28.0448	28.1534	3.17199	3.19553	3.147	3.28035	20.344	20.2939	21.2762	22.0554	1.04911	1.06931	2.03505	2.81645	NaN	16.4773	16.2208	15.6601		-2.10889	-2.3577	-3.25125
A9WRD5	ftsZ	Cell division protein FtsZ	Cytoplasmic	OTHER	40.19	29	29	29	80.4	80.4	80.4	19156000000	1053	26.2651	26.3179	26.4642	26.2874	2.09738	2.29519	2.40249	2.26316	27.0153	26.9109	27.5557	27.4946	2.1688	2.03706	2.65795	2.62148	20.1892	20.1443	19.9208	20.838	0.89432	0.919739	0.679722	1.59905	NaN	NaN	NaN	NaN
A9WQ46	RSal33209_0725	Membrane-bound transglycosylase	CytoplasmicMembrane	SP(Sec/SPI)	43.624	22	22	22	59.9	59.9	59.9	19092000000	1256	22.3428	21.9879	22.3183	22.0199	-1.82495	-2.03489	-1.74343	-2.00432	NaN	NaN	NaN	NaN					28.8878	29.1144	28.5262	29.0761	9.59291	9.8898	9.28511	9.83715	NaN	NaN	NaN	NaN
A9WRE3	murE	UDP-N-acetylmuramyl-tripeptide synthetase (EC 6.3.2.-) (UDP-MurNAc-tripeptide synthetase)	Cytoplasmic	OTHER	57.742	44	44	44	75.4	75.4	75.4	18722000000	629	25.0268	24.9011	25.0304	24.9562	0.859062	0.878326	0.968685	0.932046	27.9946	28.0158	27.8367	27.8974	3.14812	3.142	2.93892	3.02425	17.6638	17.292	17.2678	18.319	-1.63107	-1.93255	-1.97329	-0.919931	NaN	NaN	NaN	NaN
A9WSP7	RSal33209_2103	ABC transporter ATP-binding protein	Cytoplasmic	OTHER	58.027	59	59	59	76.7	76.7	76.7	18702000000	815	23.8323	23.8552	24.0984	23.8212	-0.335464	-0.167566	0.0366058	-0.20296	27.0058	27.0543	26.81	26.8364	2.1593	2.1805	1.91226	1.96332	17.5508	16.3233	16.4669	17.3254	-1.74404	-2.90127	-2.77426	-1.91351	NaN	NaN	NaN	NaN
A9WMV9	RSal33209_1684	Ferric enterobactin transport system, periplasmic components	CytoplasmicMembrane	LIPO(Sec/SPII)	37.636	38	38	38	74.6	74.6	74.6	18303000000	1325	24.9392	24.5819	24.654	24.5718	0.771458	0.559113	0.592222	0.547587	27.4303	27.4695	28.0788	27.8934	2.58378	2.59564	3.18098	3.02027	25.1863	24.971	25.1269	24.9168	5.89145	5.74643	5.88576	5.67785	23.5854	24.1502	23.4301	23.7272	4.31603	5.56397	4.85154	4.81587
A9WME7	glyA	Serine hydroxymethyltransferase (SHMT) (Serine methylase) (EC 2.1.2.1)	Cytoplasmic	OTHER	46.143	40	40	37	68.8	68.8	64.9	18095000000	651	26.7776	26.9355	26.8053	26.718	2.60981	2.91275	2.7435	2.69384	29.2971	29.1686	29.0134	29.152	4.45057	4.29474	4.11561	4.27892	18.2833	18.1479	17.994	18.9005	-1.01158	-1.07671	-1.24715	-0.338472	NaN	NaN	NaN	NaN
A9WSV9	rplC	50S ribosomal protein L3	Cytoplasmic	OTHER	23.345	28	28	28	85.9	85.9	85.9	18050000000	1022	26.6178	26.3047	26.4745	26.548	2.45003	2.28193	2.4127	2.52383	27.5785	27.5973	27.8719	27.8869	2.73201	2.72348	2.97412	3.01377	19.6084	20.195	18.3111	19.0247	0.313587	0.970377	-0.929972	-0.214228	NaN	NaN	NaN	NaN
A9WR63	hisG	ATP phosphoribosyltransferase (ATP-PRT) (ATP-PRTase) (EC 2.4.2.17)	Cytoplasmic	OTHER	31.807	31	31	31	70.3	70.3	70.3	17776000000	808	27.4928	27.6758	27.6225	27.6824	3.32506	3.65304	3.56079	3.65825	27.5251	27.2588	27.2311	27.4648	2.67856	2.38496	2.33326	2.59172	23.506	24.0086	23.9242	23.2706	4.21117	4.78397	4.68313	4.03161	NaN	NaN	NaN	NaN
A9WUM2	RSal33209_3176	Phosphate-binding protein PstS	Extracellular	LIPO(Sec/SPII)	37.622	42	42	42	87.4	87.4	87.4	17713000000	1613	24.545	24.466	24.583	24.4573	0.377287	0.443243	0.521265	0.433127	27.6254	27.6606	27.6153	27.9048	2.77889	2.7868	2.71747	3.03174	25.0181	24.9669	24.8919	24.6149	5.72319	5.74234	5.65078	5.37598	25.9736	26.5466	26.1106	25.8425	6.70422	7.96038	7.53205	6.93113
A9WPQ4	RSal33209_1275	Electron transfer flavoprotein alpha-subunit	Unknown	OTHER	32.677	24	24	24	75.7	75.7	75.7	17683000000	574	27.0916	27.1968	27.0931	27.0527	2.92389	3.174	3.0313	3.02849	28.5572	28.3216	28.4891	28.3913	3.71073	3.44772	3.59132	3.51819	18.8064	18.345	18.107	19.023	-0.488426	-0.879555	-1.13409	-0.21596	NaN	NaN	NaN	NaN
A9WSV4	rplV	50S ribosomal protein L22	Cytoplasmic	OTHER	13.443	15	15	15	89.3	89.3	89.3	17641000000	515	29.1792	29.1564	29.0272	29.1383	5.01146	5.13365	4.96542	5.11407	28.1258	28.0507	28.0009	28.143	3.27932	3.17682	3.10315	3.26987	22.0241	21.2201	21.1257	20.8141	2.72925	1.99552	1.8846	1.57514	NaN	17.6228	18.1406	18.0087		-0.963442	-0.437973	-0.902658
A9WSE1	secF	Protein-export membrane protein SecF	CytoplasmicMembrane	OTHER	36.476	29	29	29	53.2	53.2	53.2	17235000000	450	24.517	24.5143	24.3643	24.2994	0.349197	0.491545	0.302504	0.275161	29.0799	29.151	29.4797	29.3782	4.23335	4.27718	4.58194	4.50508	20.8847	20.5488	20.4169	20.6773	1.58986	1.32419	1.17578	1.43833	21.7687	21.7745	20.9665	22.119	2.49934	3.18832	2.38795	3.20763
A9WT40	tal	Transaldolase (EC 2.2.1.2)	Cytoplasmic	OTHER	39.875	42	42	42	70.3	70.3	70.3	17123000000	965	29.293	29.3705	29.0785	29.3106	5.12525	5.34777	5.01674	5.28636	25.3773	25.1902	25.8767	26.0576	0.530746	0.316353	0.97894	1.18453	22.741	23.3034	22.8704	22.378	3.44612	4.07882	3.6293	3.13906	NaN	NaN	NaN	NaN
A9WVL3	rpsR	30S ribosomal protein S18	Cytoplasmic	OTHER	8.7432	20	20	20	84.8	84.8	84.8	17093000000	530	28.8726	28.9724	29.0461	29.0813	4.7048	4.94967	4.98431	5.05707	28.2846	27.984	27.6042	27.8479	3.43807	3.11013	2.70641	2.97483	NaN	20.7424	19.8625	20.0511		1.5178	0.621363	0.812174	NaN	16.4195	16.6488	NaN		-2.16677	-1.92975
A9WTJ5	RSal33209_2791	Transcription regulator, crp family	Cytoplasmic	OTHER	30.127	25	25	25	80.4	80.4	80.4	16994000000	596	28.0858	27.938	27.7506	27.9207	3.91807	3.91527	3.68884	3.89651	28.9999	29.1197	29.7	29.4642	4.15335	4.24586	4.80216	4.59108	20.5251	20.3664	21.18	21.8027	1.2302	1.14186	1.93886	2.56379	NaN	NaN	NaN	NaN
A9WS22	hrdB	RNA polymerase sigma factor SigA	Cytoplasmic	OTHER	50.504	44	44	44	61.7	61.7	61.7	16954000000	793	25.4728	25.6436	25.6815	25.5124	1.30502	1.6208	1.61977	1.48821	27.3179	27.4301	27.3363	27.3293	2.47143	2.55621	2.43849	2.45619	19.7868	19.2623	19.1145	19.1205	0.491915	0.0376778	-0.126627	-0.11845	NaN	NaN	NaN	NaN
A9WTU5	RSal33209_2893	Non-specific serine/threonine protein kinase (EC 2.7.11.1)	CytoplasmicMembrane	OTHER	68.024	42	42	42	70.8	70.8	70.8	16883000000	720	24.1244	23.8884	24.0582	23.8738	-0.0433617	-0.134392	-0.00354767	-0.150395	28.7581	28.7476	28.6689	28.6674	3.91154	3.87374	3.77112	3.7943	20.3647	19.8855	20.4501	19.7339	1.06988	0.660896	1.20899	0.494919	18.7955	19.4405	18.9431	19.0141	-0.47393	0.854259	0.364588	0.102776
A9WP64	fabH	3-oxoacyl-[acyl-carrier-protein] synthase 3 (EC 2.3.1.180) (3-oxoacyl-[acyl-carrier-protein] synthase III) (Beta-ketoacyl-ACP synthase III) (KAS III)	Cytoplasmic	OTHER	36.945	26	26	26	88.1	88.1	88.1	16703000000	624	26.8159	27.0755	26.85	26.9354	2.64817	3.05275	2.7882	2.9112	27.4904	27.5908	27.781	27.8065	2.64386	2.71693	2.88321	2.93339	20.0726	20.2877	20.6166	20.8897	0.777746	1.06313	1.37545	1.65075	NaN	NaN	NaN	NaN
A9WNA7	argS	Arginine--tRNA ligase (EC 6.1.1.19) (Arginyl-tRNA synthetase) (ArgRS)	Cytoplasmic	OTHER	59.073	50	50	50	90	90	90	16640000000	974	26.4302	26.5571	26.5228	26.576	2.26248	2.53439	2.46109	2.5518	27.1151	27.0584	27.173	27.1629	2.26854	2.18453	2.27524	2.28979	23.1734	23.5913	23.7627	23.5616	3.87856	4.36668	4.52162	4.32267	NaN	NaN	NaN	NaN
A9WSD8	RSal33209_1993	Uncharacterized protein	Cytoplasmic	OTHER	54.228	83	83	83	95.1	95.1	95.1	16527000000	1434	26.908	26.7777	27.1718	26.9759	2.74029	2.75492	3.11003	2.95166	26.1134	26.0361	25.905	26.0136	1.26693	1.16223	1.00725	1.14053	23.0553	23.7022	23.4203	23.6128	3.7604	4.4776	4.17922	4.37384	NaN	NaN	NaN	NaN
A9WNE9	RSal33209_0935	Citrate lyase beta chain (EC 4.1.3.6)	Cytoplasmic	OTHER	35.816	26	26	26	71.3	71.3	71.3	16520000000	737	26.6245	26.5339	26.6539	26.6815	2.45674	2.51114	2.59214	2.65731	27.3241	27.5243	27.3628	27.3952	2.47754	2.6504	2.46498	2.52208	18.2246	18.6049	18.4066	18.8474	-1.07023	-0.619642	-0.834547	-0.391563	NaN	NaN	NaN	NaN
A9WPD3	RSal33209_1152	PPK2 domain-containing protein	CytoplasmicMembrane	OTHER	32.832	36	36	36	84.9	84.9	84.9	16165000000	468	23.249	23.1271	23.4368	23.4977	-0.918724	-0.895639	-0.624933	-0.526544	27.5283	27.4973	27.5802	27.321	2.68176	2.62347	2.68239	2.44786	NaN	NaN	NaN	NaN					NaN	NaN	NaN	NaN
A9WSV1	rpmC	50S ribosomal protein L29	Cytoplasmic	OTHER	12.653	20	20	20	92.9	92.9	92.9	16153000000	761	29.1237	28.9975	29.1086	29.0998	4.95596	4.97474	5.04686	5.07564	28.3253	28.4879	28.3186	28.4485	3.47879	3.61407	3.42076	3.57539	21.3268	21.7388	22.3436	21.7019	2.03193	2.51417	3.1025	2.46294	NaN	NaN	NaN	NaN
A9WLU6	RSal33209_0216	Acetolactate synthase large subunit (EC 2.2.1.6)	Cytoplasmic	OTHER	59.003	46	46	46	64.9	64.9	64.9	16081000000	1058	27.9063	27.9333	28.0145	27.8497	3.73857	3.9105	3.95271	3.82546	27.1633	27.0256	27.0358	27.1463	2.31675	2.15174	2.13801	2.27318	21.4059	21.604	21.6519	21.2889	2.11106	2.37945	2.41077	2.04994	NaN	NaN	NaN	NaN
A9WSV8	rplD	50S ribosomal protein L4	Cytoplasmic	OTHER	24.125	23	23	23	62.4	62.4	62.4	16051000000	575	27.248	27.4961	27.4996	27.6609	3.08023	3.47334	3.43784	3.63672	28.6824	28.8326	28.3296	28.3777	3.83586	3.9588	3.43184	3.50456	20.0147	18.9924	19.2473	19.0611	0.719816	-0.232224	0.00617981	-0.177822	NaN	16.8679	18.176	NaN		-1.71837	-0.402515
A9WM60	RSal33209_0292	Exodeoxyribonuclease III (EC 3.1.11.2)	Cytoplasmic	OTHER	32.058	42	42	42	92.7	92.7	92.7	16042000000	529	23.9287	23.81	23.8884	23.9114	-0.239075	-0.212761	-0.173389	-0.112786	27.1799	27.129	27.2566	27.2323	2.33336	2.25513	2.35886	2.35923	18.6305	17.3895	16.3624	18.2577	-0.664383	-1.83506	-2.87876	-0.981258	NaN	16.444	16.5252	16.3432		-2.14224	-2.05336	-2.56819
A9WTX9	RSal33209_2928	Peptidase_M15_4 domain-containing protein	Unknown	OTHER	23.885	19	19	19	58.3	58.3	58.3	16007000000	691	NaN	NaN	NaN	NaN					22.462	21.9037	22.7572	22.9073	-2.38448	-2.9701	-2.14056	-1.96579	28.7206	27.7387	28.3223	27.3871	9.42575	8.51414	9.08114	8.14819	20.6419	20.6052	19.5479	20.0043	1.37251	2.01899	0.969337	1.09293
A9WME4	gcvP	Glycine dehydrogenase (decarboxylating) (EC 1.4.4.2) (Glycine cleavage system P-protein) (Glycine decarboxylase) (Glycine dehydrogenase (aminomethyl-transferring))	Cytoplasmic	OTHER	104.83	63	63	63	59	59	59	15968000000	1133	27.6454	27.5036	27.5742	27.544	3.47765	3.48086	3.51244	3.5198	24.9811	24.9558	25.0788	25.1428	0.134554	0.0819511	0.180961	0.269676	20.3521	20.1988	20.1099	20.0062	1.05721	0.974218	0.868814	0.76726	NaN	NaN	NaN	NaN
A9WKT0	eno	Enolase (EC 4.2.1.11) (2-phospho-D-glycerate hydro-lyase) (2-phosphoglycerate dehydratase)	Cytoplasmic	OTHER	50.226	41	41	41	69.6	69.6	69.6	15961000000	944	27.7593	27.7645	27.9469	27.8724	3.59151	3.7417	3.88517	3.84818	26.1189	26.0911	26.3664	26.7153	1.27238	1.21725	1.46864	1.84219	20.4747	20.5078	20.1615	19.4168	1.17981	1.28316	0.920408	0.177839	NaN	NaN	NaN	NaN
A9WS41	RSal33209_2444	Hypothetical transporter (Sulfate transport family)	CytoplasmicMembrane	OTHER	27.962	35	35	35	73.8	73.8	73.8	15868000000	503	23.6107	23.3791	23.4827	23.342	-0.5571	-0.643612	-0.579042	-0.682153	28.1404	28.2902	27.6515	27.804	3.29392	3.41637	2.75371	2.93093	18.4719	17.6127	17.9778	17.5665	-0.82295	-1.61192	-1.26332	-1.67244	NaN	18.461	18.4287	NaN		-0.125223	-0.149797
A9WVN9	parB	Chromosome partitioning protein	Cytoplasmic	OTHER	37.209	39	39	39	92.3	92.3	92.3	15858000000	598	25.9732	25.9899	26.2654	25.9674	1.80543	1.96715	2.20361	1.94322	28.432	28.484	28.1802	28.3755	3.5855	3.6102	3.28242	3.50237	18.3416	18.4041	18.6629	19.1994	-0.9533	-0.820509	-0.578226	-0.0395222	NaN	NaN	NaN	NaN
A9WPA9	RSal33209_1176	Citrate synthase	Cytoplasmic	OTHER	47.495	45	45	45	88.3	88.3	88.3	15645000000	999	27.5505	27.628	27.4285	27.5564	3.38279	3.60522	3.3667	3.5322	25.8927	25.8876	25.7922	25.9126	1.04621	1.01373	0.894441	1.03946	22.3528	22.5226	22.2499	22.1868	3.05789	3.29804	3.0088	2.94782	NaN	NaN	NaN	NaN
A9WSW8	rpsL	30S ribosomal protein S12	Cytoplasmic	OTHER	13.698	18	18	18	75.8	75.8	75.8	15538000000	517	27.3076	26.9326	27.515	27.2316	3.13989	2.90982	3.45327	3.2074	28.677	28.9969	26.6292	27.9985	3.83049	4.12308	1.73144	3.12537	20.3589	20.9857	19.6779	21.418	1.06399	1.76107	0.436781	2.17908	18.3588	18.4901	18.6724	NaN	-0.910616	-0.0961323	0.0938854
A9WSV0	rpsQ	30S ribosomal protein S17	Cytoplasmic	OTHER	11.83	19	19	19	92.4	92.4	92.4	15469000000	917	28.1601	28.3405	28.2433	28.7798	3.99234	4.31769	4.18156	4.75562	28.6377	28.7003	28.4825	28.5051	3.7912	3.82647	3.58472	3.632	22.2344	22.5065	22.1682	22.1351	2.93949	3.28196	2.92713	2.89619	NaN	NaN	NaN	NaN
A9WPN3	gatB	Aspartyl/glutamyl-tRNA(Asn/Gln) amidotransferase subunit B (Asp/Glu-ADT subunit B) (EC 6.3.5.-)	Cytoplasmic	OTHER	54.109	57	57	57	88.4	88.4	88.4	15393000000	620	26.6558	26.7188	26.5498	26.6364	2.48805	2.69606	2.48808	2.61224	27.6535	27.7527	27.7897	27.796	2.80697	2.87886	2.89188	2.9229	18.1876	17.5248	17.4591	18.6844	-1.10725	-1.69977	-1.78204	-0.554565	NaN	NaN	NaN	NaN
A9WV45	RSal33209_3356	DNA polymerase III subunit gamma/tau (EC 2.7.7.7)	Cytoplasmic	OTHER	86.428	61	61	61	73.3	73.3	73.3	15208000000	796	25.57	25.3222	25.4891	25.2587	1.40224	1.29944	1.42731	1.23448	27.2433	27.4279	27.075	27.1301	2.39676	2.55405	2.17721	2.25696	18.1655	17.7389	17.4693	18.6985	-1.12941	-1.48573	-1.77183	-0.540491	NaN	NaN	NaN	NaN
A9WPJ4	RSal33209_1201	ATP-dependent RNA helicase	Cytoplasmic	OTHER	60.877	44	44	44	74	74	74	15149000000	763	27.4324	27.4019	27.5808	27.5247	3.26462	3.3791	3.51907	3.5005	27.446	27.5669	27.2684	27.4751	2.59949	2.69304	2.37059	2.60204	18.822	18.8261	19.008	19.9819	-0.472839	-0.398521	-0.233126	0.742945	NaN	NaN	NaN	NaN
A9WV17	RSal33209_3326	6-phosphogluconate dehydrogenase, decarboxylating (EC 1.1.1.44)	Cytoplasmic	OTHER	51.242	56	56	56	99	99	99	15031000000	1324	27.5218	27.4244	27.3307	27.5427	3.35403	3.40162	3.2689	3.51847	25.7167	25.6409	25.8527	25.7972	0.870211	0.767067	0.954904	0.924091	23.6652	23.8138	24.0572	23.5631	4.37039	4.58923	4.8161	4.32419	NaN	NaN	NaN	NaN
A9WRD8	murG	UDP-N-acetylglucosamine--N-acetylmuramyl-(pentapeptide) pyrophosphoryl-undecaprenol N-acetylglucosamine transferase (EC 2.4.1.227) (Undecaprenyl-PP-MurNAc-pentapeptide-UDPGlcNAc GlcNAc transferase)	CytoplasmicMembrane	OTHER	38.362	26	26	26	69.4	69.4	69.4	14968000000	621	26.3849	26.1118	25.982	26.1418	2.2171	2.08899	1.9202	2.1176	27.173	27.2417	27.4018	27.382	2.32651	2.36788	2.50399	2.50886	19.8512	19.6355	19.9675	20.5399	0.556297	0.410898	0.726357	1.30095	NaN	NaN	NaN	NaN
A9WL49	RSal33209_0127	Transporter, MMPL family	CytoplasmicMembrane	OTHER	77.584	36	36	36	45	45	45	14961000000	482	21.9261	22.1581	21.9786	21.7577	-2.24161	-1.86462	-2.08314	-2.26648	27.69	27.7136	28.0013	27.8614	2.84348	2.8398	3.10352	2.98826	19.4174	19.3097	19.8864	20.1219	0.122545	0.0850945	0.645258	0.882917	NaN	NaN	NaN	NaN
A9WTS9	rpsN	30S ribosomal protein S14	Cytoplasmic	OTHER	11.679	22	22	22	91.1	91.1	91.1	14848000000	488	29.4094	29.776	29.8618	29.6007	5.24163	5.7532	5.80003	5.57649	29.0361	28.8477	28.4837	28.9868	4.18955	3.97384	3.58587	4.1137	21.0508	22.8816	21.7414	21.5455	1.75593	3.65702	2.50032	2.30653	NaN	NaN	NaN	NaN
A9WPN2	gatA	Glutamyl-tRNA(Gln) amidotransferase subunit A (Glu-ADT subunit A) (EC 6.3.5.7)	Cytoplasmic	OTHER	53.979	38	38	38	70.6	70.6	70.6	14727000000	589	28.029	27.9731	28.187	27.934	3.86121	3.95036	4.12526	3.90979	28.2473	27.9537	28.427	28.4053	3.40075	3.07987	3.52923	3.53218	18.6384	18.2938	18.2341	18.9484	-0.656441	-0.930756	-1.00705	-0.290516	NaN	NaN	NaN	NaN
A9WPA8	RSal33209_1174	Aminotransferase (EC 2.6.1.-)	Cytoplasmic	OTHER	58.04	39	39	39	73.5	73.5	73.5	14540000000	724	27.6421	27.6272	27.7918	27.6796	3.47434	3.60445	3.73009	3.65536	26.9291	26.8199	26.5731	26.9149	2.08257	1.9461	1.67534	2.04181	18.5102	18.1652	18.1427	18.5589	-0.784616	-1.05938	-1.09841	-0.680037	NaN	NaN	NaN	NaN
A9WMF7	mscL	Large-conductance mechanosensitive channel	CytoplasmicMembrane	OTHER	14.273	7	7	7	28.6	28.6	28.6	14484000000	100	23.0908	22.7726	23.812	23.5678	-1.07698	-1.25012	-0.249798	-0.45641	29.2969	29.4016	29.3156	29.4098	4.45035	4.52773	4.41783	4.53669	19.863	20.7874	21.3074	21.1956	0.568132	1.56281	2.06624	1.95661	NaN	NaN	NaN	NaN
A9WSR3	rpsM	30S ribosomal protein S13	Cytoplasmic	OTHER	14.122	25	25	25	76	76	76	14458000000	532	27.9559	27.8591	27.8724	27.6756	3.78812	3.83629	3.81068	3.6514	27.607	27.5259	26.8358	26.9672	2.76052	2.65204	1.93802	2.09409	22.4074	22.8767	22.8066	22.6139	3.11249	3.65208	3.56549	3.37492	NaN	15.5236	17.0316	NaN		-3.06266	-1.54698
A9WV83	RSal33209_3394	Fructose-bisphosphate aldolase (FBP aldolase) (EC 4.1.2.13)	Cytoplasmic	OTHER	39.561	26	26	26	62.3	62.3	62.3	14438000000	740	28.7939	28.6194	29.0805	28.818	4.62611	4.59667	5.01872	4.79383	27.1297	27.0141	27.1932	27.3382	2.28315	2.1403	2.2954	2.46514	20.2464	20.1916	19.7734	19.9131	0.951576	0.967009	0.53228	0.674135	NaN	NaN	NaN	NaN
A9WN01	guaA	GMP synthase [glutamine-hydrolyzing] (EC 6.3.5.2) (GMP synthetase) (Glutamine amidotransferase)	Cytoplasmic	OTHER	56.55	44	44	44	77.7	77.7	77.7	14304000000	693	26.3178	26.341	26.4813	26.3937	2.15005	2.31827	2.41953	2.36954	27.4017	27.0812	27.6113	27.6359	2.55518	2.20737	2.71354	2.76279	18.4575	18.0965	17.7334	18.4733	-0.837345	-1.12808	-1.50774	-0.76569	NaN	NaN	NaN	NaN
A9WTZ3	ligA	DNA ligase (EC 6.5.1.2) (Polydeoxyribonucleotide synthase [NAD(+)])	Cytoplasmic	OTHER	82.588	67	67	67	71.5	71.5	71.5	14303000000	832	25.2279	25.0752	25.1907	25.2003	1.06012	1.05249	1.12897	1.17614	26.7389	26.7743	27.0552	26.9307	1.89241	1.90045	2.15738	2.05757	18.5203	18.257	18.9825	19.3476	-0.774567	-0.967632	-0.258665	0.108614	NaN	NaN	NaN	NaN
A9WQR6	mqo	Probable malate:quinone oxidoreductase (EC 1.1.5.4) (MQO) (Malate dehydrogenase [quinone])	Cellwall	OTHER	53.745	37	37	37	71.9	71.9	71.9	14212000000	476	24.594	24.5057	24.5067	24.6557	0.426247	0.482971	0.444941	0.631476	27.7025	27.8334	27.7125	27.6751	2.85595	2.95955	2.81468	2.80196	18.2321	18.0744	17.935	18.6997	-1.06271	-1.15022	-1.30609	-0.539236	NaN	NaN	NaN	NaN
A9WL08	tsf	Elongation factor Ts (EF-Ts)	Cytoplasmic	OTHER	29.069	36	36	36	77	77	77	14206000000	692	28.1389	28.1271	28.3021	28.0992	3.97112	4.1043	4.24037	4.07499	26.3539	26.6031	26.6054	26.8852	1.50734	1.7293	1.70762	2.01208	20.8093	20.9513	20.6452	20.6894	1.51445	1.72668	1.40406	1.45041	NaN	NaN	NaN	NaN
A9WN76	capE	Capsular polysaccharide synthesis enzyme	Cytoplasmic	OTHER	37.872	44	44	44	78.9	78.9	78.9	14206000000	896	26.976	26.7371	26.7119	26.6944	2.80821	2.71436	2.65012	2.67025	26.5659	26.3036	26.3417	26.4193	1.71937	1.42971	1.4439	1.54621	19.9462	19.5184	19.6627	19.6623	0.651346	0.29381	0.421547	0.423315	NaN	NaN	NaN	NaN
A9WL12	frr	Ribosome-recycling factor (RRF) (Ribosome-releasing factor)	Cytoplasmic	OTHER	20.584	38	38	38	97.3	97.3	97.3	14142000000	661	28.9723	28.7035	28.9002	28.7605	4.80454	4.68073	4.83848	4.73633	24.5163	24.3653	25.0428	24.7576	-0.330225	-0.508518	0.144975	-0.11549	23.7493	23.6897	23.6768	23.1265	4.45443	4.46507	4.43569	3.88751	NaN	NaN	NaN	NaN
A9WM14	RSal33209_0444	Sugar transport ATP-binding protein	CytoplasmicMembrane	OTHER	39.123	24	24	24	55.6	55.6	55.6	13939000000	472	25.6974	25.6472	25.6403	25.4441	1.52961	1.62448	1.57852	1.41988	28.0959	28.0837	28.0798	28.2053	3.24941	3.20985	3.18205	3.33222	18.3918	18.9797	18.8013	19.1227	-0.903065	-0.244837	-0.439789	-0.116224	NaN	16.2638	16.9884	NaN		-2.32246	-1.59016
A9WN96	hutU	Urocanate hydratase (Urocanase) (EC 4.2.1.49) (Imidazolonepropionate hydrolase)	Cytoplasmic	OTHER	86.187	61	61	61	69.2	69.2	69.2	13896000000	1013	26.298	26.2631	26.4302	26.2979	2.13029	2.24037	2.36843	2.27373	26.6947	26.5743	26.5009	26.6116	1.8482	1.70042	1.60309	1.73851	18.1843	18.1735	18.3642	18.0734	-1.11054	-1.0511	-0.876932	-1.16558	NaN	NaN	NaN	NaN
A9WL31	RSal33209_0551	Acetyl/propionyl CoA carboxylase, alpha subunit	Cytoplasmic	OTHER	70.611	42	42	42	77.3	77.3	77.3	13810000000	452	24.1627	23.963	24.1041	23.6174	-0.0050621	-0.0597973	0.0423775	-0.4068	28.2594	28.1297	27.8997	27.7204	3.41287	3.25587	3.00193	2.84735	NaN	NaN	15.5188	16.3403			-3.72231	-2.8987	NaN	NaN	NaN	NaN
A9WRG8	parA.1	Chromosome partitioning protein	Cytoplasmic	SP(Sec/SPI)	31.587	26	26	26	89.6	89.6	89.6	13675000000	370	24.5418	24.7932	24.9348	24.7258	0.374041	0.770416	0.873009	0.701579	27.8114	28.0138	27.6799	27.7905	2.96488	3.13998	2.7821	2.91738	18.5767	17.7946	17.3823	18.6422	-0.718164	-1.43003	-1.85883	-0.596716	NaN	NaN	NaN	NaN
A9WN15	groS	10 kDa chaperonin (GroES protein) (Protein Cpn10)	Cytoplasmic	OTHER	10.314	17	17	17	99	99	99	13520000000	896	28.4603	27.7806	28.7995	28.2021	4.2925	3.75787	4.73771	4.17785	25.6183	25.4987	26.2013	25.6647	0.771778	0.62487	1.3035	0.79158	22.7951	23.1693	22.9071	23.1052	3.50027	3.94474	3.66597	3.86627	NaN	NaN	NaN	NaN
A9WM61	trpS	Tryptophan--tRNA ligase (EC 6.1.1.2) (Tryptophanyl-tRNA synthetase) (TrpRS)	Cytoplasmic	OTHER	37.605	36	36	36	84.5	84.5	84.5	13354000000	492	25.1886	25.0299	25.2261	24.8761	1.02082	1.00709	1.16436	0.851855	27.3047	27.3518	27.3548	27.4994	2.45818	2.47793	2.45702	2.62635	19.0422	19.3465	19.7161	19.5943	-0.252665	0.121876	0.474989	0.355352	NaN	NaN	NaN	NaN
A9WKU3	RSal33209_0346	DsbA oxidoreductase	Cellwall	LIPO(Sec/SPII)	24.643	28	28	28	71.9	71.9	71.9	13351000000	852	24.542	24.4783	24.6933	24.6306	0.374218	0.45558	0.631575	0.606368	27.2452	27.3704	26.952	27.0676	2.39866	2.4966	2.05426	2.19454	23.8284	24.0633	23.9267	23.8163	4.53356	4.83874	4.68557	4.57731	20.8586	21.9081	21.7758	22.4082	1.58915	3.32189	3.1973	3.49685
A9WS44	RSal33209_2447	Glutamine synthetase (EC 6.3.1.2)	Cytoplasmic	OTHER	52.514	31	31	31	75.3	75.3	75.3	13266000000	522	26.7011	26.7558	26.7538	26.7924	2.53332	2.73307	2.69203	2.76821	27.4351	27.7837	27.7127	28.0258	2.58856	2.90984	2.81494	3.15271	19.4196	19.1916	19.4293	19.2815	0.124727	-0.0330162	0.18819	0.0425491	NaN	NaN	NaN	NaN
A9WVH1	RSal33209_3483	Ribonucleoside-diphosphate reductase (EC 1.17.4.1)	Cytoplasmic	OTHER	80.46	59	59	59	72.7	72.7	72.7	13071000000	716	26.3308	26.315	26.034	26.2313	2.16305	2.29225	1.97228	2.20707	27.4803	27.4044	27.7836	27.7114	2.6338	2.53053	2.88584	2.83825	20.2529	19.8581	20.0701	20.4784	0.958057	0.633497	0.829004	1.23948	NaN	NaN	NaN	NaN
A9WLM7	RSal33209_0050	Two-component response regulator	Cytoplasmic	OTHER	27.558	23	23	23	84.6	84.6	84.6	13026000000	508	26.2629	25.9968	25.8166	25.9679	2.09514	1.97406	1.7548	1.94372	27.7607	27.7921	28.0336	27.8633	2.91414	2.91825	3.13586	2.99021	21.2282	20.9544	21.14	21.4004	1.93331	1.72981	1.89891	2.16141	NaN	NaN	NaN	NaN
A9WVF3	RSal33209_3465	Transcriptional regulator, ROK family	Cytoplasmic	OTHER	44.577	39	39	39	87.6	87.6	87.6	12576000000	1419	26.302	26.7782	26.8118	26.6682	2.1342	2.75543	2.75001	2.64398	26.3673	26.3889	26.6846	26.6683	1.52081	1.51507	1.78679	1.79521	23.9222	24.8883	24.5132	24.9164	4.6273	5.66369	5.27204	5.67748	NaN	NaN	NaN	NaN
A9WUU7	RSal33209_3252	Ribonuclease E (EC 3.1.4.-)	Cytoplasmic	OTHER	105.7	83	83	83	61.9	61.9	61.9	12564000000	1266	25.819	25.7384	26.1389	25.8441	1.65122	1.7156	2.0771	1.81985	26.2009	26.2364	25.9894	26.3214	1.35439	1.36254	1.09164	1.44828	21.1134	21.0626	21.1213	21.2007	1.81857	1.83798	1.88018	1.96177	NaN	NaN	NaN	NaN
A9WLX2	RSal33209_0399	Serine protease C (EC 3.4.21.-)	Extracellular	SP(Sec/SPI)	42.483	26	26	26	59.6	59.6	59.6	12526000000	1347	20.8459	20.4483	20.2393	21.0649	-3.32185	-3.57447	-3.82241	-2.95926	26.4165	26.1424	25.8953	25.1512	1.56998	1.26858	0.997529	0.278065	26.2112	26.5968	26.473	26.3275	6.91633	7.37218	7.23189	7.08852	24.0845	24.4251	25.3423	23.7343	4.81508	5.83886	6.76375	4.82292
A9WTS7	rpmB	50S ribosomal protein L28	Cytoplasmic	OTHER	12.897	14	14	14	42.1	42.1	42.1	12515000000	346	28.6274	28.683	28.3862	28.5016	4.45967	4.66029	4.32444	4.47738	28.5994	28.7821	27.5362	27.8217	3.75287	3.90822	2.63837	2.94861	22.1638	21.4677	21.5107	21.3709	2.86891	2.24308	2.26954	2.13192	19.5924	20.6736	21.0858	19.7789	0.323036	2.08735	2.50723	0.8675
A9WKU9	sucC	Succinate--CoA ligase [ADP-forming] subunit beta (EC 6.2.1.5) (Succinyl-CoA synthetase subunit beta) (SCS-beta)	Cytoplasmic	OTHER	40.707	36	36	36	74.8	74.8	74.8	12475000000	707	27.5988	27.361	27.7341	27.7537	3.431	3.33826	3.67233	3.72953	26.4264	26.2737	26.4518	26.421	1.57988	1.39981	1.55396	1.5479	19.8237	19.7574	20.0293	20.5233	0.528887	0.532848	0.788197	1.28439	NaN	NaN	NaN	NaN
A9WT43	RSal33209_2250	Oxppcycle protein	Cytoplasmic	OTHER	34.201	32	32	32	65	65	65	12428000000	789	27.7579	27.7828	27.6889	27.6698	3.59011	3.76006	3.6271	3.6456	28.779	28.7877	28.5654	28.7152	3.93246	3.91387	3.66757	3.84209	19.608	19.9216	19.776	20.5855	0.313099	0.697008	0.534853	1.3465	NaN	16.7224	17.574	16.9011		-1.86382	-1.00453	-2.01023
A9WQB1	rplT	50S ribosomal protein L20	Cytoplasmic	OTHER	14.393	17	17	17	64.6	64.6	64.6	12321000000	367	28.109	28.1864	28.3903	28.3096	3.94128	4.16365	4.32859	4.28545	27.8227	28.0059	27.2244	27.4314	2.97617	3.13202	2.32665	2.55832	20.7705	20.4001	20.3748	20.29	1.47562	1.17551	1.13363	1.05101	NaN	19.3969	20.6303	18.9329		0.81064	2.05179	0.0215645
A9WRF8	RSal33209_2514	Phospho-2-dehydro-3-deoxyheptonate aldolase (EC 2.5.1.54)	Cytoplasmic	OTHER	51.479	45	45	45	83.5	83.5	83.5	12264000000	886	27.191	27.0635	27.0883	27.0434	3.02327	3.04077	3.02655	3.01924	26.5975	26.4783	26.7641	26.7243	1.75096	1.60441	1.86629	1.8512	19.9352	19.6698	19.5479	20.2725	0.640308	0.445189	0.306808	1.03358	NaN	NaN	NaN	NaN
A9WL72	RSal33209_0028	Phosphoglucomutase (EC 5.4.2.2) (EC 5.4.2.8)	Cytoplasmic	OTHER	50.282	24	24	24	53.6	53.6	53.6	12242000000	460	25.4672	25.4017	25.6141	25.5909	1.29949	1.37892	1.55235	1.56672	27.2031	27.2045	27.1083	27.2171	2.35661	2.33068	2.2105	2.34397	17.6651	16.8487	17.1973	16.9595	-1.62975	-2.37592	-2.04382	-2.27949	NaN	NaN	NaN	NaN
A9WRP8	RSal33209_2605	Aminobutyraldehyde dehydrogenase (EC 1.2.1.19)	Cytoplasmic	OTHER	51.018	37	37	37	57.2	57.2	57.2	12213000000	840	27.9036	27.7108	27.7132	27.7755	3.73582	3.688	3.65143	3.75129	25.6102	25.5926	25.6301	25.5576	0.763716	0.718786	0.732301	0.68453	19.64	19.3621	19.4535	19.6547	0.345167	0.137482	0.212427	0.415749	NaN	NaN	NaN	NaN
A9WUT7	RSal33209_3242	Uncharacterized protein	Unknown	OTHER	51.329	36	36	36	62.7	62.7	62.7	12075000000	430	24.1346	23.8522	24.3675	23.9882	-0.0331421	-0.170517	0.305706	-0.036046	27.5529	27.8099	27.6326	27.8566	2.70637	2.93602	2.73477	2.98352	NaN	16.2021	NaN	17.4308		-3.02244		-1.80817	NaN	NaN	NaN	NaN
A9WSV5	rpsS	30S ribosomal protein S19	Cytoplasmic	OTHER	10.702	13	13	13	88.2	88.2	88.2	11838000000	553	26.9538	27.4555	27.4751	27.4242	2.78607	3.43276	3.41338	3.40003	27.398	27.3466	27.0764	27.4542	2.55144	2.47279	2.17864	2.58109	20.1483	21.1383	21.1292	21.2511	0.853439	1.91369	1.88813	2.01218	NaN	NaN	NaN	NaN
A9WSR2	rpsK	30S ribosomal protein S11	Cytoplasmic	OTHER	14.106	15	15	15	65.4	65.4	65.4	11602000000	377	27.2098	27.3099	27.316	27.3643	3.04208	3.28715	3.25421	3.34008	27.2441	27.2768	26.812	27.1271	2.39757	2.4029	1.91422	2.25401	19.348	19.0444	18.4832	18.699	0.0531139	-0.180223	-0.75794	-0.539982	NaN	NaN	NaN	NaN
A9WSV2	rplP	50S ribosomal protein L16	Cytoplasmic	OTHER	15.508	12	12	12	68.8	68.8	68.8	11488000000	741	26.6427	26.2474	26.7677	26.8851	2.4749	2.22459	2.70599	2.86087	27.3611	27.5999	27.143	27.4523	2.51459	2.72604	2.24518	2.57921	19.136	21.0814	21.6392	20.6114	-0.158829	1.85683	2.39806	1.37249	NaN	17.7916	16.7193	NaN		-0.794653	-1.8592
A9WVC8	RSal33209_3440	Enoyl-CoA hydratase (EC 1.1.1.35) (EC 4.2.1.17) (EC 5.1.2.3) (EC 5.3.3.8)	Cytoplasmic	OTHER	77.055	57	57	57	56.8	56.8	56.8	11185000000	429	22.3709	22.0093	21.9192	21.9042	-1.79683	-2.01344	-2.14254	-2.12005	26.4972	26.2877	26.5813	26.4019	1.6507	1.41388	1.68354	1.52883	NaN	16.5903	NaN	17.9338		-2.63425		-1.30513	NaN	NaN	NaN	NaN
A9WU60	RSal33209_3010	Hypothetical exported protein	Unknown	OTHER	46.204	25	25	25	63.6	63.6	63.6	11149000000	1050	NaN	NaN	NaN	NaN					24.3447	24.0246	24.5007	23.9517	-0.501827	-0.849226	-0.397098	-0.921383	25.4424	25.7331	26.2946	27.1222	6.14754	6.50848	7.05346	7.88323	21.01	22.321	21.6891	21.5669	1.74064	3.7348	3.11061	2.6555
A9WSD7	RSal33209_1992	Peptidyl-prolyl cis-trans isomerase (EC 5.2.1.8)	Unknown	OTHER	27.389	21	21	21	67.4	67.4	67.4	11127000000	319	22.9715	22.3925	23.3542	22.7239	-1.19628	-1.63021	-0.707552	-1.30034	27.5085	27.5889	27.9068	27.7572	2.66203	2.71507	3.00905	2.88413	20.0226	19.5452	20.3233	19.7975	0.727695	0.320646	1.08222	0.558521	NaN	NaN	NaN	NaN
A9WNU8	rplJ	50S ribosomal protein L10	Cytoplasmic	OTHER	21.837	23	23	23	65.1	65.1	65.1	11120000000	477	26.8165	26.7291	26.5374	26.6905	2.64878	2.70634	2.47569	2.66626	26.5725	26.5379	26.7949	26.7965	1.72598	1.66403	1.8971	1.9234	19.4982	20.0171	19.4982	19.0451	0.203356	0.792543	0.257061	-0.193842	NaN	NaN	NaN	NaN
A9WSC0	aroC	Chorismate synthase (CS) (EC 4.2.3.5) (5-enolpyruvylshikimate-3-phosphate phospholyase)	Cytoplasmic	OTHER	42.361	37	37	37	78.1	78.1	78.1	11033000000	858	26.8722	26.8904	26.9754	26.9853	2.70445	2.86765	2.91366	2.96113	27.1009	27.1518	26.7712	26.8559	2.25438	2.27795	1.87336	1.98281	23.6947	24.2048	23.6965	22.9429	4.3998	4.9802	4.45535	3.70397	NaN	NaN	NaN	NaN
A9WU82	fumC	Fumarate hydratase class II (Fumarase C) (EC 4.2.1.2) (Aerobic fumarase) (Iron-independent fumarase)	Cytoplasmic	OTHER	50.744	47	47	47	69.3	69.3	69.3	10986000000	698	28.3765	28.3304	28.3033	28.2176	4.20875	4.30759	4.24159	4.19342	24.6964	24.8846	24.9078	25.3261	-0.150103	0.0107059	0.0100489	0.453018	19.9409	19.2253	18.5312	18.8157	0.646053	0.000753403	-0.709888	-0.423229	NaN	NaN	NaN	NaN
A9WU61	ahcY	Adenosylhomocysteinase (EC 3.3.1.1) (S-adenosyl-L-homocysteine hydrolase) (AdoHcyase)	Cytoplasmic	OTHER	53.005	42	42	42	71.5	71.5	71.5	10821000000	782	27.423	27.3586	27.4817	27.484	3.25527	3.33583	3.41994	3.45981	24.8907	24.9315	24.8927	25.0469	0.04422	0.0576305	-0.00510883	0.173754	19.7673	19.6012	19.48	19.6481	0.47242	0.376661	0.238928	0.409109	NaN	NaN	NaN	NaN
A9WVH9	RSal33209_3491	Acetyltransferase, gnat family	Unknown	OTHER	18.356	14	14	14	80.4	80.4	80.4	10765000000	158	24.6205	24.44	25.1223	24.5264	0.452778	0.417236	1.0605	0.502158	28.4231	28.0299	28.8073	28.9124	3.57655	3.15607	3.9095	4.03927	19.5035	19.1294	20.0169	20.4666	0.208626	-0.0951786	0.77574	1.22767	NaN	NaN	NaN	NaN
A9WQH8	RSal33209_0801	DNA helicase (EC 3.6.4.12)	Cytoplasmic	OTHER	82.423	70	70	70	85.5	85.5	85.5	10720000000	804	24.7715	24.6315	24.628	24.6978	0.603773	0.608747	0.566195	0.673594	26.5144	26.7012	26.7412	26.7345	1.66792	1.82736	1.84345	1.86144	17.8891	17.3391	17.2347	17.9626	-1.40581	-1.8855	-2.00639	-1.27633	NaN	NaN	NaN	NaN
A9WPC5	RSal33209_1144	Glycine betaine transport ATP-binding protein	CytoplasmicMembrane	OTHER	40.484	28	28	28	63.5	63.5	63.5	10710000000	468	25.1806	24.8962	24.8825	24.8297	1.0128	0.873438	0.820791	0.805482	26.9902	27.1069	26.8367	26.8554	2.14369	2.23305	1.93886	1.98233	18.6107	18.5666	18.2769	18.5502	-0.684177	-0.658035	-0.964266	-0.688768	NaN	17.09	17.8239	17.3169		-1.49621	-0.754644	-1.59446
A9WSU6	rplX	50S ribosomal protein L24	Cytoplasmic	OTHER	13.323	19	19	19	77.9	77.9	77.9	10612000000	505	27.2965	27.1984	27.5805	27.3594	3.12874	3.17559	3.51871	3.33523	26.4396	26.7445	25.9693	26.2933	1.59312	1.8706	1.07149	1.42024	21.2973	22.4836	22.7762	22.6912	2.0024	3.25904	3.53512	3.4522	NaN	NaN	NaN	NaN
A9WQT7	rpsT	30S ribosomal protein S20	Cytoplasmic	OTHER	9.4318	16	16	16	81.8	81.8	81.8	10598000000	347	29.1649	29.2362	29.442	29.0175	4.99714	5.21341	5.38024	4.99327	27.6729	28.015	26.7268	27.8917	2.82639	3.14115	1.82897	3.01859	NaN	NaN	NaN	NaN					NaN	NaN	NaN	NaN
A9WQA9	infC	Translation initiation factor IF-3	Cytoplasmic	OTHER	36.993	38	38	38	68.8	68.8	68.8	10544000000	624	26.4877	26.4439	26.7451	26.4982	2.31991	2.42116	2.68333	2.47396	27.178	27.2404	27.0129	27.2986	2.33146	2.36651	2.11507	2.42549	18.5612	18.305	17.9715	18.7364	-0.733709	-0.919577	-1.2696	-0.502569	NaN	NaN	NaN	NaN
A9WME5	gcvT	Aminomethyltransferase (EC 2.1.2.10) (Glycine cleavage system T protein)	Cytoplasmic	OTHER	40.81	32	32	32	68.6	68.6	68.6	10539000000	482	25.7784	25.8237	25.9447	25.5851	1.61066	1.80091	1.88298	1.56095	27.5659	27.3421	27.6294	27.5345	2.71943	2.46821	2.73158	2.66143	18.2605	18.0291	17.7385	17.7789	-1.03432	-1.19546	-1.50266	-1.46003	NaN	NaN	NaN	NaN
A9WL04	RSal33209_0523	D-inositol 3-phosphate glycosyltransferase	Cytoplasmic	OTHER	44.666	39	39	39	81.5	81.5	81.5	10480000000	468	24.4499	24.3281	23.9995	24.3439	0.282097	0.305309	-0.0622921	0.319747	27.2321	27.1566	27.7759	27.5701	2.38554	2.28278	2.87807	2.69698	17.937	18.109	NaN	17.6537	-1.35788	-1.11557		-1.58527	NaN	NaN	NaN	NaN
A9WSA2	RSal33209_1957	Coenzyme A biosynthesis bifunctional protein CoaBC (EC 4.1.1.36) (EC 6.3.2.5) (DNA/pantothenate metabolism flavoprotein)	Cytoplasmic	OTHER	43.226	34	34	34	81.4	81.4	81.4	10438000000	485	24.6666	24.549	24.6983	24.6229	0.498848	0.526224	0.636511	0.598681	27.8901	27.8057	27.7684	27.8126	3.04361	2.9319	2.87059	2.93952	17.3371	17.0282	17.211	16.617	-1.95778	-2.19638	-2.03016	-2.62197	NaN	NaN	NaN	NaN
A9WSY2	htpG	Chaperone protein	Cytoplasmic	OTHER	68.231	56	56	56	70.3	70.3	70.3	10419000000	447	24.2076	24.0056	24.157	24.0403	0.0398636	-0.0171146	0.0952396	0.0161467	27.0435	27.2575	27.2478	27.2857	2.19702	2.38361	2.35001	2.41259	21.1	19.3651	20.455	22.3129	1.80515	0.140497	1.21391	3.0739	NaN	NaN	NaN	NaN
A9WSU7	rplN	50S ribosomal protein L14	Cytoplasmic	OTHER	13.272	23	23	23	88.5	88.5	88.5	10388000000	341	26.9864	27.1346	26.6995	26.8735	2.81866	3.11181	2.63773	2.8493	27.129	27.0295	27.0855	27.3205	2.28247	2.15565	2.18768	2.44744	20.9305	20.9538	20.6952	20.8072	1.63562	1.72924	1.45403	1.56824	NaN	NaN	NaN	NaN
A9WP48	rplS	50S ribosomal protein L19	Cytoplasmic	OTHER	13.591	24	24	24	83.3	83.3	83.3	10305000000	558	26.3521	26.4722	25.9089	26.328	2.18431	2.44946	1.84718	2.30377	26.6516	26.3462	26.7473	26.7936	1.80506	1.47235	1.84948	1.92055	20.0539	21.7013	21.1204	20.8048	0.759047	2.47675	1.8793	1.56588	NaN	17.4322	19.3419	18.7009		-1.15406	0.763399	-0.210426
A9WSB6	efp	Elongation factor P (EF-P)	Cytoplasmic	OTHER	22.794	15	15	15	49	49	49	10177000000	355	26.0622	26.1097	26.1811	26.1021	1.89448	2.08694	2.11931	2.07788	27.8097	27.9775	27.8604	27.9039	2.96323	3.1037	2.96256	3.03082	21.7258	21.3077	20.7029	20.7965	2.43093	2.08316	1.46174	1.55751	NaN	NaN	NaN	NaN
A9WQF1	yajQ	UPF0234 protein RSal33209_0857	Cytoplasmic	OTHER	17.913	38	38	38	96.9	96.9	96.9	10145000000	628	27.7818	27.632	27.7649	27.7359	3.61406	3.60925	3.70314	3.7117	25.4174	25.4894	25.9594	25.9284	0.57093	0.615559	1.06159	1.05529	21.3982	21.8185	21.3334	21.4803	2.10336	2.59392	2.09225	2.2413	NaN	NaN	NaN	NaN
A9WP24	RSal33209_1061	Branched-chain-amino-acid aminotransferase (EC 2.6.1.42)	CytoplasmicMembrane	OTHER	41.152	22	22	22	61	61	61	10024000000	398	27.8038	27.8019	27.9848	28.1848	3.63609	3.77917	3.92303	4.16065	27.5865	27.312	27.4381	27.5802	2.73997	2.43814	2.5403	2.70708	19.8494	19.4226	19.7509	20.0871	0.554573	0.197983	0.509743	0.848108	NaN	NaN	NaN	NaN
A9WPE6	oppC	Oligopeptide transporter, permease protein	CytoplasmicMembrane	OTHER	41.243	17	17	17	28	28	28	10017000000	185	24.4192	23.8481	24.3269	23.7696	0.251429	-0.17462	0.265148	-0.254584	28.9448	29.027	29.356	29.2407	4.09826	4.1532	4.45817	4.36756	19.466	18.3243	19.7851	20.4116	0.171125	-0.900284	0.544016	1.17268	NaN	NaN	NaN	NaN
A9WN79	gmd	GDP-mannose 4,6-dehydratase (EC 4.2.1.47) (GDP-D-mannose dehydratase)	Cytoplasmic	OTHER	36.656	32	32	32	72.5	72.5	72.5	9987200000	634	26.3459	26.1519	25.9173	26.1879	2.17819	2.1291	1.85559	2.16368	26.6576	26.6189	26.7066	26.8147	1.81107	1.74506	1.80883	1.9416	19.7507	19.476	20.1526	20.8691	0.455801	0.251448	0.911524	1.63011	NaN	NaN	NaN	NaN
A9WR36	RSal33209_0008	Hypothetical membrane protein	CytoplasmicMembrane	OTHER	17.283	7	7	7	30.1	30.1	30.1	9895200000	190	22.8215	23.7216	22.9104	22.348	-1.34625	-0.301149	-1.15141	-1.67617	28.8809	28.5788	29.1211	28.7973	4.03438	3.705	4.22333	3.92417	20.6369	21.3432	19.9711	19.7289	1.34202	2.11863	0.730011	0.489946	23.3013	21.9988	22.1038	22.2008	4.03191	3.41261	3.52527	3.28942
A9WMQ0	mtrA	Two-component response regulator	Cytoplasmic	OTHER	26.771	19	19	19	88.8	88.8	88.8	9828700000	357	25.3309	25.5841	25.3899	25.3392	1.16312	1.56132	1.32813	1.315	28.1482	28.1868	28.2379	27.9849	3.3017	3.31294	3.34007	3.1118	19.7521	19.4843	20.2403	19.7819	0.457191	0.259752	0.999161	0.542936	NaN	NaN	NaN	NaN
A9WUY4	RSal33209_3291	Uncharacterized protein	CytoplasmicMembrane	OTHER	23.059	18	18	18	71.2	71.2	71.2	9768100000	331	26.2519	26.0766	26.0809	26.0486	2.08414	2.05383	2.01913	2.02444	27.4291	27.4261	27.679	27.5071	2.58259	2.5523	2.78123	2.63401	17.9762	18.3443	18.9598	20.1507	-1.31863	-0.880335	-0.281319	0.911709	NaN	NaN	NaN	NaN
A9WQS3	era	GTPase Era	CytoplasmicMembrane	OTHER	35.416	24	24	24	82.5	82.5	82.5	9741600000	295	23.9252	23.749	23.7025	23.8145	-0.242603	-0.273773	-0.359255	-0.209693	27.6151	27.6498	27.7761	27.7591	2.76854	2.77595	2.87826	2.88604	17.4283	17.3597	17.5728	19.1129	-1.86654	-1.86485	-1.6683	-0.126013	NaN	NaN	NaN	NaN
A9WML1	RSal33209_1586	Peptidase family M20/M25/M40	Cytoplasmic	OTHER	51.274	32	32	32	63.5	63.5	63.5	9737200000	460	28.2127	28.0546	28.281	28.0766	4.04491	4.03179	4.21925	4.05239	24.7368	24.4931	24.8308	25.0948	-0.109758	-0.38077	-0.0669985	0.221687	19.7231	19.3438	19.1985	19.4235	0.428211	0.119232	-0.0425758	0.184502	NaN	NaN	NaN	NaN
A9WPK3	RSal33209_1380	Histidinol-phosphatase (EC 3.1.3.15) (Histidinol-phosphate phosphatase)	Cytoplasmic	OTHER	29.203	25	25	25	78.1	78.1	78.1	9731400000	440	25.7477	25.6947	25.7124	25.6806	1.57998	1.67193	1.65059	1.65645	27.3738	27.4118	27.5448	27.5896	2.52725	2.53798	2.64701	2.71647	20.6656	21.2014	21.0564	20.3903	1.37075	1.97679	1.81524	1.15132	NaN	NaN	NaN	NaN
A9WRW6	RSal33209_2673	Phenylacetate-coenzyme A ligase (EC 6.2.1.30) (Phenylacetyl-CoA ligase)	Cytoplasmic	OTHER	47.876	38	38	38	63.4	63.4	63.4	9725400000	460	27.6888	27.6522	27.6106	27.7714	3.52104	3.62943	3.54887	3.7472	27.3565	27.3006	27.3003	27.199	2.50998	2.42675	2.40254	2.32591	17.1782	16.469	16.0628	16.8956	-2.1167	-2.75563	-3.17827	-2.34338	NaN	NaN	NaN	NaN
A9WST9	rplO	50S ribosomal protein L15	Unknown	OTHER	18.033	15	15	15	73.1	73.1	73.1	9720700000	399	26.1505	26.3031	26.3443	26.1047	1.98271	2.28037	2.28254	2.08054	27.0894	26.9709	27.331	27.2783	2.2429	2.09708	2.4332	2.40525	20.7594	20.2874	19.7758	19.6087	1.46453	1.06279	0.534643	0.369751	NaN	NaN	NaN	NaN
A9WPJ1	RSal33209_1199	Xaa-Pro aminopeptidase (EC 3.4.11.9)	Cytoplasmic	OTHER	60.322	40	40	40	54.6	54.6	54.6	9676600000	655	27.4939	27.6157	27.4999	27.6542	3.32613	3.59293	3.43815	3.63004	25.3917	25.5545	25.5927	25.6451	0.545139	0.680622	0.694957	0.772028	22.3608	22.4755	22.4648	22.3113	3.06589	3.25095	3.22369	3.07235	NaN	NaN	NaN	NaN
A9WP38	ffh	Signal recognition particle protein (Fifty-four homolog)	CytoplasmicMembrane	OTHER	55.933	43	43	43	78	78	78	9652500000	592	24.1328	24.1879	24.3044	24.1161	-0.0349445	0.16514	0.242624	0.0918894	26.7686	26.9111	26.5257	26.7704	1.92211	2.03729	1.62794	1.89729	NaN	17.1025	NaN	16.9296		-2.12212		-2.30935	NaN	NaN	NaN	NaN
A9WV65	purL	Phosphoribosylformylglycinamidine synthase subunit PurL (FGAM synthase) (EC 6.3.5.3) (Formylglycinamide ribonucleotide amidotransferase subunit II) (FGAR amidotransferase II) (FGAR-AT II) (Glutamine amidotransferase PurL) (Phosphoribosylformylglycinamidine synthase subunit II)	Cytoplasmic	OTHER	81.438	49	49	49	55.7	55.7	55.7	9619900000	659	28.107	27.9637	27.9443	28.0073	3.93929	3.94091	3.88255	3.98306	27.1507	27.0669	27.4277	27.5293	2.30422	2.19307	2.52995	2.65623	19.9762	19.8394	19.3745	20.0423	0.681311	0.614841	0.1334	0.803383	NaN	NaN	NaN	NaN
A9WL01	RSal33209_0520	Hypothetical membrane protein	CytoplasmicMembrane	OTHER	30.893	21	21	21	48.2	48.2	48.2	9512200000	308	23.7154	23.6731	23.8103	23.692	-0.452311	-0.349617	-0.251465	-0.332194	28.5392	28.6652	28.1891	28.2383	3.69268	3.79131	3.29126	3.36517	17.8806	NaN	17.8449	17.9411	-1.41427		-1.39618	-1.29789	NaN	NaN	NaN	NaN
A9WRF6	RSal33209_2512	Non-specific serine/threonine protein kinase (EC 2.7.11.1)	CytoplasmicMembrane	OTHER	73.591	42	42	42	57.1	57.1	57.1	9482300000	533	22.1283	22.0073	22.1948	22.1361	-2.03949	-2.01549	-1.86697	-1.88811	27.1148	27.1634	27.3192	27.3668	2.26824	2.28952	2.42145	2.49368	22.0333	22.1732	22.5337	22.1339	2.73846	2.94864	3.29255	2.89494	NaN	15.8204	15.7845	NaN		-2.7658	-2.79403
A9WR30	RSal33209_0002	Beta sliding clamp	Cytoplasmic	OTHER	43.738	38	38	38	77.7	77.7	77.7	9476000000	777	27.2423	27.0542	27.1591	27.0505	3.07452	3.03148	3.09738	3.02631	24.8716	25.0203	25.0261	25.12	0.0250778	0.146414	0.128266	0.24695	20.9224	20.5562	20.5135	20.9591	1.62752	1.3316	1.27233	1.7202	NaN	NaN	NaN	NaN
A9WR21	proS	Proline--tRNA ligase (EC 6.1.1.15) (Prolyl-tRNA synthetase) (ProRS)	Cytoplasmic	OTHER	66.782	50	50	50	69.6	69.6	69.6	9389000000	743	27.0559	27.081	26.9652	27.1137	2.88814	3.05825	2.90345	3.08947	25.9221	25.8195	26.2588	26.1208	1.07555	0.945635	1.36098	1.24774	20.2721	20.3562	20.4714	20.3238	0.977211	1.13158	1.23028	1.08483	NaN	NaN	NaN	NaN
A9WTT9	RSal33209_2887	Hypothetical signal transduction protein	Cytoplasmic	OTHER	33.64	25	25	25	74.4	74.4	74.4	9388200000	493	24.7821	24.8014	24.778	24.5411	0.614313	0.778679	0.716204	0.516891	26.8492	27.0917	26.5973	26.518	2.00272	2.2179	1.69954	1.64489	20.4964	20.6207	20.3115	20.621	1.20152	1.3961	1.0704	1.38201	18.4756	18.1773	17.9878	18.6242	-0.793806	-0.408892	-0.590714	-0.287149
A9WMM1	RSal33209_1618	UDP-galactopyranose mutase (EC 5.4.99.9)	Cytoplasmic	OTHER	45.015	45	45	45	76.6	76.6	76.6	9321500000	810	28.8509	28.7552	28.8455	28.9405	4.68312	4.7324	4.78372	4.91633	26.4781	26.3668	26.7941	26.6899	1.63162	1.493	1.89635	1.81683	21.2247	21.0288	20.7485	21.3081	1.92984	1.80426	1.50742	2.06913	NaN	NaN	NaN	NaN
A9WRG0	RSal33209_2516	Carboxylesterase (EC 3.1.1.1)	Cytoplasmic	OTHER	27.51	17	17	17	87.1	87.1	87.1	9273700000	287	24.5697	24.39	24.416	24.6502	0.401945	0.367256	0.354206	0.626006	27.2724	27.2143	27.6562	27.3433	2.42588	2.34044	2.75843	2.47024	19.5106	NaN	19.7295	20.4668	0.215731		0.488377	1.22787	NaN	NaN	NaN	NaN
A9WUU2	obg	GTPase Obg (EC 3.6.5.-) (GTP-binding protein Obg)	Cytoplasmic	OTHER	57.177	56	56	56	87.3	87.3	87.3	9212300000	538	23.5966	23.3339	23.6368	23.3073	-0.571135	-0.688879	-0.424986	-0.716895	26.1506	26.269	26.1528	26.1387	1.30412	1.3952	1.25505	1.26564	NaN	NaN	15.9811	15.9624			-3.26002	-3.2766	NaN	NaN	NaN	NaN
A9WP36	zwf	Glucose-6-phosphate 1-dehydrogenase (G6PD) (EC 1.1.1.49)	Unknown	OTHER	50.672	44	44	44	88.1	88.1	88.1	9151100000	424	24.7796	24.6671	24.5927	24.5617	0.611811	0.644384	0.530991	0.537543	27.2362	27.1709	27.1441	27.0734	2.38966	2.29708	2.24635	2.20027	17.6163	18.4789	18.6159	18.5009	-1.6786	-0.745667	-0.625179	-0.738008	NaN	NaN	NaN	NaN
A9WQK4	RSal33209_0903	Putative amidohydrolase	Cytoplasmic	OTHER	43.368	47	47	47	74.8	74.8	74.8	9000100000	707	24.6049	24.6	24.3456	24.547	0.437143	0.577269	0.283812	0.522788	27.2556	27.3454	26.9213	27.1828	2.40905	2.4716	2.02348	2.30972	24.1542	24.2182	24.0242	23.1892	4.85936	4.99357	4.78308	3.95026	19.1047	18.4085	18.3855	19.143	-0.164658	-0.177744	-0.193083	0.231646
A9WQJ8	RSal33209_0897	Cystathionine gamma-lyase (EC 4.4.1.1)	Cytoplasmic	OTHER	41.641	28	28	28	72.6	72.6	72.6	8994400000	475	27.0626	27.1091	27.2229	27.3309	2.89485	3.08633	3.16112	3.30671	25.0157	24.7198	25.0034	25.0288	0.169159	-0.154064	0.105626	0.155703	20.0622	19.3415	19.0397	18.8316	0.767374	0.116888	-0.201433	-0.407309	NaN	NaN	NaN	NaN
A9WU57	RSal33209_3007	Integral membrane protein, putative	CytoplasmicMembrane	OTHER	40.233	12	12	12	40.2	40.2	40.2	8991100000	219	24.764	24.1513	23.9533	24.3368	0.596249	0.128519	-0.108444	0.312615	29.2158	29.2334	29.1726	29.2672	4.36932	4.35958	4.27476	4.39411	21.2826	21.0991	20.9162	20.0787	1.98771	1.87453	1.67508	0.839794	20.2	18.2933	18.938	NaN	0.930597	-0.292887	0.359426
A9WSP1	RSal33209_2097	Short-chain dehydrogenase	Cytoplasmic	OTHER	25.457	19	19	19	56.7	56.7	56.7	8973200000	338	26.7786	26.5208	26.9733	26.8569	2.61081	2.49806	2.91158	2.83266	28.4747	28.6404	28.5975	28.591	3.62816	3.7666	3.69975	3.7179	19.9689	19.5665	19.723	20.7412	0.674017	0.341928	0.481924	1.50228	NaN	NaN	NaN	NaN
A9WV95	pyrE	Orotate phosphoribosyltransferase (OPRT) (OPRTase) (EC 2.4.2.10)	Cytoplasmic	OTHER	19.86	21	21	21	69.5	69.5	69.5	8940600000	381	25.7861	25.8439	25.9244	25.9107	1.61833	1.82117	1.86265	1.88646	27.7148	27.871	27.6568	27.7478	2.86831	2.99718	2.75897	2.87469	18.1324	17.8033	17.6953	17.6791	-1.16246	-1.4213	-1.54585	-1.55988	NaN	NaN	NaN	NaN
A9WUC4	RSal33209_3074	Exodeoxyribonuclease III (EC 3.1.11.2)	Cytoplasmic	OTHER	30.101	25	25	25	65.2	65.2	65.2	8806500000	478	25.3126	25.4054	25.675	25.7646	1.14485	1.38263	1.61322	1.74044	26.2682	26.3358	26.1929	26.2171	1.42169	1.46194	1.2951	1.34404	19.5138	19.3736	19.5939	20.339	0.218895	0.149038	0.352766	1.10003	NaN	18.0283	17.7886	18.4172		-0.557961	-0.789892	-0.494158
A9WRD7	murC	UDP-N-acetylmuramate--L-alanine ligase (EC 6.3.2.8) (UDP-N-acetylmuramoyl-L-alanine synthetase)	Cytoplasmic	OTHER	47.972	24	24	24	57.2	57.2	57.2	8804400000	327	26.2103	26.2215	25.9183	26.2862	2.04252	2.19872	1.85649	2.26196	27.3166	27.3877	27.2781	27.1705	2.47005	2.51387	2.38029	2.29735	18.4777	17.8389	17.7866	18.6412	-0.817167	-1.38573	-1.45452	-0.597775	NaN	NaN	NaN	NaN
A9WU78	RSal33209_3028	Fructose-1,6-bisphosphatase	Cytoplasmic	OTHER	36.598	35	35	35	87.5	87.5	87.5	8730100000	606	27.1333	27.1308	26.9722	27.0577	2.96555	3.10799	2.91048	3.03346	26.7338	26.5279	26.8148	26.9406	1.88725	1.65407	1.91703	2.06746	18.425	18.2085	17.9392	17.7532	-0.869892	-1.0161	-1.30189	-1.48572	NaN	NaN	NaN	NaN
A9WQT5	lepA	Elongation factor 4 (EF-4) (EC 3.6.5.n1) (Ribosomal back-translocase LepA)	CytoplasmicMembrane	OTHER	68.558	51	51	51	79.8	79.8	79.8	8716800000	465	23.886	23.7357	23.7153	23.667	-0.281805	-0.287035	-0.346418	-0.357215	27.0994	27.2382	27.2647	27.1425	2.25287	2.36433	2.36693	2.26938	17.4898	17.2856	17.8582	19.1498	-1.80505	-1.93895	-1.38288	-0.0891094	NaN	NaN	NaN	NaN
A9WPP4	RSal33209_1265	Phage shock protein A	CytoplasmicMembrane	OTHER	29.362	39	39	39	96	96	96	8698300000	515	22.3727	21.8402	21.6356	22.3623	-1.7951	-2.18261	-2.4262	-1.66192	26.5995	26.4234	27.1321	26.3891	1.75294	1.54959	2.23433	1.51603	21.0268	20.8245	20.1005	20.3208	1.73189	1.59996	0.85935	1.08185	NaN	NaN	NaN	NaN
A9WNI4	ppk	Polyphosphate kinase (EC 2.7.4.1) (ATP-polyphosphate phosphotransferase) (Polyphosphoric acid kinase)	CytoplasmicMembrane	OTHER	83.088	49	49	49	70	70	70	8685100000	490	25.4063	25.4688	25.3737	25.2982	1.23857	1.44601	1.31196	1.27404	26.7441	26.8352	27.167	27.0145	1.89755	1.96136	2.26922	2.14137	17.8991	17.5424	18.0621	18.8374	-1.39574	-1.68221	-1.17899	-0.401569	NaN	NaN	NaN	NaN
A9WTY1	glyQS	Glycine--tRNA ligase (EC 6.1.1.14) (Glycyl-tRNA synthetase) (GlyRS)	Cytoplasmic	OTHER	54.314	43	43	43	75.8	75.8	75.8	8661800000	486	27.1729	27.2648	27.3594	27.3105	3.00518	3.24205	3.29767	3.28632	28.1958	27.9121	27.8935	28.0043	3.34926	3.03826	2.99569	3.13122	17.6666	17.78	17.2226	18.569	-1.62822	-1.44457	-2.01851	-0.66991	NaN	NaN	NaN	NaN
A9WP26	gltX	Glutamate--tRNA ligase (EC 6.1.1.17) (Glutamyl-tRNA synthetase) (GluRS)	Cytoplasmic	OTHER	55.063	38	38	38	60.9	60.9	60.9	8632800000	545	25.7606	25.6231	25.7449	25.6693	1.59288	1.60037	1.68313	1.64506	26.6796	26.7129	26.7157	26.6276	1.83311	1.83908	1.81789	1.75446	18.4866	18.4839	18.3063	19.0746	-0.808264	-0.74066	-0.934816	-0.164303	NaN	NaN	NaN	NaN
A9WTU0	RSal33209_2888	Hypothetical exported protein with FHA domain	CytoplasmicMembrane	OTHER	17.896	14	14	14	75.6	75.6	75.6	8626800000	259	22.6244	22.5529	22.6557	22.4884	-1.54333	-1.46985	-1.40604	-1.53581	27.4648	27.8241	27.287	27.0922	2.61831	2.95029	2.38922	2.21915	20.6859	20.3864	19.8746	19.2233	1.39108	1.16179	0.633434	-0.0156364	20.1487	19.7927	19.7903	20.18	0.879271	1.20652	1.2118	1.26862
A9WS78	RSal33209_2481	DNA polymerase III subunit alpha (EC 2.7.7.7)	Cytoplasmic	OTHER	129.57	86	86	86	62.2	62.2	62.2	8537200000	758	23.1493	22.996	22.9976	23.1029	-1.01847	-1.02679	-1.06417	-0.921262	25.5032	25.4924	25.7724	25.671	0.65667	0.618587	0.874618	0.797913	17.4552	17.6	18.0293	18.0404	-1.83971	-1.62457	-1.21178	-1.1986	NaN	NaN	NaN	NaN
A9WUS1	serS	Serine--tRNA ligase (EC 6.1.1.11) (Seryl-tRNA synthetase) (SerRS) (Seryl-tRNA(Ser/Sec) synthetase)	Cytoplasmic	OTHER	48.933	45	45	45	70.4	70.4	70.4	8415900000	566	25.5493	25.6929	25.8537	25.6814	1.38158	1.67009	1.79196	1.65717	26.4652	26.35	26.5062	26.7079	1.61872	1.47613	1.60844	1.83484	20.2561	19.8322	18.7584	19.7088	0.961287	0.607611	-0.482706	0.469885	NaN	NaN	NaN	NaN
A9WPJ6	RSal33209_1203	ATPases involved in chromosome partitioning	Cytoplasmic	OTHER	49.432	34	34	34	76.5	76.5	76.5	8401100000	340	22.2939	22.3397	22.621	22.5069	-1.87388	-1.68308	-1.44078	-1.51734	26.8746	26.8226	27.1052	26.7339	2.02804	1.94877	2.2074	1.86079	17.1154	17.3386	16.4866	17.1859	-2.17943	-1.88602	-2.75453	-2.05303	NaN	NaN	NaN	NaN
A9WM59	RSal33209_0291	Hypothetical membrane protein	CytoplasmicMembrane	OTHER	19.786	21	21	21	68.5	68.5	68.5	8352900000	317	23.8549	23.5144	23.4454	23.6227	-0.312847	-0.508394	-0.61632	-0.401542	27.4225	27.668	27.3029	27.1969	2.57594	2.79419	2.40507	2.32376	20.6309	20.1664	19.7102	19.311	1.33599	0.941851	0.469046	0.0720615	16.4207	16.724	16.1558	16.4007	-2.84867	-1.86222	-2.42275	-2.51065
A9WSP2	RSal33209_2098	3-oxoacyl-[acyl-carrier protein] reductase (EC 1.1.1.100)	Cytoplasmic	OTHER	24.875	17	17	17	67.9	67.9	67.9	8252700000	344	26.3806	26.3679	26.2847	26.2668	2.21281	2.3451	2.22292	2.24256	27.4921	27.6051	27.5627	27.5327	2.64561	2.73121	2.66488	2.65965	20.353	19.6069	18.9062	19.1329	1.05819	0.382292	-0.334902	-0.1061	NaN	NaN	NaN	NaN
A9WQD8	RSal33209_0844	Esterase (EC 3.1.1.1)	Cytoplasmic	OTHER	41.884	27	27	27	78.3	78.3	78.3	8229500000	352	25.548	25.4356	25.4199	25.5693	1.38023	1.41286	1.3581	1.54513	26.7722	26.6259	26.5216	26.6674	1.92564	1.75204	1.62382	1.79426	17.7855	17.3945	17.3742	17.9494	-1.50941	-1.83011	-1.86696	-1.28955	NaN	NaN	NaN	NaN
A9WQX5	RSal33209_1848	Enoyl-CoA hydratase (EC 4.2.1.17)	Cytoplasmic	OTHER	27.46	22	22	22	66.8	66.8	66.8	8226500000	449	26.9587	26.8504	26.7995	26.7058	2.79095	2.82767	2.73771	2.68163	27.6674	27.6559	27.444	27.6384	2.82085	2.78203	2.54624	2.76528	NaN	NaN	NaN	NaN					NaN	NaN	NaN	NaN
A9WKZ3	RSal33209_0512	Alpha-mannosidase (EC 3.2.1.24)	Cytoplasmic	OTHER	111.14	50	50	50	55.3	55.3	55.3	8215500000	570	25.0951	25.0719	25.2112	24.928	0.927353	1.0491	1.14943	0.903806	26.6952	26.5959	26.8229	26.5942	1.84873	1.72206	1.92507	1.7211	18.3271	16.8636	16.8965	17.4208	-0.967793	-2.36096	-2.34459	-1.81817	NaN	NaN	NaN	NaN
A9WSY1	RSal33209_2187	Uncharacterized protein	Cytoplasmic	OTHER	102.63	54	54	54	59.1	59.1	59.1	8155800000	400	21.9195	22.2376	22.1567	22.1034	-2.24828	-1.78513	-1.9051	-1.92081	26.1304	26.1123	26.1829	26.1556	1.28388	1.23846	1.28512	1.28247	NaN	NaN	NaN	NaN					NaN	NaN	NaN	NaN
A9WTS8	rpmG	50S ribosomal protein L33	Cytoplasmic	OTHER	6.6336	11	11	11	83.6	83.6	83.6	8152700000	321	26.6189	26.9799	27.1496	27.0906	2.45115	2.95713	3.08782	3.06644	26.0383	26.1822	25.5434	25.966	1.19176	1.3083	0.645568	1.09293	20.2142	20.5113	19.5762	19.0345	0.919323	1.28674	0.335083	-0.20447	NaN	NaN	NaN	NaN
A9WLW9	RSal33209_0396	Secretory peptidase	Unknown	LIPO(Sec/SPII)	55.216	44	44	44	77.8	77.8	77.8	8149200000	957	24.3371	24.0195	23.9989	23.9654	0.169329	-0.0032196	-0.062809	-0.0587664	25.9556	26.1084	26.159	26.156	1.10906	1.23454	1.26121	1.28288	23.3748	23.739	23.5935	24.0205	4.07991	4.51444	4.35243	4.78152	21.0613	21.9221	21.7381	21.5141	1.79191	3.33587	3.15961	2.60272
A9WQG6	ddl	D-alanine--D-alanine ligase (EC 6.3.2.4) (D-Ala-D-Ala ligase) (D-alanylalanine synthetase)	Cytoplasmic	OTHER	38.15	23	23	23	77	77	77	8138500000	448	26.9629	26.8558	26.3937	26.6345	2.79514	2.83303	2.33196	2.6103	27.9774	28.016	27.6771	27.8553	3.13087	3.1421	2.77935	2.98221	17.7753	17.6296	17.506	17.6263	-1.51954	-1.59496	-1.73509	-1.61267	NaN	NaN	NaN	NaN
A9WS85	leuS	Leucine--tRNA ligase (EC 6.1.1.4) (Leucyl-tRNA synthetase) (LeuRS)	Cytoplasmic	OTHER	95.214	79	79	79	73.8	73.8	73.8	8128600000	982	26.7318	26.6562	26.4845	26.5764	2.56407	2.63346	2.42273	2.55224	24.8912	24.7913	24.9011	24.8204	0.0446835	-0.0825577	0.00329494	-0.0526886	19.1956	19.5695	19.3774	19.7181	-0.0992985	0.344879	0.136284	0.479181	NaN	NaN	NaN	NaN
A9WT22	RSal33209_2229	ATP/GTP-binding site motif A	Unknown	OTHER	56.219	38	38	38	63.2	63.2	63.2	8127700000	423	24.7074	24.5011	24.4043	24.3524	0.539602	0.478359	0.342493	0.328191	26.8006	27.0382	27.0629	27.0281	1.95406	2.16436	2.16512	2.15503	18.9986	18.8871	18.7222	19.2877	-0.296234	-0.337498	-0.518909	0.0487843	NaN	NaN	NaN	NaN
A9WS60	RSal33209_2463	Glutamine synthetase (EC 6.3.1.2)	Cytoplasmic	OTHER	49.716	28	28	28	75.1	75.1	75.1	8117800000	403	27.2694	27.0491	27.1592	27.1172	3.10161	3.02629	3.09748	3.09304	27.2726	27.3307	27.7076	27.6606	2.42606	2.45689	2.80982	2.78755	18.4359	18.1646	17.7178	17.9648	-0.858948	-1.05997	-1.52332	-1.27418	NaN	NaN	NaN	NaN
A9WMN0	RSal33209_1622	Sensory transduction protein kinase (EC 2.7.3.-)	Cytoplasmic	OTHER	53.857	47	47	47	72.5	72.5	72.5	8116600000	424	24.3461	24.2438	24.0843	24.1345	0.178354	0.221037	0.022562	0.110337	26.9736	26.9266	26.9759	26.8542	2.12704	2.05275	2.07806	1.98114	18.2274	17.4405	17.4607	18.7773	-1.06745	-1.78404	-1.78044	-0.461632	NaN	NaN	NaN	NaN
A9WKV0	sucD	Succinate--CoA ligase [ADP-forming] subunit alpha (EC 6.2.1.5) (Succinyl-CoA synthetase subunit alpha) (SCS-alpha)	Unknown	OTHER	30.966	30	30	30	87.9	87.9	87.9	8112600000	738	27.8934	27.8327	27.921	27.8365	3.72567	3.80998	3.85923	3.81228	25.4472	25.2549	25.5761	25.6198	0.600689	0.38109	0.678353	0.746679	19.8089	19.5657	19.6208	20.5797	0.513994	0.34111	0.379642	1.34072	NaN	NaN	NaN	NaN
A9WRN8	parA.2	Chromosome partitioning protein	CytoplasmicMembrane	OTHER	31.57	31	31	31	82.5	82.5	82.5	8062200000	399	24.4461	24.527	24.4438	24.2821	0.278315	0.504251	0.382038	0.257869	26.7167	26.841	26.6767	26.8096	1.87021	1.96713	1.77888	1.93646	18.2503	17.342	17.9376	18.8319	-1.0446	-1.88255	-1.3035	-0.407093	NaN	NaN	NaN	NaN
A9WMF4	glmS	Glutamine--fructose-6-phosphate aminotransferase [isomerizing] (EC 2.6.1.16) (D-fructose-6-phosphate amidotransferase) (GFAT) (Glucosamine-6-phosphate synthase) (Hexosephosphate aminotransferase) (L-glutamine--D-fructose-6-phosphate amidotransferase)	Cytoplasmic	OTHER	70.34	58	58	58	82.5	82.5	82.5	8062100000	748	27.6653	27.6907	27.5282	27.7064	3.49757	3.66796	3.46645	3.68216	26.5034	26.3371	26.8491	26.7781	1.6569	1.46327	1.95133	1.90496	21.371	21.4623	21.7323	22.3806	2.07612	2.2377	2.49115	3.14162	NaN	NaN	NaN	NaN
A9WKU6	RSal33209_0349	ATP-dependent DNA helicase (EC 3.6.4.12)	Cytoplasmic	OTHER	87.533	55	55	55	74.4	74.4	74.4	8035800000	554	24.0367	24.0936	23.9957	23.9565	-0.131096	0.0708561	-0.066082	-0.0676889	26.5179	26.5635	26.4116	26.5013	1.67137	1.6897	1.5138	1.62819	18.5134	19.2246	19.3916	19.5859	-0.781452	0	0.150492	0.346962	NaN	NaN	NaN	NaN
A9WR56	RSal33209_2335	Hypothetical membrane protein	CytoplasmicMembrane	OTHER	9.1126	4	4	4	29.2	29.2	29.2	7949700000	132	22.2561	23.043	22.1917	21.5065	-1.91169	-0.979759	-1.87007	-2.5177	29.1169	29.2392	28.9614	29.2369	4.27042	4.36533	4.06356	4.36382	19.0567	19.5969	18.645	19.2586	-0.238119	0.37232	-0.596134	0.0196838	NaN	NaN	NaN	NaN
A9WPM7	RSal33209_1405	Cysteine synthase/cystathionine beta-synthase family	CytoplasmicMembrane	OTHER	40.184	33	33	33	80.8	80.8	80.8	7896200000	519	26.6716	26.6706	26.7486	26.7575	2.5038	2.64785	2.68679	2.73328	25.1712	24.9724	25.22	25.5812	0.324642	0.0985699	0.322209	0.708115	19.2947	19.355	18.7998	19.0057	-0.000179291	0.130421	-0.441336	-0.233288	NaN	NaN	NaN	NaN
A9WPG0	RSal33209_1197	Uncharacterized protein	CytoplasmicMembrane	OTHER	27.014	17	17	17	73.8	73.8	73.8	7893200000	214	22.4704	22.1724	22.5332	22.2615	-1.69735	-1.85033	-1.52852	-1.7627	26.8504	27.1309	27.2432	27.1787	2.00392	2.2571	2.34539	2.30564	19.4604	19.5842	19.3499	19.9942	0.165497	0.359657	0.108738	0.755293	NaN	16.1599	19.7717	20.1478		-2.42637	1.19317	1.23645
A9WNA9	RSal33209_1429	Homoserine dehydrogenase (EC 1.1.1.3)	Cytoplasmic	OTHER	44.948	37	37	37	75.6	75.6	75.6	7863600000	393	23.3987	23.2981	23.3985	23.2902	-0.769037	-0.724659	-0.663301	-0.733951	26.1741	25.9794	26.5326	26.4626	1.32762	1.10559	1.6348	1.58954	18.5405	17.6545	17.7293	18.8303	-0.754333	-1.57006	-1.51179	-0.40867	NaN	NaN	NaN	NaN
A9WU65	RSal33209_3015	Uncharacterized protein	Unknown	OTHER	55.508	26	26	26	37.5	37.5	37.5	7850500000	346	24.9094	24.6754	24.8278	24.7758	0.741596	0.652592	0.766083	0.751555	26.534	26.7724	26.5268	26.7111	1.68745	1.89856	1.62897	1.83799	18.8597	18.394	19.292	19.409	-0.435171	-0.83061	0.0509167	0.170088	NaN	NaN	NaN	NaN
A9WU24	mfd	Transcription-repair-coupling factor (TRCF) (EC 3.6.4.-)	Cytoplasmic	OTHER	139.4	74	74	74	57.3	57.3	57.3	7816500000	465	24.5664	24.4418	24.473	24.3671	0.39864	0.419073	0.411201	0.342866	27.3532	27.2678	27.2378	27.2416	2.5067	2.39392	2.34002	2.36854	16.5648	NaN	NaN	16.3129	-2.73006			-2.92603	NaN	NaN	NaN	NaN
A9WPX3	rpsO	30S ribosomal protein S15	Cytoplasmic	OTHER	10.317	15	15	15	77.5	77.5	77.5	7816000000	530	26.3102	26.3118	26.2891	26.4429	2.14248	2.289	2.22731	2.41868	26.1611	26.3617	26.0336	26.5126	1.3146	1.4878	1.13585	1.63952	19.1963	20.5692	20.2883	19.9806	-0.0986023	1.34464	1.04716	0.741692	NaN	NaN	NaN	NaN
A9WP62	RSal33209_1099	3-oxoacyl-[acyl-carrier-protein] synthase 2 (EC 2.3.1.179)	CytoplasmicMembrane	OTHER	43.323	28	28	28	90.6	90.6	90.6	7807900000	598	27.5848	27.5911	27.7924	27.4979	3.41709	3.56838	3.73065	3.47365	24.9718	25.1217	25.1854	25.5135	0.125288	0.247862	0.287652	0.640364	19.5168	19.4218	18.8415	18.8242	0.221918	0.197182	-0.399645	-0.414751	NaN	NaN	NaN	NaN
A9WPD9	ychF	Ribosome-binding ATPase YchF	Cytoplasmic	OTHER	46.052	31	31	31	68	68	68	7768900000	282	24.9715	24.8462	24.8526	24.874	0.803698	0.823469	0.790867	0.849839	27.4191	27.4295	27.6647	27.74	2.57257	2.55565	2.76693	2.86686	17.1951	16.9495	16.3707	16.4571	-2.09978	-2.27512	-2.8704	-2.78187	NaN	NaN	NaN	NaN
A9WR96	RSal33209_2379	Uncharacterized protein	Cytoplasmic	OTHER	53.403	27	27	27	63.9	63.9	63.9	7701300000	386	25.3771	25.2157	24.8274	25.1563	1.20938	1.19295	0.765598	1.13214	27.2185	27.4061	27.765	27.8975	2.37193	2.53224	2.86717	3.02443	18.8878	18.6564	18.5401	19.1351	-0.407059	-0.568176	-0.701004	-0.103868	NaN	NaN	NaN	NaN
A9WNX8	RSal33209_1034	Thioredoxin peroxidase (EC 1.11.1.15)	Unknown	OTHER	18.966	11	11	11	82.9	82.9	82.9	7689400000	239	27.6963	27.7846	27.8788	27.7602	3.52855	3.76187	3.81707	3.73601	27.6244	27.3426	27.5954	27.5153	2.77791	2.46872	2.69762	2.64223	22.868	22.5736	22.3942	22.5221	3.57309	3.34897	3.15305	3.28315	NaN	18.3643	18.4815	17.6939		-0.221909	-0.0970497	-1.21745
A9WRB8	trkA	Trk system potassium uptake protein	CytoplasmicMembrane	OTHER	24.002	23	23	23	94.5	94.5	94.5	7681800000	390	25.2081	25.3545	25.0849	25.2929	1.04035	1.33175	1.02313	1.26868	27.3809	27.3203	27.1071	27.1605	2.53437	2.44643	2.2093	2.28739	17.499	16.448	NaN	16.6072	-1.79583	-2.77655		-2.63179	NaN	NaN	NaN	NaN
A9WT18	RSal33209_2225	Transcriptional regulator, LysR family	Cytoplasmic	OTHER	32.144	26	26	26	72.8	72.8	72.8	7657800000	294	22.9803	22.7092	22.7118	22.616	-1.18744	-1.31355	-1.35001	-1.40821	26.6911	26.7089	26.6296	26.6538	1.84461	1.83501	1.73186	1.78066	NaN	NaN	NaN	NaN					NaN	NaN	NaN	NaN
A9WRN1	der	GTPase Der (GTP-binding protein EngA)	CytoplasmicMembrane	OTHER	56.145	37	37	37	61.7	61.7	61.7	7639300000	397	25.0683	25.1998	25.5441	25.1561	0.900537	1.17706	1.48234	1.13191	26.6074	26.667	26.8496	26.9389	1.76087	1.79311	1.9518	2.06578	17.2515	16.7569	16.9617	18.1163	-2.0434	-2.46764	-2.2794	-1.12261	NaN	NaN	NaN	NaN
A9WS03	RSal33209_2710	Hypothetical exported protein	Unknown	OTHER	19.247	7	7	7	59	59	59	7590400000	817	27.8345	27.9917	28.2794	28.1455	3.66673	3.96891	4.21765	4.1213	26.9067	26.6562	26.7205	26.7748	2.06016	1.78237	1.82272	1.9017	21.4891	22.0197	21.6507	20.9408	2.19424	2.79509	2.40959	1.70189	NaN	NaN	NaN	NaN
A9WMC9	RSal33209_0302	Succinate dehydrogenase cytochrome b556 subunit	CytoplasmicMembrane	OTHER	17.238	6	6	6	21.5	21.5	21.5	7534500000	93	22.9052	22.6856	23.2107	22.8236	-1.26259	-1.33716	-0.851046	-1.20061	28.3444	28.8271	27.5407	28.1559	3.49792	3.9533	2.64295	3.28281	21.6035	20.0965	20.886	20.4414	2.30868	0.871897	1.64487	1.20247	20.7235	20.0709	19.6537	18.7865	1.4541	1.48468	1.07512	-0.124886
A9WSG5	pdxR	Transcriptional regulator	Cytoplasmic	OTHER	50.86	35	35	35	84.2	84.2	84.2	7516400000	361	24.696	24.4785	24.5204	24.555	0.528288	0.455702	0.458675	0.53077	26.8738	26.8103	26.667	26.6905	2.02733	1.93645	1.76916	1.81736	16.5656	NaN	16.3503	17.0559	-2.72924		-2.8908	-2.18305	NaN	NaN	NaN	NaN
A9WQ23	rnj	Ribonuclease J (RNase J) (EC 3.1.-.-)	Cytoplasmic	OTHER	60.872	52	52	52	83.7	83.7	83.7	7438600000	863	26.964	26.9486	26.8087	26.9183	2.79625	2.92584	2.74694	2.89412	24.8892	24.9076	25.1066	25.1818	0.0426884	0.0337181	0.208783	0.308712	19.5714	18.8793	19.6416	19.1183	0.276531	-0.345284	0.400448	-0.120653	NaN	NaN	NaN	NaN
A9WR31	RSal33209_0003	6-phosphogluconate dehydrogenase (EC 1.1.1.44)	Cytoplasmic	OTHER	31.47	20	20	20	69	69	69	7407800000	386	27.9804	28.2703	28.4824	28.4209	3.81263	4.24755	4.4206	4.3967	26.9156	26.9059	26.649	26.9267	2.06907	2.03202	1.75118	2.05362	19.0033	18.6166	18.1074	19.3115	-0.291531	-0.607965	-1.13369	0.072504	NaN	NaN	NaN	NaN
A9WSZ0	RSal33209_2196	Acetyl-CoA acetyltransferase (EC 2.3.1.9)	Cytoplasmic	OTHER	40.533	38	38	38	89.9	89.9	89.9	7402500000	797	27.8449	27.7344	27.9945	27.8042	3.67718	3.71165	3.93272	3.78001	24.2405	24.2321	24.509	24.4626	-0.606062	-0.64179	-0.388795	-0.410522	20.362	20.463	20.3652	19.2887	1.0671	1.23845	1.12405	0.0497074	NaN	NaN	NaN	NaN
A9WMJ4	RSal33209_1602	Glycosyltransferase	Unknown	OTHER	23.08	18	18	18	73.8	73.8	73.8	7382100000	346	25.7025	25.6791	25.9593	25.7765	1.53477	1.65636	1.89758	1.75233	26.1478	26.0223	26.2685	26.3279	1.30133	1.14847	1.3707	1.45482	19.1577	19.5699	20.233	19.9293	-0.137205	0.345343	0.991922	0.690351	NaN	16.1364	16.5739	15.7844		-2.44979	-2.00465	-3.12698
A9WS30	RSal33209_2433	Dihydrolipoamide succinyltransferase component (E2) of 2-oxoglutarate dehydrogenase complex (EC 2.3.1.61)	Cytoplasmic	OTHER	19.135	13	13	13	63.7	63.7	63.7	7362100000	309	27.587	27.4932	27.1387	27.4736	3.41924	3.47044	3.07692	3.4494	27.0946	27.0499	27.031	26.741	2.24805	2.17604	2.13318	1.86789	20.4164	20.4706	19.7328	19.3955	1.12151	1.24602	0.491642	0.156574	NaN	NaN	NaN	NaN
A9WVP3	RSal33209_3555	Foldase YidC (Membrane integrase YidC) (Membrane protein YidC) (Membrane protein insertase YidC)	CytoplasmicMembrane	OTHER	36.082	20	20	20	39.6	39.6	39.6	7354400000	410	21.9977	21.9741	21.8727	21.6582	-2.1701	-2.04862	-2.18901	-2.36602	27.171	27.3457	27.135	26.9399	2.32451	2.47186	2.23717	2.06679	19.7054	19.3094	18.7236	18.951	0.410551	0.0848045	-0.517477	-0.287922	17.28	NaN	NaN	16.7017	-1.98938			-2.20965
A9WP05	ilvD	Dihydroxy-acid dehydratase (DAD) (EC 4.2.1.9)	Cytoplasmic	OTHER	59.999	55	55	55	82.5	82.5	82.5	7349200000	778	26.8257	26.6606	26.7079	26.6621	2.6579	2.63782	2.64618	2.63788	24.7832	24.8134	24.5553	25.0504	-0.0632973	-0.0604687	-0.342532	0.177286	19.8607	20.4194	20.1413	19.6075	0.565876	1.19478	0.900217	0.368561	NaN	NaN	NaN	NaN
A9WT68	RSal33209_2275	Nucleotide-binding protein RSal33209_2275	Cytoplasmic	OTHER	33.382	25	25	25	93.1	93.1	93.1	7327400000	308	25.5154	25.5209	25.2695	25.2385	1.34763	1.49812	1.20777	1.21429	27.4582	27.1976	27.4092	27.3532	2.61167	2.32376	2.51145	2.48011	16.4585	17.615	17.7539	17.879	-2.83638	-1.60955	-1.48723	-1.35998	NaN	NaN	NaN	NaN
A9WQI9	pyrG	CTP synthase (EC 6.3.4.2) (Cytidine 5'-triphosphate synthase) (Cytidine triphosphate synthetase) (CTP synthetase) (CTPS) (UTP--ammonia ligase)	Cytoplasmic	OTHER	63.786	46	46	46	82.9	82.9	82.9	7315400000	591	25.1426	25.0394	25.2028	24.9755	0.974865	1.01662	1.14109	0.951283	26.6129	26.5841	26.5498	26.8163	1.76636	1.71021	1.65201	1.94319	18.3653	18.3323	NaN	18.8185	-0.929565	-0.892262		-0.42045	NaN	NaN	NaN	NaN
A9WRS8	RSal33209_2635	Farnesyl pyrophosphate synthetase (EC 2.5.1.1) (EC 2.5.1.10) (EC 2.5.1.29)	Cytoplasmic	OTHER	39.49	33	33	33	78.1	78.1	78.1	7299600000	360	25.1701	25.2996	25.2414	25.207	1.00237	1.27681	1.17968	1.18279	26.3384	26.3428	26.5873	26.5078	1.4919	1.46898	1.68956	1.63472	20.6671	20.5681	20.9598	21.2327	1.37223	1.34352	1.71867	1.99374	NaN	NaN	NaN	NaN
A9WSB8	aroB	3-dehydroquinate synthase (DHQS) (EC 4.2.3.4)	Cytoplasmic	OTHER	35.964	28	28	28	76.6	76.6	76.6	7295300000	296	25.5701	25.582	25.7947	25.6925	1.40235	1.5592	1.73293	1.66826	27.3612	27.6522	27.5014	27.4562	2.51467	2.77834	2.60363	2.58313	17.3529	17.2272	18.083	19.4877	-1.94201	-1.99737	-1.15811	0.248709	NaN	NaN	NaN	NaN
A9WS11	RSal33209_2414	DNA topoisomerase (ATP-hydrolyzing) (EC 5.6.2.2)	Cytoplasmic	OTHER	91.85	55	55	55	51.9	51.9	51.9	7255200000	548	26.3401	26.1704	26.4135	26.3643	2.17236	2.14763	2.35174	2.34006	26.2505	26.2705	26.2487	26.1737	1.404	1.39663	1.35088	1.30056	16.3873	16.2423	16.1452	17.7994	-2.90752	-2.98231	-3.09588	-1.43958	NaN	NaN	NaN	NaN
A9WR29	dnaA	Chromosomal replication initiator protein DnaA	Cytoplasmic	OTHER	52.525	49	49	49	73.9	73.9	73.9	7249400000	512	24.1909	24.1829	23.9346	24.1003	0.0231609	0.160149	-0.127127	0.0760927	26.9732	26.924	27.0219	26.8979	2.12671	2.05015	2.1241	2.02483	17.7093	17.2827	17.5689	18.5141	-1.58559	-1.94193	-1.67223	-0.724846	NaN	NaN	NaN	NaN
A9WML2	RSal33209_1587	Membrane spanning protein	CytoplasmicMembrane	OTHER	22.397	15	15	15	46.5	46.5	46.5	7133900000	168	23.6899	23.2149	NaN	NaN	-0.477884	-0.807907			28.5675	28.6699	28.5179	28.5162	3.72103	3.79605	3.62013	3.64306	18.5534	18.3351	18.5213	18.8426	-0.741488	-0.889467	-0.719786	-0.396374	21.1602	19.6915	20.2272	NaN	1.89077	1.10529	1.64864
A9WU04	RSal33209_2953	Hypothetical cytosolic protein	Cytoplasmic	OTHER	61.488	50	50	50	67.1	67.1	67.1	7111000000	732	26.8312	26.7046	26.8156	26.8007	2.66347	2.68188	2.7538	2.7765	25.3577	24.9743	25.5763	25.5288	0.51115	0.100452	0.678527	0.655703	21.7553	22.2255	21.5539	21.31	2.46041	3.00091	2.31282	2.07102	NaN	NaN	NaN	NaN
A9WPB3	dapD	2,3,4,5-tetrahydropyridine-2,6-dicarboxylate N-succinyltransferase (EC 2.3.1.117) (Tetrahydrodipicolinate N-succinyltransferase) (THDP succinyltransferase) (THP succinyltransferase) (Tetrahydropicolinate succinylase)	Unknown	LIPO(Sec/SPII)	37.991	22	22	22	71.2	71.2	71.2	7073700000	433	26.2197	26.2421	26.3189	26.2216	2.05197	2.21937	2.25716	2.19739	26.0218	26.0137	25.6544	25.8051	1.17527	1.13983	0.756652	0.932013	18.9527	18.198	17.9753	18.4267	-0.342127	-1.02662	-1.26584	-0.81222	NaN	NaN	NaN	NaN
A9WKS5	RSal33209_0327	Adenosine deaminase (EC 3.5.4.4)	Cytoplasmic	OTHER	40.865	24	24	24	69.2	69.2	69.2	7062500000	758	27.8779	27.6951	27.9893	27.7071	3.71013	3.67235	3.92753	3.68288	23.8102	23.8544	23.9452	24.1423	-1.03632	-1.01941	-0.952582	-0.730751	19.5232	19.3875	19.3345	18.3866	0.228386	0.162926	0.0933914	-0.852364	NaN	NaN	NaN	NaN
A9WL32	RSal33209_0552	Acyl-CoA dehydrogenase E19	Cytoplasmic	OTHER	41.946	36	36	36	73.6	73.6	73.6	7041000000	556	27.353	27.1683	27.2131	27.0942	3.18529	3.14559	3.15132	3.06996	25.9326	25.7964	25.7829	25.8463	1.08611	0.922525	0.8851	0.973179	18.9279	18.4176	18.2271	18.153	-0.366962	-0.806973	-1.01399	-1.08591	NaN	NaN	NaN	NaN
A9WND5	RSal33209_1455	Membrane protein, putative	CytoplasmicMembrane	OTHER	45.411	11	11	11	19.1	19.1	19.1	7016200000	201	22.1351	22.4076	22.2834	21.8939	-2.0327	-1.61515	-1.77839	-2.1303	27.8403	27.945	27.7706	27.6625	2.99375	3.07118	2.87279	2.78945	18.1282	NaN	NaN	19.0421	-1.16664			-0.196806	NaN	NaN	NaN	NaN
A9WLU5	RSal33209_0215	Agmatinase (EC 3.5.3.11)	Cytoplasmic	OTHER	36.824	28	28	28	67.2	67.2	67.2	6947000000	343	27.338	27.3694	27.814	27.541	3.17023	3.34669	3.75221	3.51684	24.3661	24.6192	24.8234	24.9322	-0.480385	-0.25466	-0.0744162	0.0590553	20.005	20.1174	19.8519	18.553	0.710115	0.892849	0.610806	-0.685913	NaN	NaN	NaN	NaN
A9WS04	RSal33209_2711	Uncharacterized protein	CytoplasmicMembrane	OTHER	31.172	4	4	4	8.9	8.9	8.9	6938100000	119	25.5944	25.2495	25.1223	25.0201	1.42667	1.22673	1.0605	0.995936	29.5965	29.3047	29.4056	29.2292	4.74994	4.43087	4.50781	4.3561	20.9893	21.0693	20.2313	20.2929	1.6944	1.84468	0.990164	1.05394	20.2783	20.4382	19.1144	19.9783	1.00892	1.85195	0.535881	1.06691
A9WSV7	rplW	50S ribosomal protein L23	Cytoplasmic	OTHER	11.92	21	21	21	93.5	93.5	93.5	6898900000	409	26.3893	26.5909	26.2957	26.4504	2.22152	2.56816	2.23393	2.42625	26.45	26.3818	26.1181	26.5626	1.60349	1.50799	1.22036	1.68946	20.5444	21.0062	20.5774	20.6732	1.24958	1.78162	1.33624	1.43428	NaN	NaN	NaN	NaN
A9WML3	pyrD	Dihydroorotate dehydrogenase (quinone) (EC 1.3.5.2) (DHOdehase) (DHOD) (DHODase) (Dihydroorotate oxidase)	CytoplasmicMembrane	OTHER	40.133	24	24	24	54.2	54.2	54.2	6862100000	324	24.2171	24.1863	24.1168	24.0719	0.0493641	0.163553	0.0550423	0.047658	27.0774	26.9702	27.5327	27.419	2.23093	2.09631	2.63495	2.54591	19.0062	18.6782	19.3198	19.2655	-0.288624	-0.546379	0.0786514	0.0265903	NaN	NaN	NaN	NaN
A9WPI2	RSal33209_1229	Lipoprotein	CytoplasmicMembrane	LIPO(Sec/SPII)	30.07	31	31	31	80	80	80	6840500000	519	23.4611	23.4747	23.7244	23.5677	-0.706615	-0.548067	-0.337334	-0.456527	26.4836	26.4874	26.909	26.7636	1.63704	1.61357	2.01117	1.89047	23.0853	22.9616	22.6805	22.8274	3.79045	3.73702	3.43941	3.58841	23.6298	23.8611	23.7344	23.9922	4.36038	5.27485	5.15585	5.08086
A9WST7	adk	Adenylate kinase (AK) (EC 2.7.4.3) (ATP-AMP transphosphorylase) (ATP:AMP phosphotransferase) (Adenylate monophosphate kinase)	Cytoplasmic	OTHER	21.174	24	24	24	91.2	91.2	91.2	6799300000	366	25.4383	25.4962	25.9129	25.8931	1.27056	1.4734	1.85109	1.86895	26.7313	26.5168	26.6811	26.6538	1.88479	1.643	1.78331	1.78066	18.4427	18.01	18.2334	18.625	-0.852129	-1.21463	-1.00775	-0.61392	NaN	NaN	NaN	NaN
A9WPZ9	RSal33209_1408	Alcohol dehydrogenase (NADP+) (EC 1.1.1.2)	Cytoplasmic	OTHER	36.79	26	26	26	70.5	70.5	70.5	6784900000	334	26.9671	26.8306	27.0196	26.9249	2.79933	2.80786	2.9578	2.90071	28.1975	28.0629	28.3501	28.2653	3.351	3.18906	3.45235	3.39216	18.9383	18.0823	NaN	17.9727	-0.356529	-1.1423		-1.26625	NaN	NaN	NaN	NaN
A9WLX7	gpmA	2,3-bisphosphoglycerate-dependent phosphoglycerate mutase (BPG-dependent PGAM) (PGAM) (Phosphoglyceromutase) (dPGM) (EC 5.4.2.11)	Cytoplasmic	OTHER	28.112	30	30	30	89.3	89.3	89.3	6767300000	433	27.2378	27.026	27.1935	27.1683	3.07006	3.00326	3.13172	3.14415	26.0216	26.012	25.9938	26.0257	1.17508	1.13814	1.09596	1.1526	19.2832	20.198	20.1677	20.1711	-0.0116425	0.973379	0.926546	0.932138	NaN	NaN	NaN	NaN
A9WR41	RSal33209_0015	Peptidyl-prolyl cis-trans isomerase (PPIase) (EC 5.2.1.8)	Cytoplasmic	OTHER	19.48	14	14	14	60.6	60.6	60.6	6704300000	490	27.2594	26.7524	27.4888	27.3649	3.09168	2.72963	3.42708	3.34066	24.9194	24.9541	25.5676	25.2741	0.0729198	0.0802212	0.669763	0.40099	21.0423	20.7793	20.4959	19.8241	1.7474	1.55474	1.25478	0.58514	NaN	NaN	NaN	NaN
A9WQY5	purD	Phosphoribosylamine--glycine ligase (EC 6.3.4.13) (GARS) (Glycinamide ribonucleotide synthetase) (Phosphoribosylglycinamide synthetase)	Cytoplasmic	OTHER	44.813	23	23	23	52.1	52.1	52.1	6695400000	371	24.6579	24.3589	24.7424	24.4773	0.490099	0.336145	0.680613	0.453092	27.6318	27.4471	27.4674	27.6049	2.78528	2.57326	2.5696	2.73182	NaN	16.9517	17.4318	17.9617		-2.27285	-1.80936	-1.27729	NaN	NaN	NaN	NaN
A9WQ41	RSal33209_0720	Transcriptional regulator, MarR family	Cytoplasmic	OTHER	19.285	23	23	23	90.9	90.9	90.9	6681700000	358	25.705	25.6693	25.6899	25.7741	1.5372	1.64652	1.62811	1.74995	27.1683	27.1871	27.2815	27.0823	2.32183	2.31322	2.38374	2.20923	21.9336	22.1196	21.9295	21.5426	2.63876	2.89503	2.68839	2.30365	NaN	NaN	NaN	NaN
A9WT48	tpiA	Triosephosphate isomerase (TIM) (TPI) (EC 5.3.1.1) (Triose-phosphate isomerase)	Cytoplasmic	OTHER	29.48	33	33	33	80.8	80.8	80.8	6677300000	713	26.3672	26.3459	26.2384	26.3445	2.19949	2.3231	2.17667	2.32032	25.6962	25.6887	26.0645	25.9255	0.849686	0.814877	1.16674	1.05244	20.2795	20.7127	20.4909	20.895	0.984598	1.48813	1.2498	1.65602	17.5989	17.0297	17.899	NaN	-1.67048	-1.55651	-0.679531
A9WS20	RSal33209_2423	DNA topoisomerase (ATP-hydrolyzing) (EC 5.6.2.2)	Cytoplasmic	OTHER	77.316	61	61	61	72.1	72.1	72.1	6653900000	530	23.7992	23.7926	23.6987	23.7964	-0.368587	-0.230129	-0.363064	-0.227799	25.8588	25.7135	25.9903	25.9494	1.01226	0.839605	1.09248	1.07626	16.4467	16.6462	16.5092	18.2073	-2.8482	-2.57834	-2.7319	-1.03166	NaN	NaN	NaN	NaN
A9WT65	RSal33209_2272	Superoxide dismutase (EC 1.15.1.1)	Extracellular	OTHER	23.145	12	12	12	42.6	42.6	42.6	6640200000	243	28.9998	28.8296	29.0019	28.8913	4.83203	4.80684	4.94009	4.86705	24.769	24.8165	24.6278	24.5803	-0.0775089	-0.0573883	-0.270007	-0.292776	21.5838	21.5636	21.8395	22.5671	2.28899	2.33902	2.59838	3.32816	NaN	NaN	NaN	NaN
A9WMT1	RSal33209_1690	Siderophore biosynthesis protein, IucA/IucC family	Cytoplasmic	OTHER	62.626	41	41	41	66.3	66.3	66.3	6586500000	348	20.7034	20.5614	20.468	20.4935	-3.46439	-3.46135	-3.59374	-3.53074	26.0605	26.1651	25.9445	25.9808	1.21403	1.29121	1.0467	1.10771	NaN	NaN	NaN	NaN					NaN	NaN	NaN	NaN
A9WPT8	ftsX	Cell division protein FtsX	CytoplasmicMembrane	OTHER	32.687	14	14	14	34.9	34.9	34.9	6554400000	211	21.4406	21.6172	21.4512	21.6886	-2.72715	-2.40557	-2.61055	-2.33561	26.8178	26.6385	27.6209	27.4169	1.97124	1.76467	2.72308	2.54382	19.1994	18.4337	20.2048	20.2832	-0.0954819	-0.790911	0.963669	1.04425	NaN	NaN	NaN	NaN
A9WNB6	RSal33209_1436	Glycosyl transferase family 2 (EC 2.-.-.-)	Cytoplasmic	OTHER	65.944	38	38	38	54.6	54.6	54.6	6516200000	287	23.5551	23.09	23.3913	23.6195	-0.612671	-0.932758	-0.670496	-0.404672	26.8087	26.7703	26.9342	26.8582	1.96218	1.89642	2.03637	1.98506	17.3267	17.0387	17.3907	17.8359	-1.96819	-2.18584	-1.85041	-1.40305	NaN	NaN	NaN	NaN
A9WR73	RSal33209_2352	16S rRNA m(5)C 967 methyltransferase (EC 2.1.1.-)	Cytoplasmic	OTHER	48.364	39	39	39	78.4	78.4	78.4	6455600000	433	25.0559	24.8864	25.0987	24.9061	0.888142	0.863655	1.03693	0.881854	25.7581	25.7518	25.4713	25.6375	0.911627	0.877975	0.573525	0.764448	17.4546	16.9498	16.9701	17.5882	-1.84027	-2.27478	-2.27106	-1.65075	NaN	NaN	NaN	NaN
A9WUW4	tig	Trigger factor (TF) (EC 5.2.1.8) (PPIase)	Cytoplasmic	OTHER	51.531	26	26	26	43.9	43.9	43.9	6426800000	413	28.3767	28.159	28.5458	28.143	4.20891	4.13628	4.48404	4.11877	26.8694	26.5342	27.073	26.9031	2.02287	1.66032	2.17517	2.03001	19.8714	19.9301	19.3088	19.8631	0.57655	0.705496	0.0676975	0.624134	NaN	NaN	NaN	NaN
A9WNU0	secE	Protein translocase subunit SecE	CytoplasmicMembrane	OTHER	10.453	5	5	5	23.5	23.5	23.5	6351800000	140	23.686	23.4934	23.573	23.1503	-0.481726	-0.529377	-0.48876	-0.873895	27.9964	28.8961	27.9114	28.0403	3.1499	4.02229	3.01363	3.16715	19.087	18.269	18.7477	18.6503	-0.207882	-0.955616	-0.493416	-0.588663	NaN	NaN	NaN	NaN
A9WMP6	hpf	Ribosome hibernation promoting factor (HPF)	Cytoplasmic	OTHER	29.535	28	28	28	77.2	77.2	77.2	6340200000	297	24.3357	24.2973	24.4777	24.4661	0.167967	0.27457	0.415903	0.44193	26.3345	26.1986	26.5084	26.4717	1.48803	1.32473	1.61057	1.59864	NaN	NaN	NaN	NaN					NaN	NaN	NaN	NaN
A9WPP6	RSal33209_1267	Trypsin-like serine protease	Unknown	OTHER	60.851	20	20	20	49.6	49.6	49.6	6338100000	533	25.6754	25.3333	25.5247	25.2864	1.50762	1.31054	1.46298	1.26225	26.6894	26.7077	26.7414	26.6462	1.84288	1.83382	1.84358	1.77313	22.0637	21.8067	21.3336	20.9552	2.76885	2.58213	2.09246	1.7163	20.149	18.8042	19.4925	19.496	0.879642	0.217945	0.913946	0.584597
A9WVH4	RSal33209_3486	Hypothetical cytosolic protein	Cytoplasmic	OTHER	24.609	15	15	15	68	68	68	6323500000	212	26.6017	26.3473	26.5876	26.3986	2.43397	2.32458	2.52588	2.37442	27.1357	27.0816	27.2571	27.4347	2.28913	2.20777	2.35931	2.56158	18.3079	NaN	NaN	17.463	-0.987003			-1.77595	NaN	NaN	NaN	NaN
A9WRB1	RSal33209_2394	Cation-transporting ATPase (EC 3.6.3.-)	CytoplasmicMembrane	OTHER	90.647	45	45	45	49.1	49.1	49.1	6300500000	308	22.9421	22.5864	22.9539	22.625	-1.22562	-1.43632	-1.10786	-1.39922	26.5722	26.5558	26.7281	26.7182	1.72567	1.68192	1.83027	1.84507	17.629	17.1728	17.8211	17.6234	-1.66588	-2.05179	-1.42003	-1.6156	18.8101	17.7753	17.8886	18.766	-0.459324	-0.810961	-0.689957	-0.145323
A9WU38	prs	Ribose-phosphate pyrophosphokinase (RPPK) (EC 2.7.6.1) (5-phospho-D-ribosyl alpha-1-diphosphate) (Phosphoribosyl diphosphate synthase) (Phosphoribosyl pyrophosphate synthase) (P-Rib-PP synthase) (PRPP synthase) (PRPPase)	Cytoplasmic	OTHER	35.267	34	34	34	72.1	72.1	72.1	6272000000	509	26.7599	26.9681	26.9435	26.7763	2.59214	2.94531	2.88171	2.75211	24.6516	24.6343	24.3821	24.746	-0.194887	-0.239567	-0.515738	-0.127132	18.1364	18.2855	18.4614	17.981	-1.15845	-0.939039	-0.779758	-1.25792	NaN	NaN	NaN	NaN
A9WRI4	RSal33209_2540	Heterocyst glycolipid synthase	CytoplasmicMembrane	OTHER	169.86	70	70	70	53.6	53.6	53.6	6247700000	453	21.3694	21.4807	21.2355	21.2455	-2.79832	-2.54206	-2.82626	-2.77874	25.8097	25.7355	25.8677	25.8504	0.96314	0.861645	0.969897	0.977285	NaN	NaN	NaN	NaN					NaN	NaN	NaN	NaN
A9WMY8	RSal33209_1750	UTP--glucose-1-phosphate uridylyltransferase (EC 2.7.7.9) (UDP-glucose pyrophosphorylase)	Cytoplasmic	OTHER	32.71	22	22	22	76	76	76	6208700000	318	27.7221	27.6644	28.1182	27.8018	3.55439	3.64162	4.05642	3.77761	25.3976	25.0869	25.8015	26.039	0.551125	0.213064	0.903672	1.16591	19.0021	19.7896	19.7237	19.1302	-0.29274	0.56501	0.482607	-0.108788	NaN	NaN	NaN	NaN
A9WRW2	RSal33209_2669	Protease II (EC 3.4.21.83)	Unknown	OTHER	80.233	42	42	42	51.9	51.9	51.9	6160700000	530	25.6928	25.7235	25.5755	25.8462	1.52507	1.70073	1.51378	1.82201	25.4996	25.1268	25.6664	25.5522	0.653116	0.252989	0.768567	0.679144	19.3216	18.6896	17.9135	19.3232	0.0267563	-0.534937	-1.32761	0.0842972	NaN	NaN	NaN	NaN
A9WNV6	RSal33209_1002	ABC transporter, permease protein	CytoplasmicMembrane	OTHER	20.719	6	6	6	13.9	13.9	13.9	6154600000	149	24.0723	21.1882	NaN	23.7732	-0.0954075	-2.83454		-0.250958	28.1517	28.4266	28.0413	27.9767	3.30514	3.55278	3.14356	3.10363	21.6916	20.5928	22.0187	22.4515	2.39671	1.36819	2.77754	3.21251	23.3629	23.1981	22.5952	22.7032	4.09352	4.61188	4.01663	3.7918
A9WP06	RSal33209_1043	Acetolactate synthase (EC 2.2.1.6)	Cytoplasmic	OTHER	67.267	34	34	34	72.9	72.9	72.9	6142800000	492	24.6974	24.5484	24.4226	24.4649	0.529613	0.525637	0.36083	0.440747	25.9374	25.8117	25.9762	25.9353	1.09086	0.937868	1.07845	1.06219	18.343	17.7868	18.7913	17.9875	-0.951824	-1.43779	-0.449865	-1.25141	NaN	NaN	NaN	NaN
A9WMF8	glmM	Phosphoglucosamine mutase (EC 5.4.2.10)	Unknown	OTHER	46.771	28	28	28	67.1	67.1	67.1	6124300000	365	25.002	24.813	25.1464	24.8269	0.834204	0.790277	1.08463	0.802674	26.7356	26.8994	26.5297	26.7451	1.88906	2.02558	1.63186	1.87199	16.7511	NaN	16.3995	17.3254	-2.54379		-2.84159	-1.91351	NaN	NaN	NaN	NaN
A9WVH2	RSal33209_3484	Ribonucleoside-diphosphate reductase subunit beta (EC 1.17.4.1)	Unknown	OTHER	37.284	27	27	27	48.3	48.3	48.3	6111300000	309	26.5685	26.5632	26.2061	26.3958	2.40074	2.54039	2.14439	2.37163	26.3558	26.2455	27.1437	26.7295	1.5093	1.37162	2.24596	1.85639	19.5789	19.0491	19.0509	19.0978	0.284012	-0.175455	-0.190233	-0.141129	NaN	NaN	NaN	NaN
A9WPQ3	RSal33209_1274	Electron transfer flavoprotein beta-subunit	Unknown	OTHER	28.669	22	22	22	72.2	72.2	72.2	6099700000	319	26.0859	26.2049	26.6395	26.5594	1.91815	2.18212	2.57772	2.53517	27.2508	27.0548	27.4002	27.2934	2.40427	2.18091	2.50236	2.42033	NaN	17.6435	NaN	16.9393		-1.58108		-2.29967	NaN	NaN	NaN	NaN
A9WQR7	RSal33209_1913	Extracellular solute-binding protein, family 5, putative	Cellwall	LIPO(Sec/SPII)	58.887	41	41	41	79.3	79.3	79.3	6079000000	415	24.2869	24.1042	24.3832	24.0936	0.119112	0.0814552	0.321484	0.0694189	26.5948	26.5675	26.6741	26.7344	1.74825	1.69369	1.77632	1.86131	20.7684	20.7856	21.1246	21.3124	1.47352	1.56106	1.88347	2.0734	NaN	16.8934	17.0104	16.4211		-1.69278	-1.56814	-2.49023
A9WQ67	pheS	Phenylalanine--tRNA ligase alpha subunit (EC 6.1.1.20) (Phenylalanyl-tRNA synthetase alpha subunit) (PheRS)	Cytoplasmic	OTHER	39.774	33	33	33	74.6	74.6	74.6	6050100000	475	25.316	25.2121	25.4818	25.419	1.14821	1.18936	1.42003	1.39476	28.1144	28.2959	28.142	28.2061	3.26789	3.42203	3.24425	3.33296	19.35	19.7769	19.1932	19.4045	0.0551224	0.552347	-0.0479107	0.165585	NaN	NaN	NaN	NaN
A9WRF2	RSal33209_2508	Uncharacterized protein	CytoplasmicMembrane	LIPO(Sec/SPII)	18.112	6	6	6	48.9	48.9	48.9	6013800000	199	25.7925	25.8345	25.8868	25.5206	1.62475	1.81175	1.82503	1.49642	28.8448	28.5805	29.0633	28.9946	3.99827	3.70665	4.16553	4.12154	23.5012	24.7699	23.7147	24.1978	4.20632	5.54533	4.47359	4.95881	25.6756	24.9016	24.7565	25.4789	6.40624	6.31542	6.17796	6.56757
A9WV08	RSal33209_3317	Glyceraldehyde 3-phosphate dehydrogenase (EC 1.2.1.12)	Cytoplasmic	OTHER	53.004	43	43	43	73.3	73.3	73.3	5989000000	313	23.1299	23.1742	23.0502	23.0977	-1.03788	-0.848589	-1.01155	-0.926524	26.5753	26.5168	26.7223	26.734	1.72875	1.64291	1.82455	1.86092	NaN	NaN	NaN	NaN					NaN	NaN	NaN	NaN
A9WU42	RSal33209_2992	ABC transporter ATP-binding protein	Cytoplasmic	OTHER	66.151	47	47	47	63.1	63.1	63.1	5979600000	505	22.9167	22.7385	22.844	22.8604	-1.25101	-1.28423	-1.21771	-1.16378	25.8551	25.6595	25.8629	25.8931	1.00858	0.785614	0.965081	1.02002	16.5922	NaN	16.6694	17.5917	-2.7027		-2.57171	-1.64724	NaN	NaN	NaN	NaN
A9WQC0	RSal33209_0826	2-methylcitrate dehydratase (EC 4.2.1.79) (EC 4.2.1.99)	CytoplasmicMembrane	OTHER	55.116	42	42	42	78	78	78	5966200000	477	25.2812	24.9933	25.2576	25.2131	1.11346	0.970541	1.19588	1.18888	26.5268	26.0891	26.3638	26.5894	1.68032	1.21521	1.46605	1.71625	19.0873	18.7908	18.3667	18.6403	-0.207596	-0.433748	-0.874454	-0.598621	NaN	NaN	NaN	NaN
A9WR48	RSal33209_2327	Pyruvate kinase (EC 2.7.1.40)	Unknown	OTHER	52.968	42	42	42	74.8	74.8	74.8	5963600000	517	26.4646	26.3485	26.5782	26.5113	2.29689	2.3257	2.51641	2.48708	26.3755	26.046	26.2053	26.2786	1.52901	1.17219	1.30755	1.40546	18.007	17.7957	17.5641	17.8291	-1.28786	-1.42889	-1.67706	-1.40985	NaN	NaN	NaN	NaN
A9WSE0	RSal33209_1995	GTP pyrophosphokinase (EC 2.7.6.5) (EC 3.1.7.2)	Cytoplasmic	OTHER	87.793	54	54	54	68.5	68.5	68.5	5938300000	432	24.3196	24.4059	24.3001	24.2204	0.151865	0.383179	0.238369	0.196246	26.137	26.2296	26.2512	26.1303	1.29046	1.35577	1.35339	1.25718	16.1948	15.9171	15.8133	17.834	-3.10011	-3.30747	-3.42781	-1.40496	NaN	NaN	NaN	NaN
A9WT66	whiA	Probable cell division protein WhiA	Cytoplasmic	OTHER	35.09	39	39	39	76.4	76.4	76.4	5921700000	565	25.4347	25.4664	25.5865	25.4192	1.26691	1.44365	1.52476	1.39502	25.8892	25.875	25.7738	25.8217	1.04269	1.0011	0.875976	0.948601	16.1307	17.1487	18.0831	20.0258	-3.16419	-2.07591	-1.158	0.786854	NaN	NaN	NaN	NaN
A9WT85	uvrB	UvrABC system protein B (Protein UvrB) (Excinuclease ABC subunit B)	Cytoplasmic	OTHER	78.024	54	54	54	67	67	67	5822500000	506	24.6938	24.5574	24.6783	24.6118	0.526003	0.534662	0.616552	0.587583	25.7574	25.6876	26.1434	25.9944	0.910864	0.813784	1.24563	1.12133	17.7883	17.733	18.2839	19.0767	-1.50654	-1.49161	-0.957243	-0.162214	NaN	NaN	NaN	NaN
A9WND1	RSal33209_1451	Cold shock protein	Cytoplasmic	OTHER	11.228	10	10	10	61	61	61	5815900000	427	27.6193	26.8797	28.6733	28.0126	3.4515	2.85694	4.61155	3.9884	24.9633	24.9182	25.2091	25.0379	0.1168	0.0443134	0.311353	0.164776	23.9718	23.4933	23.623	23.3632	4.67698	4.26867	4.38187	4.12424	NaN	NaN	NaN	NaN
A9WMX7	smc.2	Chromosome partition protein Smc	Cytoplasmic	OTHER	130.1	85	85	85	64	64	64	5801000000	406	23.5534	23.6845	23.7016	23.6913	-0.614311	-0.33823	-0.360207	-0.33294	26.8107	26.8108	26.8883	26.8138	1.96415	1.93694	1.99053	1.94075	NaN	NaN	NaN	NaN					NaN	NaN	NaN	NaN
A9WPF8	RSal33209_1195	Uncharacterized protein	CytoplasmicMembrane	OTHER	24.32	21	21	21	64.2	64.2	64.2	5774700000	248	21.6718	21.5529	21.5147	21.5997	-2.49591	-2.46985	-2.54706	-2.42446	26.4067	26.468	26.2053	26.3868	1.56017	1.59413	1.30752	1.51373	17.8847	17.8871	18.1328	17.9103	-1.41016	-1.3375	-1.10832	-1.32866	NaN	NaN	NaN	NaN
A9WQP7	clpB	Chaperone protein ClpB	Cytoplasmic	OTHER	93.763	67	64	64	60.7	60.7	60.7	5744600000	697	24.5692	24.4807	24.5406	24.4605	0.401424	0.457922	0.478857	0.436255	25.2145	25.2504	25.0226	25.127	0.368011	0.376507	0.124799	0.253857	18.141	18.1384	18.2039	18.1658	-1.1539	-1.08617	-1.03726	-1.0732	NaN	NaN	NaN	NaN
A9WTZ2	RSal33209_2941	Myo-inositol-1(Or 4)-monophosphatase (EC 3.1.3.25)	Unknown	OTHER	29.949	20	20	20	71.4	71.4	71.4	5736600000	317	25.8584	25.615	25.7585	25.838	1.69067	1.5922	1.69679	1.81378	25.9289	25.8317	25.8461	25.7035	1.08237	0.957888	0.94827	0.830357	17.601	18.4078	17.8659	16.9191	-1.6939	-0.816813	-1.37525	-2.3199	NaN	NaN	NaN	NaN
A9WSC2	mltG	Endolytic murein transglycosylase (EC 4.2.2.-) (Peptidoglycan polymerization terminase)	Unknown	OTHER	42.31	30	30	30	70.7	70.7	70.7	5712400000	303	21.6808	21.7687	22.0603	21.7531	-2.487	-2.25406	-2.00143	-2.27112	26.9554	26.704	26.8646	27.0184	2.10886	1.83013	1.96676	2.1453	19.8185	19.6725	20.0563	19.1751	0.523623	0.447884	0.815176	-0.0638599	18.5556	19.1272	18.1472	19.3267	-0.71382	0.540945	-0.431299	0.415359
A9WQ90	argG	Argininosuccinate synthase (EC 6.3.4.5) (Citrulline--aspartate ligase)	Cytoplasmic	OTHER	45.874	42	42	42	78.6	78.6	78.6	5700000000	512	27.6273	27.5397	27.5947	27.6482	3.45953	3.51695	3.53294	3.62402	24.8154	24.8659	24.8238	24.8379	-0.0310822	-0.00790405	-0.0739775	-0.0352173	18.4315	18.2612	17.7539	17.336	-0.86339	-0.963354	-1.48723	-1.90291	NaN	NaN	NaN	NaN
A9WQB2	RSal33209_0748	23S rRNA methyltransferase	Cytoplasmic	OTHER	31.861	19	19	19	84	84	84	5641900000	243	27.0447	26.7799	27.1774	27.015	2.87693	2.75718	3.11565	2.9908	26.505	26.6171	26.1603	26.5039	1.65853	1.74324	1.26246	1.6308	17.479	18.6879	18.5738	18.7613	-1.81582	-0.536644	-0.667337	-0.477613	NaN	NaN	NaN	NaN
A9WM96	RSal33209_0478	LytR_C domain-containing protein	CytoplasmicMembrane	OTHER	20.429	8	8	8	59	59	59	5614500000	190	23.3781	23.5518	23.5876	23.428	-0.789665	-0.470957	-0.474152	-0.596168	27.6782	27.9437	27.7208	27.8112	2.83163	3.0699	2.82305	2.93811	21.3949	20.9228	21.5005	20.7769	2.10007	1.69823	2.25936	1.53797	23.7198	23.2501	23.2117	23.5013	4.45043	4.66385	4.63321	4.58994
A9WT72	uvrA	UvrABC system protein A (UvrA protein) (Excinuclease ABC subunit A)	Cytoplasmic	OTHER	107.05	67	67	67	64.2	64.2	64.2	5574600000	475	25.3829	25.4034	25.4754	25.3554	1.21512	1.38068	1.41365	1.33125	26.3224	26.3187	26.2213	26.3212	1.47588	1.44482	1.32352	1.44807	17.7039	17.4146	17.3662	18.6828	-1.59092	-1.80998	-1.87497	-0.556141	NaN	NaN	NaN	NaN
A9WUR7	RSal33209_3221	Hypothetical cytosolic protein	Unknown	OTHER	38.894	26	26	26	85.7	85.7	85.7	5568200000	315	25.6071	25.6367	25.4027	25.6792	1.43937	1.61396	1.34097	1.655	27.1726	27.1775	27.1459	27.0653	2.32613	2.30365	2.2481	2.19218	18.0917	17.8923	18.4001	19.1829	-1.2032	-1.33227	-0.840998	-0.0560322	NaN	NaN	NaN	NaN
A9WR97	RSal33209_2380	Short chain dehydrogenase (EC 1.-.-.-)	Unknown	OTHER	23.872	21	21	21	90	90	90	5564900000	509	23.8677	23.8859	23.5658	23.6738	-0.300066	-0.136902	-0.495945	-0.350408	25.918	26.037	26.362	26.1014	1.07151	1.16319	1.46418	1.22825	19.0056	19.2593	19.6495	20.3834	-0.289227	0.0347614	0.408346	1.14448	NaN	NaN	NaN	NaN
A9WQZ0	purM	Phosphoribosylformylglycinamidine cyclo-ligase (EC 6.3.3.1) (AIR synthase) (AIRS) (Phosphoribosyl-aminoimidazole synthetase)	Cytoplasmic	OTHER	38.364	22	22	22	68.5	68.5	68.5	5546700000	347	25.0327	24.7255	25.1715	24.9532	0.864918	0.702757	1.10974	0.929029	25.8163	25.897	25.9777	26.0676	0.969797	1.02316	1.07987	1.19448	17.6475	17.5495	17.5236	18.0613	-1.64735	-1.67504	-1.71753	-1.17761	NaN	NaN	NaN	NaN
A9WNY0	RSal33209_1036	NAD-dependant oxidoreductase	Cytoplasmic	OTHER	35.667	28	28	28	82.5	82.5	82.5	5526800000	427	26.0868	26.0736	25.9589	26.1195	1.91908	2.05079	1.89716	2.09528	26.3947	26.235	27.0235	26.6716	1.54814	1.36117	2.12569	1.79845	19.3494	19.1728	19.3565	19.3514	0.0545826	-0.0517635	0.115374	0.112415	NaN	NaN	NaN	NaN
A9WRE4	ftsI	Division specific D,D-transpeptidase	CytoplasmicMembrane	OTHER	64.035	44	44	44	65.8	65.8	65.8	5512200000	968	22.3428	22.46	22.4878	22.224	-1.825	-1.5628	-1.57393	-1.80023	25.048	25.2115	24.9998	24.7357	0.2015	0.337675	0.101975	-0.137424	24.2258	24.2053	24.4354	25.3278	4.93096	4.98072	5.19431	6.08885	18.3318	19.1847	20.2074	19.2939	-0.937561	0.598511	1.62888	0.382517
A9WSA8	carB	Carbamoyl-phosphate synthase large chain (EC 6.3.5.5) (Carbamoyl-phosphate synthetase ammonia chain)	Cytoplasmic	OTHER	118.22	57	57	57	53.3	53.3	53.3	5435800000	610	26.1266	25.9447	25.8913	26.0442	1.95887	1.92194	1.82956	2.02005	24.0501	24.2941	23.9326	24.5015	-0.796421	-0.579739	-0.965142	-0.371553	19.6269	19.9886	19.0331	20.0338	0.332041	0.763981	-0.208033	0.794806	NaN	NaN	NaN	NaN
A9WQB0	rpmI	50S ribosomal protein L35	Cytoplasmic	OTHER	7.2565	11	11	11	64.1	64.1	64.1	5388200000	319	26.1172	25.8938	26.2352	25.8334	1.94944	1.87103	2.17343	1.80925	26.3087	26.4721	25.0657	25.6	1.46214	1.59827	0.167956	0.726873	NaN	19.4807	18.4661	NaN		0.25609	-0.775049		NaN	16.0087	16.7257	NaN		-2.57755	-1.85279
A9WNC7	atpG	ATP synthase gamma chain (ATP synthase F1 sector gamma subunit) (F-ATPase gamma subunit)	Cytoplasmic	OTHER	33.013	24	24	24	79.1	79.1	79.1	5387200000	433	26.0773	26.003	25.8825	25.8856	1.90953	1.98025	1.82075	1.86145	25.0842	25.4897	25.5088	25.5011	0.237642	0.615896	0.611054	0.628021	20.0662	19.4707	19.7886	18.9496	0.77132	0.246077	0.547493	-0.289375	NaN	NaN	NaN	NaN
A9WN80	RSal33209_1342	Glycosyl transferase, group 1 family protein	Cytoplasmic	OTHER	40.828	28	28	28	79	79	79	5384300000	280	22.977	22.5557	22.688	23.0044	-1.1908	-1.46709	-1.37379	-1.0198	26.2322	26.2387	26.3146	26.3343	1.38569	1.3648	1.41679	1.46124	NaN	17.49	17.78	17.1298		-1.73461	-1.46117	-2.10917	NaN	NaN	NaN	NaN
A9WPB0	RSal33209_1177	UDP-glucose 4-epimerase (EC 5.1.3.2)	Cytoplasmic	OTHER	36.994	23	23	23	60.5	60.5	60.5	5370100000	307	25.4814	25.6572	25.5814	25.5284	1.31367	1.63441	1.51968	1.50422	26.6155	26.4452	26.4268	26.3349	1.76903	1.57132	1.52896	1.46184	18.5567	18.4681	18.5262	19.4408	-0.738117	-0.756487	-0.714962	0.201859	NaN	NaN	NaN	NaN
A9WPA6	RSal33209_1173	Hydroxymethylpyrimidine kinase (EC 2.7.1.49) (EC 2.7.4.7) (Hydroxymethylpyrimidine phosphate kinase) (Hydroxymethylpyrimidine/phosphomethylpyrimidine kinase)	Unknown	OTHER	29.382	17	17	17	76.1	76.1	76.1	5336300000	312	27.227	26.974	26.9493	26.9976	3.05926	2.95123	2.88751	2.97335	24.7662	24.7407	24.8284	25.0094	-0.0803375	-0.133121	-0.0694189	0.136311	18.3945	18.2083	17.8316	17.7648	-0.900383	-1.01629	-1.40948	-1.47414	NaN	NaN	NaN	NaN
A9WL27	RSal33209_0547	Pyruvate dehydrogenase E1 component beta subunit (EC 1.2.4.1)	Cytoplasmic	OTHER	36.211	30	30	30	83.6	83.6	83.6	5331700000	391	24.3928	24.4285	24.2887	24.1221	0.22508	0.405783	0.22694	0.0979071	26.0983	26.095	26.0156	25.9955	1.25183	1.2212	1.11782	1.12236	17.2173	NaN	NaN	17.7398	-2.07755			-1.49917	NaN	NaN	NaN	NaN
A9WVF0	RSal33209_3462	MoxR-like ATPase	Cytoplasmic	OTHER	36.9	28	28	28	67.3	67.3	67.3	5330000000	446	25.1517	24.8046	24.6673	24.9157	0.983912	0.781883	0.605495	0.891551	26.1582	26.0564	26.3354	26.1791	1.31164	1.18254	1.43761	1.30602	16.9649	16.3791	16.9897	17.3142	-2.32998	-2.84548	-2.25141	-1.92479	NaN	NaN	NaN	NaN
A9WVL4	RSal33209_3526	Single-stranded DNA-binding protein (SSB)	Cytoplasmic	OTHER	19.501	16	16	16	59.9	59.9	59.9	5299700000	402	26.5275	26.568	26.7129	26.4733	2.35974	2.5452	2.65117	2.44913	26.1029	26.0339	26.1202	26.2927	1.25634	1.16009	1.22243	1.41957	19.528	20.792	18.9525	19.0387	0.233107	1.56743	-0.288666	-0.200256	NaN	NaN	NaN	NaN
A9WR27	nusA	Transcription termination/antitermination protein NusA	Cytoplasmic	OTHER	35.968	39	39	39	87	87	87	5296600000	565	24.9825	24.9981	25.2039	25.0825	0.814795	0.975328	1.1421	1.0583	24.9576	24.9578	24.9076	24.9918	0.111055	0.0839443	0.00981998	0.11869	21.1035	21.3957	21.2056	20.8355	1.80862	2.17113	1.96445	1.59658	NaN	NaN	NaN	NaN
A9WLT2	purH	Bifunctional purine biosynthesis protein PurH [Includes: Phosphoribosylaminoimidazolecarboxamide formyltransferase (EC 2.1.2.3) (AICAR transformylase); IMP cyclohydrolase (EC 3.5.4.10) (ATIC) (IMP synthase) (Inosinicase)]	Cytoplasmic	OTHER	55.78	34	34	34	75.7	75.7	75.7	5292900000	463	25.9462	25.9188	25.8819	25.8352	1.77841	1.89602	1.82014	1.81104	25.299	25.125	24.7783	24.8731	0.452528	0.251137	-0.119479	0	19.0136	18.7427	18.8323	18.7494	-0.281246	-0.481909	-0.408827	-0.489546	NaN	NaN	NaN	NaN
A9WRY3	RSal33209_2690	3-ketoacyl-CoA thiolase (EC 2.3.1.16)	Cytoplasmic	OTHER	39.287	22	22	22	78.6	78.6	78.6	5290800000	240	23.0613	22.5978	22.9013	22.6469	-1.10644	-1.42498	-1.16042	-1.37731	26.3819	26.2129	26.24	26.195	1.53534	1.33903	1.34223	1.3219	NaN	NaN	NaN	NaN					NaN	NaN	NaN	NaN
A9WR43	RSal33209_0017	Hydrolase	CytoplasmicMembrane	OTHER	29.136	20	20	20	62.4	62.4	62.4	5289800000	165	21.8385	22.1961	22.2623	22.0915	-2.32922	-1.82663	-1.79946	-1.93271	26.6029	26.5905	27.225	27.1472	1.75635	1.71665	2.3272	2.27405	NaN	16.4747	17.7657	17.5235		-2.74988	-1.4754	-1.71544	NaN	NaN	NaN	NaN
A9WR07	RSal33209_1577	Cytochrome bc1 complex cytochrome c subunit (EC 7.1.1.8)	CytoplasmicMembrane	SP(Sec/SPI)	27.089	12	12	12	51.1	51.1	51.1	5282200000	231	21.8024	21.2595	21.8448	21.5125	-2.36533	-2.76322	-2.21696	-2.51171	27.3948	27.5443	27.898	27.783	2.54825	2.67044	3.00025	2.90991	20.1479	20.1366	20.5892	20.0931	0.853067	0.911999	1.34809	0.854183	NaN	NaN	NaN	NaN
A9WM32	RSal33209_0264	L-arabinose transport ATP-binding protein	CytoplasmicMembrane	OTHER	56.573	49	49	49	70.4	70.4	70.4	5244000000	381	22.1671	21.9	21.8968	21.6355	-2.00061	-2.12281	-2.16494	-2.38869	27.1662	26.9999	27.2445	27.2307	2.31973	2.12607	2.34666	2.35759	18.7014	18.5302	18.0666	18.6385	-0.593454	-0.694424	-1.17457	-0.600494	NaN	NaN	NaN	NaN
A9WQX8	RSal33209_1851	Malonate-semialdehyde dehydrogenase (Acetylating) (EC 1.2.1.18) (EC 1.2.1.27)	Cytoplasmic	OTHER	53.204	38	38	38	86.4	86.4	86.4	5224500000	437	26.5689	26.5263	26.8046	26.5976	2.40118	2.50351	2.74289	2.57342	25.6967	25.5399	25.6035	25.6992	0.850189	0.666027	0.705665	0.826124	18.2553	18.0609	18.4317	17.7381	-1.03957	-1.16367	-0.809399	-1.50082	NaN	NaN	NaN	NaN
A9WLY4	cysS	Cysteine--tRNA ligase (EC 6.1.1.16) (Cysteinyl-tRNA synthetase) (CysRS)	Cytoplasmic	OTHER	54.56	31	31	31	73.2	73.2	73.2	5136300000	379	25.1024	25.1171	25.0678	25.0918	0.93462	1.09436	1.00608	1.06756	26.0825	25.8588	25.8124	25.813	1.23594	0.984953	0.914609	0.939915	17.9982	17.6093	17.6474	18.8826	-1.2967	-1.61531	-1.59374	-0.356392	NaN	NaN	NaN	NaN
A9WUW2	clpP.3	ATP-dependent Clp protease proteolytic subunit (EC 3.4.21.92) (Endopeptidase Clp)	Cytoplasmic	OTHER	24.795	16	16	16	63	63	63	5136200000	402	27.8364	27.5979	28.0797	27.9618	3.6686	3.57514	4.01793	3.93765	25.1453	25.2256	25.0841	25.3931	0.298828	0.351753	0.186326	0.519966	20.1966	20.9757	20.566	20.584	0.901783	1.7511	1.32486	1.34504	NaN	NaN	NaN	NaN
A9WL11	pyrH	Uridylate kinase (UK) (EC 2.7.4.22) (Uridine monophosphate kinase) (UMP kinase) (UMPK)	Unknown	OTHER	29.265	20	20	20	79.6	79.6	79.6	5131800000	344	26.0167	26.1045	26.1669	26.025	1.84892	2.0817	2.10513	2.00078	26.7674	26.8322	26.7798	26.7223	1.92085	1.95835	1.88202	1.84924	20.1669	18.922	18.8391	19.8028	0.872065	-0.302542	-0.401981	0.563847	NaN	NaN	NaN	NaN
A9WL05	RSal33209_0525	Acyl-CoA dehydrogenase	Cytoplasmic	OTHER	44.061	29	29	29	61.6	61.6	61.6	5114500000	297	25.946	25.4618	25.5155	25.3188	1.77828	1.439	1.45378	1.29459	26.5673	26.6175	26.5517	26.3979	1.72081	1.74366	1.65392	1.5248	17.1952	17.6001	17.7455	18.2037	-2.09968	-1.6245	-1.49561	-1.03529	NaN	NaN	NaN	NaN
A9WN11	guaB	Inosine-5'-monophosphate dehydrogenase (IMP dehydrogenase) (IMPD) (IMPDH) (EC 1.1.1.205)	Unknown	OTHER	53.64	54	54	54	89.9	89.9	89.9	5068900000	771	26.146	25.9767	26.0544	26.0441	1.97829	1.95399	1.99269	2.0199	24.6647	24.5182	24.4427	24.5936	-0.181864	-0.355696	-0.455134	-0.279495	20.1452	20.6185	20.2904	20.1702	0.850332	1.39395	1.0493	0.931282	NaN	NaN	NaN	NaN
A9WTU2	ftsW.2	Cell division protein	CytoplasmicMembrane	OTHER	51.599	6	6	6	19.2	19.2	19.2	5059200000	95	23.7667	23.5873	23.8057	23.7233	-0.401072	-0.435497	-0.256081	-0.30092	28.4943	28.6903	28.6233	28.4457	3.64783	3.81641	3.72555	3.57255	19.6308	18.7822	20.0346	19.8817	0.33592	-0.442427	0.793446	0.642729	NaN	NaN	NaN	NaN
A9WUY6	RSal33209_3293	Acyl-CoA thioesterase (EC 3.1.2.-)	Unknown	OTHER	33.023	15	15	15	63.7	63.7	63.7	5045700000	276	27.4312	27.2643	27.128	27.3047	3.26342	3.24152	3.06624	3.2805	25.824	25.7048	25.5304	25.7239	0.977444	0.830925	0.632619	0.850779	NaN	18.6965	NaN	18.3961		-0.528095		-0.84288	NaN	NaN	NaN	NaN
A9WL91	RSal33209_0048	Two-component response regulator	Cytoplasmic	OTHER	24.676	19	19	19	84.9	84.9	84.9	5034700000	257	26.4767	26.2845	26.5733	26.3569	2.30898	2.26171	2.51159	2.33268	26.2544	26.3498	26.0534	26.1606	1.40792	1.47593	1.1556	1.2875	18.411	19.4264	20.3376	19.8027	-0.883816	0.201777	1.09644	0.563704	NaN	NaN	NaN	NaN
A9WSD5	RSal33209_1990	Histidine--tRNA ligase (EC 6.1.1.21) (Histidyl-tRNA synthetase)	Cytoplasmic	OTHER	52.755	35	35	35	78.3	78.3	78.3	5002700000	394	24.3809	24.5503	24.4061	24.4569	0.213177	0.527575	0.344376	0.432752	25.631	25.3708	25.3993	25.6039	0.784494	0.496979	0.501513	0.730782	18.8887	18.787	18.723	19.5856	-0.406168	-0.437634	-0.518143	0.346613	NaN	NaN	NaN	NaN
A9WRZ8	resC	Heme export protein (EC 4.4.1.-)	CytoplasmicMembrane	OTHER	39.449	16	16	16	25.6	25.6	25.6	4989400000	202	23.3423	23.2696	23.2631	22.9869	-0.825438	-0.753195	-0.798628	-1.03728	26.9504	27.043	26.7589	26.8635	2.10386	2.16917	1.86109	1.99039	18.5553	17.2703	19.2898	18.8895	-0.73954	-1.95429	0.0486889	-0.349482	19.365	18.4477	18.5321	18.6249	0.0955715	-0.138519	-0.0463905	-0.286472
A9WNB8	RSal33209_1438	UDP-N-acetylglucosamine 4,6-dehydratase (EC 1.1.1.-) (EC 4.2.1.-)	CytoplasmicMembrane	OTHER	66.948	41	41	41	59.8	59.8	59.8	4965100000	299	21.1104	20.4239	20.2894	20.2879	-3.05731	-3.59888	-3.77236	-3.73626	25.7871	25.7564	26.2076	26.0655	0.940594	0.882565	1.30985	1.19236	18.0858	17.534	18.1126	17.899	-1.2091	-1.69062	-1.12854	-1.33995	NaN	NaN	NaN	NaN
A9WP14	metG	Methionine--tRNA ligase (EC 6.1.1.10) (Methionyl-tRNA synthetase) (MetRS)	Cytoplasmic	OTHER	59.19	29	29	29	52.9	52.9	52.9	4934000000	385	25.9789	26.0486	25.8656	26.1366	1.81113	2.02586	1.80381	2.11243	25.1148	25.2098	25.2476	25.2894	0.268301	0.335928	0.349851	0.416269	18.9199	18.9345	18.9973	18.5136	-0.374941	-0.290077	-0.243839	-0.725386	NaN	NaN	NaN	NaN
A9WNH6	deaD	ATP-dependent RNA helicase DeaD (EC 3.6.4.13) (Cold-shock DEAD box protein A)	Cytoplasmic	OTHER	70.557	45	45	45	60.3	60.3	60.3	4917100000	448	24.0387	24.0827	24.1416	24.1009	-0.129086	0.0599365	0.0798092	0.0766554	25.1799	24.9957	25.0046	25.2994	0.333399	0.121828	0.106826	0.42626	16.7508	16.4332	16.5307	16.9762	-2.54405	-2.79141	-2.71044	-2.26272	NaN	NaN	NaN	NaN
A9WSE7	RSal33209_2002	Probable transcriptional regulatory protein RSal33209_2002	Cytoplasmic	OTHER	27.128	17	17	17	60.2	60.2	60.2	4916600000	350	27.0807	27.1984	27.1735	26.8393	2.91295	3.17559	3.11175	2.8151	26.0711	26.0952	25.3681	25.7927	1.22462	1.22134	0.470271	0.919607	20.5818	21.168	20.8761	20.8682	1.28692	1.94344	1.63501	1.62928	NaN	NaN	NaN	NaN
A9WPH3	RSal33209_1220	Protoporphyrinogen oxidase (EC 1.3.3.4)	CytoplasmicMembrane	OTHER	49.324	29	29	29	56.9	56.9	56.9	4915100000	312	26.2076	26.2494	26.1117	25.9785	2.03988	2.22667	2.04992	1.95426	27.0989	27.1213	26.6906	26.9311	2.25237	2.24745	1.7928	2.05802	18.285	18.37	18.431	18.3143	-1.00981	-0.854597	-0.810135	-0.924616	NaN	NaN	NaN	NaN
A9WUC2	RSal33209_3072	ABC transporter ATP-binding protein	CytoplasmicMembrane	OTHER	26.96	16	16	16	55.3	55.3	55.3	4912100000	201	22.4736	22.4161	22.5569	22.4122	-1.69415	-1.60669	-1.50483	-1.612	26.1018	26.4383	26.139	26.0235	1.25532	1.56444	1.24122	1.15042	17.0552	17.3854	NaN	16.8342	-2.23971	-1.83918		-2.40478	NaN	NaN	NaN	NaN
A9WU39	glmU	Bifunctional protein GlmU [Includes: UDP-N-acetylglucosamine pyrophosphorylase (EC 2.7.7.23) (N-acetylglucosamine-1-phosphate uridyltransferase); Glucosamine-1-phosphate N-acetyltransferase (EC 2.3.1.157)]	Cytoplasmic	OTHER	53.798	27	27	27	67.4	67.4	67.4	4899200000	316	26.1245	26.0252	26.1674	26.0849	1.95678	2.00243	2.10559	2.06075	26.0828	26.1386	26.2352	26.1906	1.23628	1.26473	1.33741	1.3175	NaN	16.1751	16.1595	16.6193		-3.04952	-3.08164	-2.61968	NaN	NaN	NaN	NaN
A9WSF7	thrS	Threonine--tRNA ligase (EC 6.1.1.3) (Threonyl-tRNA synthetase) (ThrRS)	Cytoplasmic	OTHER	78.158	48	48	48	69	69	69	4877000000	668	26.8132	26.8434	27.0217	26.7159	2.64548	2.82062	2.95992	2.69174	25.3604	25.3305	25.5581	25.5468	0.513865	0.456652	0.660333	0.673738	21.5249	21.9018	22.1225	21.2772	2.23001	2.67721	2.88135	2.0383	NaN	NaN	NaN	NaN
A9WSI5	RSal33209_2040	tRNA (Adenine-N(1)-)-methyltransferase	Cytoplasmic	OTHER	39.412	31	31	31	70.3	70.3	70.3	4858800000	451	26.9858	27.0209	26.905	27.0627	2.81801	2.99818	2.84319	3.03851	26.7189	27.2309	26.6947	26.7669	1.87243	2.35702	1.79692	1.89376	20.4504	20.7049	20.5814	20.5019	1.15554	1.4803	1.3403	1.26298	NaN	NaN	NaN	NaN
A9WQ04	hrpA	ATP-dependent helicase	Cytoplasmic	OTHER	144.1	77	77	77	57.8	57.8	57.8	4828500000	391	27.0573	26.9082	26.9298	26.995	2.88959	2.8854	2.86801	2.97077	25.33	25.2692	25.4392	25.3899	0.483437	0.395325	0.541413	0.516754	NaN	NaN	NaN	NaN					NaN	NaN	NaN	NaN
A9WSH3	tatA	Sec-independent protein translocase protein	CytoplasmicMembrane	SP(Sec/SPI)	9.6429	4	4	4	66.3	66.3	66.3	4826100000	84	24.0127	24.3693	24.3885	24.0587	-0.155102	0.346569	0.326748	0.0345087	27.5643	27.4155	27.4027	27.2226	2.71783	2.5417	2.50488	2.3495	NaN	NaN	NaN	NaN					NaN	NaN	NaN	NaN
A9WVC9	RSal33209_3441	3-ketoacyl-CoA thiolase (EC 2.3.1.16)	Cytoplasmic	OTHER	42.998	15	15	15	48.2	48.2	48.2	4822900000	176	22.9208	22.5705	23.2429	22.9093	-1.24694	-1.45231	-0.818817	-1.11487	26.4547	26.4397	26.4544	26.6084	1.60818	1.56585	1.55663	1.73527	NaN	NaN	NaN	NaN					NaN	NaN	NaN	NaN
A9WPA3	RSal33209_1170	Uncharacterized protein	CytoplasmicMembrane	OTHER	46.186	28	28	28	66.7	66.7	66.7	4822600000	275	21.721	21.4322	21.461	21.3945	-2.44675	-2.59059	-2.60077	-2.62974	26.3123	26.3865	26.3956	26.4242	1.46575	1.51265	1.49786	1.55108	17.6893	17.7479	17.855	16.6061	-1.60559	-1.47672	-1.3861	-2.63289	NaN	NaN	NaN	NaN
A9WNU9	rplL	50S ribosomal protein L7/L12	Cytoplasmic	OTHER	13.225	18	18	18	74.6	74.6	74.6	4806100000	354	26.8833	26.3728	27.4493	26.7904	2.71556	2.35004	3.38756	2.76622	24.3954	24.4473	24.3555	24.2499	-0.451128	-0.42658	-0.54231	-0.623213	21.6497	22.0922	21.4916	21.2784	2.35479	2.86761	2.25043	2.03943	NaN	NaN	NaN	NaN
A9WRT4	RSal33209_2641	Amino acid ABC transporter permease protein	CytoplasmicMembrane	OTHER	33.477	11	11	11	22.8	22.8	22.8	4791100000	188	22.4282	22.6808	NaN	22.1169	-1.73955	-1.34198		-1.90727	26.2259	26.4417	26.934	26.8066	1.37934	1.56786	2.03625	1.93351	19.7157	20.0265	20.2629	20.4345	0.420876	0.801893	1.02181	1.19556	NaN	NaN	NaN	NaN
A9WMT4	RSal33209_1693	ATP-grasp domain-containing protein	Cytoplasmic	OTHER	44.112	16	16	16	48.9	48.9	48.9	4785400000	140	25.0712	25.5227	25.2476	25.6006	0.903488	1.49992	1.18581	1.5764	26.6921	26.3822	26.5323	26.5575	1.84554	1.50834	1.63454	1.68444	NaN	NaN	NaN	NaN					NaN	NaN	NaN	NaN
A9WMI0	RSal33209_1802	4-aminobutyrate aminotransferase (EC 2.6.1.19)	Cytoplasmic	OTHER	50.182	27	27	27	76.8	76.8	76.8	4778600000	403	25.8049	25.6789	25.7415	25.626	1.63713	1.65614	1.67974	1.60183	26.1164	25.9431	25.5429	25.7372	1.26987	1.06926	0.645097	0.864149	17.5369	16.0267	16.2909	18.439	-1.75793	-3.19791	-2.9502	-0.799988	NaN	NaN	NaN	NaN
A9WQJ7	RSal33209_0896	Beta-thionase (EC 4.2.1.22) (Serine sulfhydrase)	Unknown	OTHER	48.696	33	33	33	79.7	79.7	79.7	4776900000	336	24.6841	24.5992	24.7339	24.5238	0.516348	0.576416	0.672108	0.499589	25.6761	25.5022	25.7417	25.9559	0.829536	0.628397	0.84386	1.08281	NaN	NaN	NaN	NaN					NaN	NaN	NaN	NaN
A9WVL5	rpsF	30S ribosomal protein S6	Cytoplasmic	OTHER	10.769	21	21	21	98.9	98.9	98.9	4774500000	281	27.1549	26.8407	27.6352	27.1941	2.98714	2.81798	3.57344	3.16994	24.6081	24.5796	24.6696	24.8636	-0.238398	-0.294216	-0.228211	-0.00946808	19.9836	20.4693	19.6432	19.6594	0.688704	1.24473	0.402086	0.420477	NaN	NaN	NaN	NaN
A9WU75	RSal33209_3025	Transcriptional regulator, LytR family	CytoplasmicMembrane	OTHER	56.227	30	30	30	67.3	67.3	67.3	4764300000	584	22.4709	21.5429	21.644	21.2963	-1.69685	-2.47988	-2.41777	-2.72789	25.4574	25.4882	25.428	25.3589	0.61084	0.614304	0.530175	0.485842	23.5539	23.6638	24.1636	24.5232	4.25905	4.43925	4.9225	5.2843	16.403	19.5817	19.8504	18.3923	-2.86639	0.995522	1.27191	-0.519016
A9WQT0	dnaJ.2	Chaperone protein DnaJ	Cytoplasmic	OTHER	40.006	34	34	34	80.2	80.2	80.2	4760100000	406	25.6302	25.6599	25.652	25.5931	1.46242	1.63711	1.59028	1.56886	26.6188	26.6913	26.5498	26.7631	1.77225	1.81741	1.65201	1.88997	17.2556	NaN	16.8559	16.6968	-2.03924		-2.38525	-2.54212	NaN	NaN	NaN	NaN
A9WUQ9	RSal33209_3213	Dihydropteroate synthase (DHPS) (EC 2.5.1.15) (Dihydropteroate pyrophosphorylase)	Cytoplasmic	OTHER	33.028	27	27	27	87.3	87.3	87.3	4748900000	329	24.547	24.5042	24.1065	24.3863	0.37923	0.481394	0.0446968	0.362073	26.329	26.1567	26.3847	25.9391	1.48246	1.2829	1.48692	1.06598	19.1496	19.7026	19.6792	19.9818	-0.145294	0.478039	0.438087	0.742805	NaN	NaN	NaN	NaN
A9WRD6	ftsQ	FtsQ	CytoplasmicMembrane	OTHER	31.941	20	20	20	48	48	48	4741200000	225	22.4301	22.272	22.8695	22.3198	-1.73768	-1.75077	-1.19226	-1.70441	27.2924	27.337	27.5061	27.7688	2.44586	2.46312	2.60833	2.89572	20.358	20.3381	20.0713	19.1197	1.06313	1.11352	0.830183	-0.119286	NaN	20.197	18.3504	17.9771		1.61078	-0.228182	-0.934292
A9WKY2	RSal33209_0501	NLPC_P60 domain-containing protein	CytoplasmicMembrane	SP(Sec/SPI)	24.953	7	7	7	51.2	51.2	51.2	4732300000	595	19.3945	19.4296	19.2411	NaN	-4.77321	-4.59321	-4.82064		25.2378	25.2172	24.7816	23.7665	0.391243	0.343346	-0.116174	-1.10662	26.1978	25.6616	26.7995	27.5937	6.90295	6.43705	7.55835	8.35475	23.2224	22.7774	23.8481	23.2384	3.95301	4.19116	5.26961	4.32704
A9WVK2	RSal33209_3514	Transcriptional regulator, RpiR family	Cytoplasmic	OTHER	37.652	22	22	22	54	54	54	4702300000	197	21.2769	21.3999	21.5336	21.222	-2.8909	-2.62287	-2.52821	-2.80221	26.8192	26.7503	26.7405	26.7494	1.9727	1.8765	1.84268	1.87635	NaN	NaN	NaN	NaN					NaN	NaN	NaN	NaN
A9WSL8	RSal33209_2074	Acyl-coenzyme A oxidase (EC 1.3.3.6)	Cytoplasmic	OTHER	76.805	49	49	49	57.5	57.5	57.5	4678100000	455	23.2908	23.0773	23.0356	23.0199	-0.876947	-0.945498	-1.02619	-1.0043	25.4263	25.4464	25.552	25.6064	0.579756	0.572569	0.654187	0.733271	18.9355	18.9505	19.2591	19.5058	-0.359404	-0.274099	0.0179768	0.266827	NaN	NaN	NaN	NaN
A9WQE4	RSal33209_0850	Transcriptional regulator, TetR family	Cytoplasmic	OTHER	28.083	17	17	17	53.8	53.8	53.8	4671600000	165	22.6215	22.638	22.9164	22.4298	-1.54628	-1.38479	-1.14538	-1.59438	27.6127	27.5154	27.2858	27.1447	2.76615	2.64156	2.38798	2.27162	17.2346	NaN	17.7054	18.0964	-2.06023		-1.53576	-1.1426	NaN	NaN	NaN	NaN
A9WSG9	RSal33209_2024	Polyprenyl-phosphate beta-D-mannosyltransferase (EC 2.4.1.-)	CytoplasmicMembrane	OTHER	26.688	16	16	16	50.6	50.6	50.6	4642600000	157	23.1542	23.2465	22.9951	23.3481	-1.01351	-0.776306	-1.06667	-0.676059	26.5158	26.4271	27.0223	26.9363	1.66926	1.55326	2.12452	2.0632	19.2949	18.6338	18.6324	18.756	0	-0.590769	-0.608753	-0.482916	NaN	NaN	NaN	NaN
A9WQB9	RSal33209_0825	Methylisocitrate lyase (EC 4.1.3.30)	Cytoplasmic	OTHER	34.209	27	27	27	64.9	64.9	64.9	4624800000	362	25.4198	25.1441	25.4361	25.2676	1.25204	1.12138	1.3743	1.24337	25.9563	25.8499	25.9723	26.0335	1.10975	0.976011	1.07454	1.16039	17.5718	NaN	17.3344	17.7417	-1.72308		-1.90674	-1.49726	NaN	NaN	NaN	NaN
A9WQB8	RSal33209_0824	Citrate synthase	Cytoplasmic	OTHER	40.568	30	30	30	75.8	75.8	75.8	4620200000	370	26.918	26.6614	26.9165	26.7456	2.75023	2.63863	2.85474	2.72141	26.3657	26.1888	26.1297	26.2218	1.51918	1.31498	1.23194	1.34873	19.2534	18.7645	19.4294	19.089	-0.0414581	-0.460072	0.188314	-0.149925	NaN	NaN	NaN	NaN
A9WQM5	RSal33209_0881	Mg(2+) transport ATPase protein C	CytoplasmicMembrane	OTHER	25.266	11	11	11	40.6	40.6	40.6	4620200000	142	23.3464	23.3696	23.3898	23.1982	-0.821375	-0.653166	-0.671938	-0.825992	28.6632	28.7575	28.3958	28.2123	3.81668	3.8836	3.498	3.3392	19.2755	NaN	18.4686	17.7298	-0.0193977		-0.772501	-1.50916	NaN	NaN	NaN	NaN
A9WPI9	RSal33209_1236	Macrolide 2'-phosphotransferase, putative	CytoplasmicMembrane	SP(Sec/SPI)	41.627	23	23	23	54.8	54.8	54.8	4619700000	292	25.1009	25.0292	25.1373	25.1936	0.933098	1.00646	1.07552	1.16939	25.7896	25.6132	26.2302	26.1985	0.943058	0.739338	1.33236	1.32544	18.2044	18.2219	18.1294	18.633	-1.09044	-1.00264	-1.11168	-0.605913	NaN	NaN	NaN	NaN
A9WU14	RSal33209_2963	Dihydrolipoamide dehydrogenase (EC 1.8.1.4)	Cytoplasmic	OTHER	49.089	37	37	37	70.7	70.7	70.7	4612000000	411	25.2321	24.9857	24.9534	25.0778	1.06434	0.962961	0.891645	1.05362	25.0963	24.9203	25.4233	25.5812	0.2498	0.0464058	0.525502	0.708086	18.4675	18.362	17.802	17.8846	-0.8274	-0.862539	-1.43916	-1.3543	NaN	NaN	NaN	NaN
A9WNT9	RSal33209_0984	Aminotransferase (EC 2.6.1.-)	Cytoplasmic	OTHER	41.733	31	31	31	79.2	79.2	79.2	4610100000	420	26.3618	26.1942	26.0757	26.1463	2.19403	2.17147	2.0139	2.12206	25.4244	25.2585	25.1801	25.5541	0.577835	0.384617	0.282311	0.681021	20.2799	20.5101	20.8207	20.9182	0.985052	1.28549	1.57953	1.67921	NaN	NaN	NaN	NaN
A9WST8	secY	Protein translocase subunit SecY	CytoplasmicMembrane	OTHER	49.734	13	13	13	54.3	22.6	22.6	4590900000	176	NaN	NaN	22.5349	22.6821			-1.52685	-1.34206	27.4928	27.7281	27.8844	27.7285	2.6463	2.85428	2.98658	2.85535	19.26	18.7	19.5097	19.8408	-0.0348721	-0.524635	0.268568	0.60183	NaN	18.9276	18.12	18.0466		0.341358	-0.458488	-0.864758
A9WR54	trpB	Tryptophan synthase beta chain (EC 4.2.1.20)	Cytoplasmic	OTHER	46.376	32	32	32	69.2	69.2	69.2	4571500000	346	24.539	24.3104	24.552	24.5074	0.371262	0.287598	0.49028	0.483228	26.2584	26.0426	27.0646	26.7694	1.41186	1.16871	2.16676	1.89629	18.6046	18.4659	18.6121	19.0707	-0.690245	-0.758638	-0.629026	-0.168201	NaN	NaN	NaN	NaN
A9WPK6	RSal33209_1383	Uncharacterized protein	CytoplasmicMembrane	OTHER	17.316	10	10	10	53.3	53.3	53.3	4540800000	106	23.7148	23.8912	24.0199	23.7737	-0.45294	-0.131514	-0.0418777	-0.250455	26.4486	26.7131	26.7723	26.9556	1.60211	1.83921	1.87449	2.0825	NaN	NaN	NaN	NaN					NaN	NaN	NaN	NaN
A9WU25	RSal33209_2973	Uncharacterized protein	Unknown	OTHER	17.507	16	16	16	94	94	94	4526900000	264	26.7941	26.5657	26.8498	26.3018	2.62639	2.54294	2.78808	2.27762	26.4815	26.683	26.2931	26.2836	1.63495	1.80913	1.3953	1.41054	20.3562	20.0242	19.7221	19.2084	1.06131	0.799595	0.480972	-0.0305157	NaN	NaN	NaN	NaN
A9WS37	RSal33209_2440	Cell division inhibitor	Cytoplasmic	OTHER	32.915	15	15	15	60.1	60.1	60.1	4503900000	171	23.7619	23.6825	23.6673	23.6946	-0.40583	-0.340263	-0.394451	-0.329642	26.8204	26.9544	26.9412	26.7389	1.97392	2.08053	2.04344	1.86583	NaN	17.5208	NaN	17.3193		-1.70375		-1.91967	NaN	NaN	NaN	NaN
A9WQ65	RSal33209_0759	Uncharacterized protein	Unknown	OTHER	25.335	16	16	16	70.4	70.4	70.4	4500000000	335	26.3848	26.3515	26.2397	26.1546	2.21708	2.32872	2.17789	2.13041	25.545	25.485	25.2704	25.3504	0.698526	0.611113	0.372594	0.477335	21.064	21.3144	20.7573	19.697	1.76915	2.08982	1.51616	0.458	NaN	NaN	NaN	NaN
A9WTV7	dnaG	DNA primase (EC 2.7.7.-)	Cytoplasmic	OTHER	69.174	54	54	54	74.6	74.6	74.6	4499100000	301	21.8061	21.8315	22.0585	21.9777	-2.36167	-2.19128	-2.00325	-2.04649	25.9096	25.8686	26.0163	26.0252	1.06311	0.994759	1.11848	1.15209	NaN	NaN	NaN	NaN					NaN	NaN	NaN	NaN
A9WMB9	RSal33209_0313	Luciferase-like monooxygenase	Cytoplasmic	OTHER	37.302	22	22	22	68.7	68.7	68.7	4498800000	338	24.625	24.4564	24.5969	24.7455	0.457245	0.433624	0.535147	0.721255	25.5869	25.569	25.549	25.6875	0.740404	0.695187	0.651252	0.8144	18.2491	17.5102	17.9627	17.9448	-1.0458	-1.71438	-1.27844	-1.29411	NaN	NaN	NaN	NaN
A9WUW1	clpX	ATP-dependent Clp protease ATP-binding subunit ClpX	Cytoplasmic	OTHER	46.325	26	26	26	62.5	62.5	62.5	4492100000	265	24.7368	24.5647	24.5059	24.4629	0.569002	0.541948	0.444155	0.438752	26.3202	26.2401	26.6988	26.6427	1.47367	1.36626	1.80103	1.76955	NaN	18.7523	17.813	19.8354		-0.472303	-1.42815	0.596443	NaN	NaN	NaN	NaN
A9WLY5	trmH	23S rRNA methyltransferase TrmH, group 3	Cytoplasmic	OTHER	35.67	25	25	25	56.8	56.8	56.8	4473700000	470	25.5024	25.4823	25.2631	25.3529	1.33464	1.45949	1.20137	1.32873	25.2526	25.1394	25.0975	25.0974	0.406115	0.265535	0.199689	0.224342	17.3212	17.8137	18.1953	18.6596	-1.97364	-1.41093	-1.04579	-0.579367	NaN	NaN	NaN	NaN
A9WPL3	RSal33209_1390	Lipase/acylhydrolase with GDSL-like motif	Unknown	OTHER	22.606	22	22	22	81.5	81.5	81.5	4462100000	241	25.5855	25.3487	25.3889	25.6534	1.41776	1.32598	1.32718	1.62915	26.5933	26.8291	26.9217	26.8882	1.74683	1.9552	2.02394	2.01511	19.039	19.2409	19.6238	19.5089	-0.255821	0.0162754	0.3827	0.269903	NaN	NaN	NaN	NaN
A9WMG8	murA	UDP-N-acetylglucosamine 1-carboxyvinyltransferase (EC 2.5.1.7) (Enoylpyruvate transferase) (UDP-N-acetylglucosamine enolpyruvyl transferase) (EPT)	Cytoplasmic	OTHER	46.923	38	38	38	72.3	72.3	72.3	4455100000	424	24.5297	24.3828	24.1684	24.4835	0.36194	0.36002	0.106686	0.459317	25.4149	25.27	26.0236	25.8831	0.568354	0.396145	1.12579	1.01001	19.3645	19.3495	18.9806	19.6055	0.0696869	0.124903	-0.260532	0.366535	NaN	NaN	NaN	NaN
A9WLK2	RSal33209_0206	Transcriptional regulator, Cro/CI family	Cytoplasmic	OTHER	21.014	12	12	12	59.2	59.2	59.2	4428300000	223	25.3806	25.1877	24.8901	24.9103	1.21281	1.16495	0.828375	0.886115	27.1399	27.0619	26.8455	26.6599	2.29334	2.18803	1.94774	1.7868	18.22	18.6566	19.1671	19.6198	-1.0749	-0.568001	-0.0740662	0.380825	NaN	15.8473	16.1247	NaN		-2.73897	-2.45383
A9WR62	hisF	Imidazole glycerol phosphate synthase subunit HisF (EC 4.3.2.10) (IGP synthase cyclase subunit) (IGP synthase subunit HisF) (ImGP synthase subunit HisF) (IGPS subunit HisF)	Cytoplasmic	OTHER	26.626	30	30	30	93.4	93.4	93.4	4414800000	427	24.9177	24.6904	25.0912	24.9103	0.74995	0.667591	1.0294	0.886069	25.498	25.3472	25.6419	25.7685	0.651442	0.473377	0.744142	0.895378	17.749	17.6431	17.9495	18.4846	-1.54582	-1.5815	-1.2916	-0.754395	NaN	NaN	NaN	NaN
A9WRL3	RSal33209_2570	Short chain dehydrogenase	Cytoplasmic	OTHER	29.298	16	16	16	59.3	59.3	59.3	4412200000	304	23.9235	23.8566	24.0328	24.0079	-0.244234	-0.166142	-0.0289593	-0.016326	26.9927	27.168	26.7601	26.9562	2.14618	2.29412	1.86236	2.08306	19.4892	18.8065	19.4741	20.442	0.194345	-0.418056	0.232977	1.20307	NaN	NaN	NaN	NaN
A9WSR4	rpmJ2	50S ribosomal protein L36 2	Cytoplasmic	OTHER	4.3643	9	9	9	91.9	91.9	91.9	4404200000	230	28.1048	27.8839	28.2329	27.6185	3.93709	3.86114	4.17117	3.59429	28.1094	28.5531	26.3665	26.8894	3.26287	3.67926	1.46875	2.01627	NaN	NaN	NaN	NaN					18.0873	18.784	18.0845	NaN	-1.18209	0.197792	-0.494068
A9WV64	purQ	Phosphoribosylformylglycinamidine synthase subunit PurQ (FGAM synthase) (EC 6.3.5.3) (Formylglycinamide ribonucleotide amidotransferase subunit I) (FGAR amidotransferase I) (FGAR-AT I) (Glutaminase PurQ) (EC 3.5.1.2) (Phosphoribosylformylglycinamidine synthase subunit I)	Cytoplasmic	OTHER	25.944	17	17	17	72.8	72.8	72.8	4367300000	210	25.5779	25.7202	25.4548	25.5017	1.41018	1.69744	1.39309	1.47747	27.5239	27.5364	27.3243	27.3265	2.67736	2.66253	2.42652	2.45336	19.6089	19.0863	18.2288	18.9542	0.314074	-0.138279	-1.01235	-0.284765	NaN	NaN	NaN	NaN
A9WSA9	carA	Carbamoyl-phosphate synthase small chain (EC 6.3.5.5) (Carbamoyl-phosphate synthetase glutamine chain)	Cytoplasmic	OTHER	43.19	22	22	22	64.6	64.6	64.6	4329000000	234	25.1843	25.1486	25.4372	25.3539	1.01655	1.12588	1.37548	1.32971	26.0323	26.159	26.3475	26.36	1.18576	1.28517	1.44969	1.48691	18.9193	18.738	18.6218	18.4347	-0.375551	-0.486553	-0.619301	-0.804298	NaN	NaN	NaN	NaN
A9WSC5	RSal33209_1980	Uncharacterized protein	Unknown	SP(Sec/SPI)	7.9371	7	7	7	72.6	72.6	72.6	4318000000	111	25.295	24.9378	25.003	24.8768	1.12723	0.915062	0.941231	0.852651	27.3165	27.875	27.387	27.6802	2.46997	3.00111	2.48919	2.80713	NaN	NaN	NaN	NaN					NaN	NaN	NaN	NaN
A9WVN3	RSal33209_3545	tRNA nucleotidyltransferase (EC 2.7.7.72)	Cytoplasmic	OTHER	54.407	44	44	44	74.3	74.3	74.3	4303300000	505	23.1463	23.2194	23.1273	23.2542	-1.02144	-0.80335	-0.934448	-0.76998	25.2048	25.2487	25.4714	25.4883	0.358271	0.374844	0.573649	0.615236	26.3014	26.649	26.144	26.0848	7.0065	7.42439	6.90285	6.84588	NaN	NaN	NaN	NaN
A9WS71	RSal33209_2474	Polyphosphate glucokinase (EC 2.7.1.-) (EC 2.7.1.63)	Cytoplasmic	OTHER	28.531	34	34	34	78.6	78.6	78.6	4283400000	546	25.2321	25.2589	25.5811	25.3832	1.06434	1.2361	1.51931	1.35898	25.2083	25.3318	25.3774	25.4964	0.361811	0.457951	0.479636	0.623306	22.3812	22.4388	21.9552	20.8424	3.08637	3.21424	2.71413	1.60343	NaN	NaN	NaN	NaN
A9WVK9	RSal33209_3521	Replicative DNA helicase (EC 3.6.4.12)	Cytoplasmic	OTHER	51.794	26	26	26	67.5	67.5	67.5	4267700000	195	21.5996	21.6856	21.9261	21.5615	-2.5682	-2.33716	-2.13561	-2.46269	26.4861	26.5325	26.9079	26.6529	1.63958	1.65869	2.01014	1.77984	16.8384	17.3233	17.4331	18.8702	-2.4565	-1.90125	-1.80805	-0.368713	NaN	NaN	NaN	NaN
A9WLX8	RSal33209_0405	Phosphate-specific transport system accessory protein PhoU	Cytoplasmic	OTHER	23.851	21	21	21	83.9	83.9	83.9	4258600000	412	24.6782	24.4515	24.125	24.575	0.510395	0.428728	0.0632668	0.550765	25.5431	25.2846	26.3388	26.122	0.69655	0.410727	1.44099	1.24893	20.9187	20.7986	20.5337	20.783	1.62388	1.57401	1.29262	1.54406	NaN	NaN	NaN	NaN
A9WR98	RSal33209_2381	Low-specificity L-threonine aldolase (EC 4.1.2.5)	Cytoplasmic	OTHER	38.556	26	26	26	83.1	83.1	83.1	4252500000	417	26.2539	26.3495	26.271	26.3797	2.0861	2.32676	2.2092	2.35546	23.9392	23.8484	23.8962	23.9477	-0.907303	-1.02542	-1.00155	-0.92539	19.578	19.0359	18.9945	18.3421	0.283127	-0.188707	-0.246626	-0.896868	NaN	NaN	NaN	NaN
A9WS97	RSal33209_1952	2,5-diketo-D-gluconic acid reductase (EC 1.1.1.274)	Cytoplasmic	OTHER	30.917	17	17	17	72.1	72.1	72.1	4251700000	213	24.9754	24.7983	24.799	24.8555	0.807682	0.775568	0.737263	0.831328	26.1816	26.371	26.373	26.2181	1.3351	1.49711	1.47521	1.34496	19.0516	19.4796	19.0112	18.0409	-0.243288	0.254984	-0.229929	-1.19806	NaN	NaN	NaN	NaN
A9WPD0	RSal33209_1148	Aspartate/alanine aminotransferase	Cytoplasmic	OTHER	45.085	27	27	27	66.7	66.7	66.7	4233800000	255	24.5702	24.8478	24.3949	24.6234	0.402409	0.824999	0.333172	0.599185	26.7255	26.5356	26.7864	26.8539	1.87895	1.66176	1.88864	1.98079	17.9512	18.1656	18.6901	19.0306	-1.34364	-1.05898	-0.550989	-0.20837	NaN	NaN	NaN	NaN
A9WTV9	RSal33209_2908	tRNA-dihydrouridine synthase (EC 1.3.1.-)	Cytoplasmic	OTHER	43.005	35	35	35	85.8	85.8	85.8	4207100000	387	24.0967	24.008	24.0679	23.9441	-0.0710793	-0.014719	0.00616646	-0.08006	25.2395	25.4043	25.2681	25.2739	0.393028	0.530468	0.370275	0.400812	19.705	19.6666	19.7736	19.3455	0.410162	0.442053	0.532505	0.106581	NaN	NaN	NaN	NaN
A9WUP4	lysS	Lysine--tRNA ligase (EC 6.1.1.6) (Lysyl-tRNA synthetase) (LysRS)	Cytoplasmic	OTHER	56.054	44	44	44	79.2	79.2	79.2	4198300000	744	26.658	26.6722	26.6583	26.7114	2.49024	2.64947	2.59651	2.68716	24.819	24.7206	24.4443	24.8443	-0.0274696	-0.15328	-0.45349	-0.0287838	21.5828	22.2936	21.8169	21.3116	2.28793	3.06903	2.57583	2.07263	NaN	NaN	NaN	NaN
A9WQA3	hisA	1-(5-phosphoribosyl)-5-[(5-phosphoribosylamino)methylideneamino] imidazole-4-carboxamide isomerase (EC 5.3.1.16) (Phosphoribosylformimino-5-aminoimidazole carboxamide ribotide isomerase)	Cytoplasmic	OTHER	25.819	24	24	24	81.1	81.1	81.1	4194800000	320	26.0753	25.6306	26.1613	25.884	1.90753	1.60786	2.09949	1.85977	23.9551	23.8387	24.4511	24.3971	-0.891426	-1.0351	-0.446681	-0.476013	18.8689	18.626	18.9569	19.0939	-0.42592	-0.598593	-0.284208	-0.145018	NaN	NaN	NaN	NaN
A9WL26	RSal33209_0546	Pyruvate dehydrogenase E1 component alpha subunit (EC 1.2.4.1)	Cytoplasmic	OTHER	46.241	29	29	29	52.7	52.7	52.7	4175500000	288	25.2947	25.1303	25.3977	25.1626	1.12695	1.1075	1.33591	1.13842	25.5897	25.4545	25.751	25.7033	0.743208	0.580687	0.853215	0.830223	16.6328	16.478	NaN	15.75	-2.66204	-2.74662		-3.48898	NaN	NaN	NaN	NaN
A9WQH4	RSal33209_0797	Putative NAD-dependent epimerase/dehydrogenase	Unknown	OTHER	23.095	20	20	20	73.2	73.2	73.2	4149500000	263	27.2294	27.1142	27.4546	27.2509	3.06165	3.0914	3.39282	3.22668	23.3206	23.1997	23.725	23.5498	-1.52593	-1.67418	-1.17274	-1.32329	18.4556	18.4022	NaN	16.9674	-0.83923	-0.822424		-2.27159	NaN	NaN	NaN	NaN
A9WUU4	rplU	50S ribosomal protein L21	Unknown	OTHER	16.252	12	12	12	51.4	51.4	51.4	4142300000	211	27.1276	27.1746	26.9543	27.1793	2.95985	3.15179	2.89251	3.15511	25.8897	25.6814	25.6952	25.6022	1.04318	0.807524	0.7974	0.729055	21.5564	22.1008	22.1129	21.9562	2.26151	2.87617	2.87178	2.71722	NaN	NaN	NaN	NaN
A9WNL1	smc.1	Chromosome partition protein	CytoplasmicMembrane	OTHER	97.143	65	65	65	69	69	69	4141400000	372	22.9917	22.7656	22.8324	23.1051	-1.17607	-1.25721	-1.22933	-0.919086	25.6675	25.5327	25.8545	25.8395	0.820953	0.658882	0.956664	0.966442	NaN	NaN	NaN	NaN					NaN	NaN	NaN	NaN
A9WN46	RSal33209_1238	DNA helicase (EC 3.6.4.12)	Cytoplasmic	OTHER	77.471	50	50	50	65.1	65.1	65.1	4115100000	305	21.698	21.9688	21.718	21.932	-2.46976	-2.05399	-2.3438	-2.0922	25.4041	25.3194	25.5371	25.4657	0.557541	0.445532	0.6393	0.592625	NaN	NaN	NaN	NaN					NaN	NaN	NaN	NaN
A9WPV9	rbfA	Ribosome-binding factor A	Cytoplasmic	OTHER	16.172	17	17	17	86.3	86.3	86.3	4071800000	257	26.7886	27.0875	26.8398	26.9286	2.6208	3.06474	2.77802	2.90444	26.7898	26.8881	26.6019	26.9514	1.94328	2.01424	1.70408	2.07828	20.3273	20.4203	20.1122	19.9093	1.03243	1.1957	0.871109	0.670359	NaN	NaN	NaN	NaN
A9WPU3	RSal33209_1363	Glycosyl hydrolase family 3 N terminal domain protein	Cytoplasmic	TAT(Tat/SPI)	39.524	31	31	31	68	68	68	4071400000	322	21.3685	21.5903	21.7706	21.1888	-2.79928	-2.43246	-2.29112	-2.83538	26.3203	26.2924	26.249	26.2303	1.47376	1.41856	1.35123	1.35718	23.0609	23.4546	22.8895	21.8733	3.76605	4.23004	3.64835	2.63436	NaN	NaN	NaN	NaN
A9WUM4	radA	DNA repair protein RadA	CytoplasmicMembrane	OTHER	47.693	32	32	32	85	85	85	4057900000	239	22.9698	22.7543	22.9238	22.7846	-1.19798	-1.26846	-1.13791	-1.23963	26.0297	25.7663	26.2231	26.0794	1.18319	0.892483	1.32534	1.20629	NaN	NaN	NaN	NaN					NaN	NaN	NaN	NaN
A9WPG6	RSal33209_1213	Uncharacterized protein	Cytoplasmic	OTHER	7.8618	11	11	11	100	100	100	4038700000	339	27.5321	27.238	28.0265	27.4979	3.36432	3.21523	3.96478	3.47365	23.2559	23.2125	23.2001	23.44	-1.59057	-1.66135	-1.69767	-1.4331	22.6142	21.8132	21.5916	22.025	3.31937	2.58861	2.35051	2.78604	NaN	NaN	NaN	NaN
A9WUZ9	def	Peptide deformylase (PDF) (EC 3.5.1.88) (Polypeptide deformylase)	Cytoplasmic	OTHER	21.002	15	15	15	94.7	94.7	94.7	4029200000	186	25.7153	25.4736	25.9834	25.6955	1.54751	1.45088	1.92162	1.67129	26.0603	26.2105	26.2379	26.2362	1.21382	1.33667	1.34008	1.36313	19.5945	19.9143	20.2739	19.538	0.299641	0.689754	1.03278	0.299023	NaN	NaN	NaN	NaN
A9WL82	RSal33209_0039	Mercuric reductase (EC 1.16.1.1)	Cytoplasmic	OTHER	50.215	33	33	33	70.6	70.6	70.6	4018800000	289	27.5944	27.4385	27.4902	27.4487	3.42666	3.41573	3.42846	3.42449	25.6806	25.6224	25.3844	25.5573	0.834051	0.748556	0.486636	0.684179	21.6524	22.0059	21.691	21.8603	2.35755	2.78132	2.44991	2.62139	NaN	NaN	NaN	NaN
A9WR61	RSal33209_2339	Uncharacterized protein	Cytoplasmic	OTHER	23.939	19	19	19	80	80	80	4017500000	277	24.4751	24.387	24.3553	24.7461	0.307371	0.364235	0.293591	0.721921	26.7925	26.8278	26.6351	26.5889	1.94602	1.95399	1.73727	1.71582	17.5446	17.8837	18.104	18.7656	-1.75022	-1.34089	-1.13711	-0.473398	NaN	NaN	NaN	NaN
A9WNN5	nadA	Quinolinate synthase A (EC 2.5.1.72)	Cytoplasmic	OTHER	46.209	17	17	17	46.3	46.3	46.3	4015300000	340	25.7929	25.7518	25.6122	25.6415	1.62515	1.72906	1.55042	1.61727	26.37	26.2425	26.3767	26.2175	1.52348	1.3687	1.47889	1.34439	18.63	18.6222	18.9228	17.873	-0.664881	-0.602377	-0.318348	-1.36592	NaN	NaN	NaN	NaN
A9WUV2	RSal33209_3257	Folylpolyglutamate synthase (EC 6.3.2.12) (EC 6.3.2.17)	Cytoplasmic	OTHER	48.223	21	21	21	47.5	47.5	47.5	3983500000	331	26.0868	25.9209	25.9215	26.0341	1.91904	1.89813	1.85975	2.00992	25.8348	25.6917	25.8955	25.9549	0.988283	0.817808	0.997666	1.08177	18.0483	17.6148	17.7367	18.0051	-1.24656	-1.60976	-1.50444	-1.23386	NaN	NaN	NaN	NaN
A9WRU6	RSal33209_2653	Pyruvate dehydrogenase E1 component alpha subunit (EC 1.2.4.1)	Cytoplasmic	OTHER	42.871	29	29	29	78.8	78.8	78.8	3970100000	349	25.512	25.2864	25.673	25.4212	1.34429	1.26361	1.61125	1.39701	25.612	25.4319	25.564	25.8433	0.76549	0.558012	0.666162	0.970209	17.4469	17.3105	17.4525	17.2772	-1.84801	-1.91406	-1.78862	-1.96174	NaN	NaN	NaN	NaN
A9WSI4	arc	Proteasome-associated ATPase (AAA ATPase forming ring-shaped complexes) (ARC) (Proteasomal ATPase)	CytoplasmicMembrane	OTHER	65.128	35	35	35	64	64	64	3927900000	359	24.2207	24.2673	24.3748	24.3655	0.0529099	0.24452	0.313019	0.341332	25.4565	25.4647	25.3475	25.4758	0.609962	0.590816	0.449704	0.602709	NaN	NaN	NaN	NaN					NaN	NaN	NaN	NaN
A9WUD8	RSal33209_3088	DUF1206 domain-containing protein	CytoplasmicMembrane	OTHER	23.689	8	8	8	54.3	54.3	54.3	3916200000	168	22.4381	21.9695	22.1867	21.6918	-1.72964	-2.05321	-1.87505	-2.33237	26.644	26.8105	26.7752	26.8646	1.79751	1.93669	1.87738	1.99145	NaN	18.6195	18.3211	18.3114		-0.605097	-0.919983	-0.927584	NaN	NaN	NaN	NaN
A9WSH6	RSal33209_2031	Uncharacterized protein	Cytoplasmic	OTHER	73.822	30	30	30	54.2	54.2	54.2	3896300000	245	23.0939	23.3533	23.2067	22.8677	-1.07388	-0.669497	-0.855049	-1.15655	26.1501	26.1639	26.0521	25.9357	1.3036	1.29005	1.15431	1.06261	NaN	NaN	NaN	NaN					NaN	NaN	NaN	NaN
A9WUV6	valS	Valine--tRNA ligase (EC 6.1.1.9) (Valyl-tRNA synthetase) (ValRS)	Cytoplasmic	OTHER	96.172	61	61	61	66.8	66.8	66.8	3868500000	588	26.353	26.317	26.3904	26.2482	2.18527	2.2942	2.32868	2.22404	24.675	24.4676	24.3404	24.6401	-0.171539	-0.406288	-0.557376	-0.233011	19.193	19.7004	19.283	19.666	-0.101896	0.475805	0.041853	0.427013	NaN	NaN	NaN	NaN
A9WUZ8	RSal33209_3306	Oligoribonuclease (EC 3.1.-.-)	Cytoplasmic	OTHER	23.805	17	17	17	63.3	63.3	63.3	3865200000	276	24.5594	24.6273	24.2658	24.3823	0.391596	0.60458	0.204021	0.358121	25.8588	26.0858	25.675	25.7071	1.01226	1.21197	0.777238	0.834047	19.1826	19.2776	19.2686	18.8911	-0.112284	0.0530605	0.0275116	-0.347879	NaN	NaN	NaN	NaN
A9WRT1	menG	Demethylmenaquinone methyltransferase (EC 2.1.1.163)	Cytoplasmic	OTHER	25.864	18	18	18	65.4	65.4	65.4	3864400000	253	24.0789	24.0737	23.877	23.9107	-0.0888805	0.0509758	-0.184769	-0.113519	26.0809	26.2463	26.2635	26.2327	1.23439	1.37242	1.36573	1.35964	18.2061	17.9289	18.4644	18.9026	-1.08881	-1.29573	-0.776724	-0.336382	NaN	NaN	NaN	NaN
A9WUU8	RSal33209_3253	Hypothetical membrane spanning protein	CytoplasmicMembrane	OTHER	25.128	9	9	9	24.1	24.1	24.1	3857000000	131	NaN	23.4709	24.2229	23.67		-0.551908	0.161119	-0.354186	28.1778	28.1835	28.1133	28.0123	3.33132	3.30963	3.21548	3.13918	NaN	NaN	NaN	NaN					NaN	NaN	NaN	NaN
A9WL28	RSal33209_0548	Dihydrolipoamide acetyltransferase component of pyruvate dehydrogenase complex (EC 2.3.1.-)	Cytoplasmic	OTHER	46.152	15	15	15	47.3	47.3	47.3	3844200000	153	25.1011	23.9615	24.778	24.5648	0.933298	-0.0612965	0.716253	0.540627	26.2908	26.23	26.6349	26.6147	1.44424	1.35616	1.73713	1.74161	NaN	NaN	NaN	NaN					NaN	NaN	NaN	NaN
A9WQX7	RSal33209_1850	3-hydroxyisobutyryl-CoA hydrolase (EC 3.1.2.4)	Cytoplasmic	OTHER	38.793	18	18	18	52.2	52.2	52.2	3833100000	170	23.2511	23.0651	22.447	22.5867	-0.916655	-0.957645	-1.61473	-1.43748	26.223	25.9501	26.3236	26.2312	1.37645	1.07629	1.42582	1.35808	17.9024	NaN	17.4937	16.9323	-1.3925		-1.74739	-2.30669	NaN	NaN	NaN	NaN
A9WQ19	RSal33209_0698	Hypothetical membrane protein	CytoplasmicMembrane	OTHER	16.579	18	18	18	58.1	58.1	58.1	3832000000	231	20.957	21.0422	21.0864	20.8371	-3.21073	-2.98056	-2.97535	-3.18712	25.7389	25.6576	25.7281	25.5121	0.892433	0.783707	0.830348	0.639008	19.0187	18.907	19.4065	19.6993	-0.276157	-0.317608	0.165432	0.460306	17.3932	17.8803	17.5495	17.6401	-1.87618	-0.705875	-1.02899	-1.27124
A9WQ52	hflX	GTPase HflX (GTP-binding protein HflX)	Cytoplasmic	OTHER	56.814	45	45	45	74.9	74.9	74.9	3809300000	364	21.7404	21.7672	21.845	21.8746	-2.42735	-2.25559	-2.21677	-2.14961	24.9961	25.0606	24.9439	24.989	0.149591	0.186714	0.0460768	0.115877	NaN	NaN	NaN	NaN					NaN	NaN	NaN	NaN
A9WMW7	RSal33209_1714	Myo-inositol-1-phosphate synthase	Cytoplasmic	OTHER	38.291	30	30	30	69.1	69.1	69.1	3793400000	361	27.8032	27.6937	27.7487	27.7679	3.63541	3.67096	3.68692	3.74374	24.3309	24.354	24.7738	24.9985	-0.515572	-0.519844	-0.123948	0.12542	18.8463	18.5625	18.5889	18.1504	-0.448576	-0.662054	-0.65222	-1.08854	NaN	NaN	NaN	NaN
A9WVP1	rsmG	Ribosomal RNA small subunit methyltransferase G (EC 2.1.1.-) (16S rRNA 7-methylguanosine methyltransferase) (16S rRNA m7G methyltransferase)	Cytoplasmic	OTHER	22.84	11	11	11	58.1	58.1	58.1	3782100000	114	21.7086	21.5974	21.9092	21.7436	-2.45911	-2.42534	-2.15254	-2.28058	26.8858	26.66	26.4771	26.5069	2.03925	1.78619	1.57936	1.63377	NaN	NaN	NaN	NaN					NaN	NaN	NaN	NaN
A9WNI9	RSal33209_0970	UPF0678 fatty acid-binding protein-like protein RSal33209_0970	Cytoplasmic	OTHER	22.807	16	16	16	80	80	80	3764800000	183	26.3873	26.4244	26.6488	26.3972	2.2195	2.40161	2.58708	2.37305	27.0957	27.0912	27.3835	27.3613	2.24916	2.21739	2.48573	2.48817	18.6864	19.7814	19.1728	18.1655	-0.608423	0.556822	-0.0683441	-1.07344	NaN	NaN	NaN	NaN
A9WU52	rsmI	Ribosomal RNA small subunit methyltransferase I (EC 2.1.1.198) (16S rRNA 2'-O-ribose C1402 methyltransferase) (rRNA (cytidine-2'-O-)-methyltransferase RsmI)	Cytoplasmic	OTHER	30.258	20	20	20	78.7	78.7	78.7	3761000000	202	24.4811	24.4725	24.4441	24.4758	0.313297	0.449766	0.382353	0.45161	26.1874	25.9882	26.5632	26.4801	1.34086	1.1143	1.66543	1.60705	NaN	NaN	NaN	NaN					NaN	NaN	NaN	NaN
A9WLC0	RSal33209_0570	Dihydrolipoamide acetyltransferase component of pyruvate dehydrogenase complex (EC 2.3.1.-)	Cytoplasmic	OTHER	46.794	31	31	31	64.5	64.5	64.5	3747200000	245	23.4944	23.451	23.5341	23.2469	-0.673395	-0.571775	-0.527662	-0.777339	25.2923	25.6209	25.4718	25.4064	0.445803	0.747047	0.573991	0.533327	18.7025	17.7237	18.4053	17.9775	-0.592405	-1.50091	-0.835835	-1.26149	NaN	NaN	NaN	NaN
A9WT63	pgk	Phosphoglycerate kinase (EC 2.7.2.3)	Cytoplasmic	OTHER	43.04	30	30	30	71.7	71.7	71.7	3725400000	422	27.62	27.6088	27.5817	27.6172	3.45227	3.58603	3.51993	3.59303	22.3881	22.4153	22.5317	22.6541	-2.45838	-2.45855	-2.36605	-2.21902	18.7653	19.1421	18.6798	18.0547	-0.52957	-0.0825291	-0.561295	-1.18422	NaN	NaN	NaN	NaN
A9WSU0	rpmD	50S ribosomal protein L30	Cytoplasmic	OTHER	7.7079	13	13	13	92.9	92.9	92.9	3721300000	253	26.3576	26.5858	26.4187	26.5242	2.18986	2.56301	2.35694	2.49999	24.834	25.6338	24.4847	25.1397	-0.0124874	0.759907	-0.413047	0.266558	21.0407	21.559	20.5416	NaN	1.7458	2.3344	1.30049		NaN	NaN	NaN	NaN
A9WSH9	pafA	Pup--protein ligase (EC 6.3.1.19) (Proteasome accessory factor A) (Pup-conjugating enzyme)	Cytoplasmic	OTHER	51.672	41	41	41	86.8	86.8	86.8	3704200000	370	23.0867	23.0538	22.4397	22.9035	-1.08104	-0.968916	-1.62206	-1.12065	24.8469	24.889	25.2498	25.1185	0.000431061	0.0151711	0.351985	0.245367	18.6716	18.0707	18.4278	19.2392	-0.623308	-1.15384	-0.813322	0.000232697	NaN	NaN	NaN	NaN
A9WRI6	RSal33209_2542	Putative hydrolase	Cytoplasmic	OTHER	31.148	15	15	15	50.9	50.9	50.9	3684100000	265	24.4725	24.247	24.4663	24.3447	0.304771	0.22423	0.404495	0.320491	26.3623	26.222	26.1497	26.1247	1.51579	1.34813	1.2519	1.25157	17.1233	16.4481	17.1987	18.451	-2.17153	-2.77654	-2.04239	-0.787901	NaN	NaN	NaN	NaN
A9WUV4	RSal33209_3259	Short chain dehydrogenase	Cytoplasmic	OTHER	27.919	18	18	18	65	65	65	3681500000	215	23.7684	23.4276	23.3741	23.525	-0.399353	-0.595114	-0.687645	-0.499156	25.7724	25.7663	26.1174	25.9703	0.925869	0.892431	1.21958	1.09719	NaN	NaN	NaN	NaN					NaN	NaN	NaN	NaN
A9WS99	RSal33209_1954	Mannosyltransferase (EC 2.4.1.-)	Unknown	OTHER	40.225	24	24	24	76.7	76.7	76.7	3678900000	281	22.0928	21.8329	21.9042	21.8383	-2.07491	-2.18985	-2.15753	-2.18585	25.3314	25.4349	25.3907	25.3828	0.484838	0.561069	0.492946	0.509682	17.1915	15.9256	17.1081	NaN	-2.10334	-3.29903	-2.13302		NaN	NaN	NaN	NaN
A9WL96	RSal33209_0161	Transcriptional regulator/sugar kinase (EC 2.7.1.2)	Cytoplasmic	OTHER	42.648	29	29	29	72.1	72.1	72.1	3678800000	348	24.3485	24.2753	24.2937	23.9759	0.180788	0.252501	0.23193	-0.0483217	25.2063	25.0302	25.3131	25.3182	0.359798	0.156384	0.415267	0.445074	16.6063	16.4487	17.134	17.8243	-2.68856	-2.77584	-2.10711	-1.41469	NaN	NaN	NaN	NaN
A9WU06	RSal33209_2955	UPF0145 protein RSal33209_2955	Unknown	OTHER	15.476	11	11	11	56.6	56.6	56.6	3659900000	265	27.0292	27.243	27.3714	27.1325	2.86142	3.22024	3.3096	3.10832	27.0301	27.0606	26.4345	26.6539	2.18361	2.1868	1.5367	1.7808	20.2419	20.1869	19.9985	19.5249	0.947046	0.962301	0.757401	0.285904	NaN	NaN	NaN	NaN
A9WTM6	RSal33209_2823	dTDP-4-keto-6-deoxy-L-hexose 2,3-reductase (EC 1.-.-.-)	Cytoplasmic	OTHER	35.179	26	26	26	74.2	74.2	74.2	3658600000	174	23.0942	22.5917	22.9233	22.8312	-1.07352	-1.43106	-1.13849	-1.19299	26.2838	26.2452	26.2066	26.3367	1.43732	1.37135	1.30878	1.46356	NaN	NaN	NaN	NaN					NaN	NaN	NaN	NaN
A9WSF1	RSal33209_2006	Peptidyl-dipeptidase DCP (EC 3.4.15.5)	Cytoplasmic	OTHER	74.497	35	35	35	51.1	51.1	51.1	3649900000	321	25.0285	24.9895	24.7504	24.9167	0.860792	0.966692	0.68861	0.892552	25.4549	25.474	25.5342	25.4147	0.608427	0.600134	0.636424	0.541609	16.1656	15.8666	16.1641	15.9341	-3.12925	-3.35801	-3.07698	-3.30482	NaN	NaN	NaN	NaN
A9WRE2	murF	UDP-N-acetylmuramoyl-tripeptide--D-alanyl-D-alanine ligase (EC 6.3.2.10) (D-alanyl-D-alanine-adding enzyme)	Cytoplasmic	OTHER	54.077	28	28	28	52.8	52.8	52.8	3630200000	296	25.4324	25.3538	25.3608	25.2628	1.26462	1.33104	1.29902	1.23857	26.4859	26.3661	26.3926	26.3552	1.63941	1.49222	1.49481	1.48215	17.7944	17.557	17.8456	17.5903	-1.50043	-1.66754	-1.39557	-1.6487	NaN	NaN	NaN	NaN
A9WPH6	RSal33209_1223	Hydroxymethylbilane synthase (EC 2.5.1.61)	Cytoplasmic	OTHER	29.701	20	20	20	54.1	54.1	54.1	3582500000	180	25.3341	25.0508	24.8956	24.8883	1.16633	1.02804	0.833839	0.864078	26.7814	26.7595	26.3814	26.2717	1.93493	1.88567	1.48357	1.39855	19.5619	19.3691	19.4048	18.6368	0.267036	0.144487	0.163729	-0.602156	NaN	NaN	NaN	NaN
A9WPB7	gluA	Glutamate transport ATP-binding protein	CytoplasmicMembrane	OTHER	27.136	18	18	18	68	68	68	3577900000	222	22.4869	22.5921	22.5282	22.5847	-1.68084	-1.43063	-1.53352	-1.43948	26.2601	26.1049	25.8794	25.6906	1.41355	1.23107	0.981654	0.817547	17.7439	16.8917	NaN	17.4022	-1.55094	-2.33292		-1.8367	NaN	NaN	NaN	NaN
A9WQ18	dapB	4-hydroxy-tetrahydrodipicolinate reductase (HTPA reductase) (EC 1.17.1.8)	Cytoplasmic	OTHER	25.916	12	12	12	56.6	56.6	56.6	3577700000	151	28.0325	28.2534	27.9705	27.9176	3.86479	4.2306	3.90873	3.89338	25.9594	25.9448	25.7984	25.9817	1.11287	1.07098	0.900561	1.1086	18.5785	18.2045	17.8772	17.3632	-0.716394	-1.02006	-1.36388	-1.87571	NaN	NaN	NaN	NaN
A9WN71	RSal33209_1333	Transcriptional regulator, DeoR family	Cytoplasmic	OTHER	28.022	24	24	24	53.2	53.2	53.2	3576500000	345	25.3464	25.4362	25.3385	25.3155	1.17863	1.41343	1.27672	1.29132	25.1023	25.2366	25.1025	25.0612	0.255819	0.362743	0.204743	0.188084	17.3339	17.5318	17.3383	17.5332	-1.96092	-1.69275	-1.90282	-1.70574	NaN	NaN	NaN	NaN
A9WTU1	RSal33209_2889	Protein phosphatase 2C (EC 3.1.3.16)	Unknown	OTHER	56.359	22	22	22	47.9	47.9	47.9	3546600000	189	21.5862	21.3324	21.5445	20.9694	-2.58152	-2.69038	-2.51727	-3.05476	25.8059	25.7068	25.8095	25.8928	0.959433	0.83293	0.911668	1.01975	17.6396	17.1224	17.9582	17.6674	-1.65531	-2.10216	-1.28291	-1.57155	NaN	NaN	NaN	NaN
A9WU80	RSal33209_3030	Uncharacterized protein	CytoplasmicMembrane	OTHER	24.507	8	8	8	46.2	46.2	46.2	3545400000	138	22.9125	22.4926	22.3557	22.3613	-1.25525	-1.53016	-1.70607	-1.66285	26.7734	26.9565	26.9268	26.8099	1.9269	2.08264	2.02903	1.93683	18.1661	19.0896	17.8243	18.9308	-1.12877	-0.135017	-1.41685	-0.308189	NaN	16.3017	16.2408	NaN		-2.28449	-2.3377
A9WP45	RSal33209_1082	UPF0109 protein RSal33209_1082	Cytoplasmic	OTHER	8.8018	14	14	14	88.8	88.8	88.8	3517200000	191	27.0395	26.9935	27.3517	27.0408	2.87171	2.97069	3.28994	3.01663	25.9966	26.0615	26.014	26.0889	1.15006	1.18766	1.11624	1.2158	18.962	NaN	18.9202	18.5218	-0.332888		-0.320963	-0.717121	NaN	NaN	NaN	NaN
A9WLM8	RSal33209_0051	Histidine kinase (EC 2.7.13.3)	CytoplasmicMembrane	OTHER	59.006	38	38	38	54.3	67.5	67.5	3508800000	222	NaN	NaN	NaN	NaN					26.3572	26.4314	26.8795	26.8637	1.51071	1.5575	1.98168	1.99063	17.2455	17.3018	17.0834	16.9765	-2.04933	-1.92279	-2.15774	-2.2625	NaN	NaN	NaN	NaN
A9WSL6	RSal33209_2072	3-ketoacyl-CoA thiolase (EC 2.3.1.16)	Cytoplasmic	OTHER	50.561	44	44	44	79.1	79.1	79.1	3503100000	482	24.186	24.12	24.3187	24.0557	0.0182571	0.0972881	0.256966	0.0315332	24.3912	24.4397	24.2045	24.6372	-0.455318	-0.434168	-0.693305	-0.235884	19.1575	19.5485	18.5348	19.0524	-0.137329	0.323904	-0.70635	-0.186579	NaN	NaN	NaN	NaN
A9WU43	ispE	4-diphosphocytidyl-2-C-methyl-D-erythritol kinase (CMK) (EC 2.7.1.148) (4-(cytidine-5'-diphospho)-2-C-methyl-D-erythritol kinase)	Cytoplasmic	OTHER	35.701	10	10	10	42.7	42.7	42.7	3464400000	176	24.0118	23.9926	24.2531	23.788	-0.155954	-0.0301933	0.191378	-0.236241	25.8379	25.9739	26.1758	26.0805	0.99139	1.10002	1.278	1.20736	NaN	NaN	NaN	NaN					NaN	NaN	NaN	NaN
A9WRC1	RSal33209_2404	Uncharacterized protein	Cytoplasmic	OTHER	27.851	16	16	16	58	58	58	3450400000	217	25.1441	24.9247	25.6412	25.041	0.976383	0.901894	1.57949	1.01677	26.4164	26.35	27.2457	27.1009	1.56984	1.47615	2.34793	2.22779	18.4302	17.6525	17.9065	18.0669	-0.864655	-1.57209	-1.33464	-1.17203	NaN	NaN	NaN	NaN
A9WPH4	RSal33209_1221	Chlorite dismutase superfamily	Cytoplasmic	OTHER	27.5	23	23	23	62.6	62.6	62.6	3445900000	242	26.907	27.0894	26.9773	26.8818	2.73926	3.06666	2.91552	2.85761	24.7406	24.6081	24.6725	24.4627	-0.105944	-0.26573	-0.225295	-0.410398	19.5536	20.1239	19.7015	18.7591	0.258774	0.899303	0.460375	-0.479889	NaN	NaN	NaN	NaN
A9WRW3	ackA	Acetate kinase (EC 2.7.2.1) (Acetokinase)	Cytoplasmic	OTHER	47.845	34	34	34	93.8	93.8	93.8	3435700000	168	22.486	22.1624	22.5542	22.2709	-1.6818	-1.86034	-1.50752	-1.75326	25.5683	25.7372	25.424	25.539	0.721735	0.863375	0.526175	0.66589	18.4865	NaN	NaN	20.2609	-0.808342			1.02191	NaN	NaN	NaN	NaN
A9WQU9	trmB	tRNA (guanine-N(7)-)-methyltransferase (EC 2.1.1.33) (tRNA (guanine(46)-N(7))-methyltransferase) (tRNA(m7G46)-methyltransferase)	Cytoplasmic	OTHER	26.596	17	17	17	70.8	70.8	70.8	3417400000	125	NaN	21.2583	21.3918	21.2322		-2.76448	-2.66997	-2.79204	26.1262	26.1668	26.149	26.0724	1.27973	1.29299	1.25116	1.19929	NaN	NaN	NaN	NaN					NaN	NaN	NaN	NaN
A9WV91	RSal33209_3402	Haloacid dehalogenase-like hydrolase	CytoplasmicMembrane	OTHER	28.68	16	16	16	58	58	58	3416900000	253	26.7061	27.0363	27.0792	27.2286	2.53834	3.01357	3.01742	3.20438	24.9237	24.9409	24.8067	25.0896	0.0771408	0.0670681	-0.0910826	0.216524	19.8207	19.6917	19.0685	18.9732	0.525867	0.467093	-0.172569	-0.265718	NaN	NaN	NaN	NaN
A9WS61	panB	3-methyl-2-oxobutanoate hydroxymethyltransferase (EC 2.1.2.11) (Ketopantoate hydroxymethyltransferase) (KPHMT)	Cytoplasmic	OTHER	30.377	20	20	20	63.9	63.9	63.9	3416900000	329	26.9174	26.8435	26.926	26.9938	2.74965	2.82074	2.86428	2.96958	25.4056	25.4392	24.6934	25.4436	0.559034	0.565357	-0.204352	0.570539	18.479	19.1218	18.809	NaN	-0.815903	-0.102795	-0.432102		NaN	NaN	NaN	NaN
A9WMK3	RSal33209_1611	UDP-N-acetylglucosamine 2-epimerase (EC 5.1.3.14)	Cytoplasmic	OTHER	42.761	26	26	26	52.5	52.5	52.5	3414500000	315	26.7206	26.5321	26.4053	26.6768	2.55289	2.50935	2.34353	2.65261	23.9052	23.8962	23.808	24.1588	-0.941336	-0.977604	-1.08976	-0.714251	18.5847	17.1817	17.3655	16.5841	-0.710142	-2.04293	-1.87565	-2.6549	NaN	NaN	NaN	NaN
A9WUV0	ndk	Nucleoside diphosphate kinase (NDK) (NDP kinase) (EC 2.7.4.6) (Nucleoside-2-P kinase)	Cytoplasmic	OTHER	14.935	14	14	14	92.7	92.7	92.7	3406200000	156	28.3672	28.0612	27.8045	27.9912	4.19948	4.0384	3.7427	3.96699	25.3539	25.2523	25.3405	25.4705	0.507353	0.378422	0.442727	0.597382	20.5116	20.9813	20.2291	19.6375	1.21675	1.75668	0.987936	0.398569	NaN	NaN	NaN	NaN
A9WQ56	hisC	Histidinol-phosphate aminotransferase (EC 2.6.1.9) (Imidazole acetol-phosphate transaminase)	Cytoplasmic	OTHER	40.4	13	13	13	40.9	40.9	40.9	3400500000	129	25.5283	25.3641	25.226	25.3484	1.36051	1.34133	1.16421	1.32424	26.7213	26.6303	27.3514	27.1979	1.87478	1.75649	2.45357	2.32479	17.3742	17.3909	NaN	18.4995	-1.92071	-1.83371		-0.739408	NaN	NaN	NaN	NaN
A9WUV3	ileS	Isoleucine--tRNA ligase (EC 6.1.1.5) (Isoleucyl-tRNA synthetase) (IleRS)	Cytoplasmic	OTHER	125.72	58	58	58	50.8	50.8	50.8	3390000000	727	25.9111	25.9463	25.8058	25.9045	1.74338	1.9235	1.74404	1.88027	24.0544	24.0422	24.3792	24.088	-0.792109	-0.831665	-0.518579	-0.785051	21.2195	21.9496	21.6508	21.3564	1.92459	2.72501	2.40968	2.11749	NaN	NaN	NaN	NaN
A9WT99	RSal33209_2306	4HBT domain-containing protein	Cytoplasmic	OTHER	18.599	9	9	9	46.9	46.9	46.9	3385600000	193	23.4616	23.5519	23.439	23.2828	-0.706116	-0.47084	-0.622776	-0.741426	26.7977	26.8717	26.393	26.3178	1.95122	1.99789	1.49524	1.44466	NaN	NaN	17.3846	18.298			-1.85655	-0.94095	NaN	NaN	NaN	NaN
A9WUC0	nadE	NH(3)-dependent NAD(+) synthetase (EC 6.3.1.5)	Cytoplasmic	OTHER	29.782	29	29	29	89.4	89.4	89.4	3380800000	225	25.8772	25.8354	25.6308	25.904	1.7094	1.81267	1.56906	1.87977	25.4393	25.3316	25.8096	25.7009	0.592752	0.457712	0.91179	0.827818	19.007	18.5333	18.5912	19.5393	-0.28783	-0.691303	-0.649916	0.30031	NaN	NaN	NaN	NaN
A9WUL9	pstB	Phosphate import ATP-binding protein PstB (EC 7.3.2.1) (ABC phosphate transporter) (Phosphate-transporting ATPase)	CytoplasmicMembrane	OTHER	28.359	22	22	22	64.9	64.9	64.9	3380400000	137	22.6227	22.6214	22.8686	22.2187	-1.54501	-1.4014	-1.1932	-1.80551	26.485	26.4981	26.3041	26.4677	1.63851	1.62429	1.40628	1.59455	18.3657	NaN	17.0512	NaN	-0.929138		-2.18989		NaN	NaN	NaN	NaN
A9WUI6	RSal33209_3139	Chitosanase (EC 3.2.1.132)	Extracellular	SP(Sec/SPI)	33.803	21	21	21	54.3	58.3	58.3	3358200000	307	NaN	NaN	NaN	NaN					NaN	NaN	NaN	NaN					26.1535	26.0282	25.979	24.1459	6.85866	6.80364	6.7379	4.90698	NaN	NaN	NaN	NaN
A9WLC6	RSal33209_0576	Aminotransferase class I family	Cytoplasmic	OTHER	45.188	29	29	29	56.9	56.9	56.9	3351200000	463	25.8276	25.7338	25.6548	25.7906	1.65987	1.71105	1.59307	1.7664	24.5537	24.1405	24.9664	25.1323	-0.292778	-0.733372	0.0685644	0.259163	20.0918	20.3752	20.8088	20.8239	0.79698	1.15059	1.56772	1.58497	NaN	NaN	NaN	NaN
A9WU15	RSal33209_2964	Purine nucleoside phosphorylase (EC 2.4.2.1) (Inosine-guanosine phosphorylase)	Cytoplasmic	OTHER	28.171	10	10	10	40.5	40.5	40.5	3346200000	148	25.1282	24.7286	25.0905	25.0155	0.960421	0.705822	1.02875	0.991265	26.6345	26.811	26.5204	26.5895	1.78799	1.93718	1.6226	1.7164	NaN	NaN	NaN	NaN					NaN	NaN	NaN	NaN
A9WVL0	RSal33209_3522	Uncharacterized protein	CytoplasmicMembrane	OTHER	12.567	7	7	7	67.8	67.8	67.8	3345300000	132	22.5541	22.2286	22.2127	22.343	-1.61366	-1.79412	-1.84905	-1.68118	26.5564	26.5767	26.3183	26.1727	1.70984	1.70288	1.42048	1.29964	NaN	17.426	17.5764	17.3701		-1.79863	-1.66468	-1.86888	NaN	NaN	NaN	NaN
A9WR58	trpE	Anthranilate synthase component 1 (EC 4.1.3.27)	Cytoplasmic	OTHER	57.95	29	29	29	70.8	70.8	70.8	3340600000	346	25.7606	25.7943	25.6682	25.7486	1.59285	1.77156	1.60644	1.72435	25.3676	25.1707	25.2129	25.2196	0.521114	0.296852	0.315066	0.346497	17.7203	17.9666	17.8978	18.1399	-1.57459	-1.25801	-1.34336	-1.09909	NaN	NaN	NaN	NaN
A9WUH5	RSal33209_3128	Hypothetical membrane protein	CytoplasmicMembrane	OTHER	47.307	28	28	28	53.7	53.7	53.7	3338500000	203	NaN	19.5917	20.193	20.3039		-4.43105	-3.86872	-3.72035	25.3145	25.2432	25.9617	25.7508	0.468031	0.36937	1.06389	0.877678	17.8962	17.1985	17.8365	17.3646	-1.39869	-2.02604	-1.40466	-1.87434	NaN	NaN	NaN	NaN
A9WQ32	ftsK	DNA translocase	CytoplasmicMembrane	OTHER	99.732	37	37	37	50.8	50.8	50.8	3333000000	221	21.59	21.6465	22.5434	22.0259	-2.57777	-2.37622	-1.51831	-1.99829	25.6113	25.6083	25.6999	25.6217	0.764759	0.734495	0.802068	0.748552	16.9056	16.6293	16.6716	17.1629	-2.38927	-2.59532	-2.56949	-2.07605	NaN	NaN	NaN	NaN
A9WL14	RSal33209_0534	Uncharacterized protein	Cytoplasmic	OTHER	24.555	26	26	26	71	71	71	3327100000	274	24.1338	23.8138	24.0618	23.7911	-0.033926	-0.208941	0	-0.233056	25.4503	25.3999	25.9134	25.8884	0.603777	0.526011	1.01556	1.01532	18.9092	19.1166	18.9227	18.5051	-0.385626	-0.108013	-0.318464	-0.733852	17.3047	17.711	18.0752	17.507	-1.96466	-0.875202	-0.503336	-1.40432
A9WPF3	RSal33209_1190	O-methyltransferase (EC 2.1.1.-)	CytoplasmicMembrane	OTHER	23.227	20	20	20	71.2	71.2	71.2	3314200000	324	25.7861	25.5793	25.8332	25.6868	1.61838	1.55658	1.77145	1.66258	24.5022	24.6645	24.9975	24.9452	-0.344301	-0.209358	0.0996943	0.0721111	18.3217	18.198	18.289	18.2666	-0.973154	-1.02662	-0.952143	-0.972357	NaN	NaN	NaN	NaN
A9WRU4	RSal33209_2651	Dihydrolipoamide acetyltransferase component of pyruvate dehydrogenase complex (EC 2.3.1.-)	Cytoplasmic	OTHER	47.183	25	25	25	59.5	59.5	59.5	3304700000	235	25.3769	25.1911	25.1956	24.9999	1.20918	1.16838	1.13382	0.975741	25.7332	25.5481	25.851	25.737	0.886652	0.674225	0.953212	0.863918	16.4655	15.5981	NaN	15.6461	-2.82939	-3.62648		-3.59287	NaN	NaN	NaN	NaN
A9WRE6	rsmH	Ribosomal RNA small subunit methyltransferase H (EC 2.1.1.199) (16S rRNA m(4)C1402 methyltransferase) (rRNA (cytosine-N(4)-)-methyltransferase RsmH)	Cytoplasmic	OTHER	35.843	25	25	25	67.1	67.1	67.1	3301000000	294	23.362	23.5761	23.5374	23.4676	-0.805767	-0.446644	-0.52434	-0.556577	26.1601	26.5595	26.1597	26.2984	1.31355	1.68565	1.26194	1.42528	NaN	NaN	NaN	NaN					NaN	NaN	NaN	NaN
A9WQI2	RSal33209_0808	Uncharacterized protein	Cytoplasmic	OTHER	59.214	36	36	36	53.7	53.7	53.7	3285900000	381	25.2975	25.4842	25.6822	25.3214	1.12971	1.4614	1.62042	1.29725	25.952	25.9585	25.5073	25.8817	1.10547	1.08461	0.609483	1.00861	NaN	17.6445	17.487	17.6269		-1.5801	-1.75413	-1.61203	NaN	NaN	NaN	NaN
A9WLF1	RSal33209_0601	Glutamine synthetase (EC 6.3.1.2)	Cytoplasmic	OTHER	50.675	26	26	26	63.7	63.7	63.7	3260500000	312	25.3081	25.163	25.1649	25.2418	1.14038	1.1402	1.10312	1.21757	24.6673	24.7647	25.0261	25.445	-0.179209	-0.109186	0.128266	0.57193	18.4576	18.5883	18.4491	18.4935	-0.837265	-0.636311	-0.792002	-0.745417	NaN	NaN	NaN	NaN
A9WUM5	disA	DNA integrity scanning protein DisA (Cyclic di-AMP synthase) (c-di-AMP synthase) (Diadenylate cyclase) (EC 2.7.7.85)	Cytoplasmic	OTHER	39.062	21	21	21	44.1	44.1	44.1	3257200000	220	24.6218	24.4879	24.4941	24.3751	0.454063	0.465176	0.432297	0.350911	26.1812	26.2734	25.8048	25.8514	1.33473	1.3996	0.906974	0.978334	18.6252	17.8146	18.7629	19.1295	-0.669619	-1.40999	-0.478256	-0.109467	NaN	NaN	NaN	NaN
A9WQ22	dapA	4-hydroxy-tetrahydrodipicolinate synthase (HTPA synthase) (EC 4.3.3.7)	Cytoplasmic	OTHER	32.411	18	18	18	58.8	58.8	58.8	3253900000	262	26.5212	26.6271	26.6796	26.4925	2.35344	2.60439	2.61787	2.46832	24.0941	24.3255	24.477	24.4652	-0.752415	-0.548382	-0.420812	-0.407904	NaN	18.9478	19.1165	NaN		-0.276751	-0.12462		NaN	NaN	NaN	NaN
A9WP25	RSal33209_1062	Fumarylacetoacetate hydrolase family protein	Cytoplasmic	OTHER	27.833	14	14	14	47.3	47.3	47.3	3251200000	257	25.0485	25.0766	25.165	25.2039	0.880718	1.05387	1.10328	1.17969	25.7451	25.6831	25.7375	25.2919	0.898552	0.809212	0.839713	0.418835	NaN	NaN	NaN	NaN					NaN	NaN	NaN	NaN
A9WU16	RSal33209_2965	Phosphoglucomutase (EC 5.4.2.2) (EC 5.4.2.8)	Cytoplasmic	OTHER	61.482	38	38	38	62.6	62.6	62.6	3247800000	364	26.6291	26.4994	26.4647	26.4243	2.46134	2.47669	2.40292	2.40014	25.5627	25.7679	25.8733	25.7283	0.716158	0.894073	0.975493	0.855198	20.4338	20.2966	19.7688	19.4619	1.13894	1.072	0.527668	0.222929	NaN	NaN	NaN	NaN
A9WVP0	parA.3	Chromosome partitioning protein	Cytoplasmic	OTHER	37.467	21	21	21	51.9	51.9	51.9	3238300000	210	23.2358	23.1997	23.2968	22.8954	-0.931997	-0.823011	-0.764917	-1.12884	26.6678	26.6629	26.1763	26.3719	1.82125	1.78904	1.27847	1.49883	15.7572	NaN	NaN	18.1479	-3.53771			-1.09107	NaN	NaN	NaN	NaN
A9WLE9	RSal33209_0599	Aldehyde dehydrogenase (EC 1.2.1.3)	Cytoplasmic	OTHER	48.161	37	37	37	63.9	63.9	63.9	3227200000	528	26.041	26.0405	26.1761	25.8339	1.87328	2.01775	2.11437	1.80966	23.1608	23.3406	23.1555	23.2321	-1.68571	-1.5333	-1.74226	-1.64098	20.5528	20.619	20.4147	20.1767	1.25795	1.3944	1.17361	0.937748	NaN	NaN	NaN	NaN
A9WLY2	ispD	2-C-methyl-D-erythritol 4-phosphate cytidylyltransferase (EC 2.7.7.60) (4-diphosphocytidyl-2C-methyl-D-erythritol synthase) (MEP cytidylyltransferase) (MCT)	Cytoplasmic	OTHER	26.386	19	19	19	86.4	86.4	86.4	3222600000	204	25.3161	25.2712	25.3126	25.3225	1.14835	1.24848	1.25082	1.29835	25.0296	25.2126	25.0913	25.146	0.183084	0.338789	0.193526	0.272945	NaN	NaN	NaN	NaN					NaN	NaN	NaN	NaN
A9WN49	RSal33209_1241	Hypothetical conserved protein	Unknown	OTHER	50.69	30	30	30	67.2	67.2	67.2	3217800000	333	24.1689	24.142	24.4797	24.2535	0.00114822	0.119274	0.417938	0.229299	25.1112	25.1049	25.9064	25.7167	0.264723	0.231089	1.00861	0.843576	20.2455	21.1732	20.9298	20.7013	0.950647	1.94858	1.68872	1.46239	NaN	NaN	NaN	NaN
A9WPT6	prfB	Peptide chain release factor 2 (RF-2)	Cytoplasmic	OTHER	41.298	30	30	29	67.1	67.1	62.6	3212200000	346	24.8362	24.7727	24.7388	24.7642	0.668489	0.749977	0.677063	0.739957	24.7569	24.7052	25.167	25.208	-0.0895691	-0.168652	0.269158	0.33493	NaN	NaN	NaN	NaN					NaN	NaN	NaN	NaN
A9WMW8	RSal33209_1715	Oxidoreductase (EC 1.1.1.-)	Unknown	OTHER	37.776	36	36	36	95.9	95.9	95.9	3188800000	361	26.9431	26.9682	27.3379	27.1751	2.77538	2.94542	3.27614	3.15093	24.0548	24.2067	24.0368	24.3762	-0.791695	-0.667124	-0.860965	-0.496929	20.0705	19.7428	18.8228	19.8148	0.775652	0.518223	-0.418348	0.575848	NaN	NaN	NaN	NaN
A9WR92	RSal33209_2375	Hydrolases of the alpha/beta superfamily	Cytoplasmic	TAT(Tat/SPI)	46.839	32	32	32	63	63	63	3179000000	267	22.9608	22.7298	23.181	22.9374	-1.207	-1.29293	-0.880789	-1.08683	25.5617	25.6229	25.588	25.379	0.715137	0.749004	0.690215	0.505884	18.1653	17.2834	18.0414	19.1047	-1.1296	-1.94121	-1.19975	-0.134203	NaN	NaN	NaN	NaN
A9WSH0	RSal33209_2025	Amidohydrolase family	Unknown	OTHER	58.01	24	24	24	52	52	52	3177900000	325	24.7981	24.7645	24.8367	24.6892	0.630375	0.741749	0.774969	0.665034	25.6247	25.7688	25.4884	25.5631	0.778206	0.894932	0.590573	0.690012	23.945	23.3632	23.2935	23.6258	4.65017	4.13861	4.05236	4.38683	NaN	NaN	NaN	NaN
A9WPK7	RSal33209_1384	RNA polymerase sigma-70 factor, family	Cytoplasmic	OTHER	28.564	20	20	20	68.3	68.3	68.3	3162100000	255	25.8372	25.8656	26.1912	25.8481	1.66948	1.84288	2.1294	1.82394	24.3539	24.3597	24.7453	24.862	-0.49258	-0.514137	-0.152442	-0.0111237	18.4467	19.479	19.2558	19.3394	-0.848127	0.254452	0.0146866	0.100481	NaN	NaN	NaN	NaN
A9WUE1	RSal33209_3091	General stress protein, Gls24 family	Cytoplasmic	OTHER	15.021	13	13	13	75.2	75.2	75.2	3135100000	181	26.3513	26.3466	26.4117	26.2159	2.1835	2.32386	2.34993	2.19172	25.8836	26.3261	25.9502	25.7348	1.03706	1.45222	1.05241	0.861671	18.9806	18.7177	18.0726	17.9866	-0.314249	-0.506924	-1.16854	-1.25235	NaN	NaN	NaN	NaN
A9WSJ1	RSal33209_2046	Oxidoreductase (EC 1.1.1.-)	Unknown	OTHER	32.699	22	22	22	86.7	86.7	86.7	3131000000	248	24.6339	24.4697	24.7685	24.4822	0.466139	0.446911	0.706745	0.457963	25.7527	25.8158	26.1471	25.961	0.906151	0.941904	1.24934	1.0879	NaN	NaN	NaN	NaN					NaN	NaN	NaN	NaN
A9WVN7	RSal33209_3549	Thioredoxin reductase (EC 1.8.1.9)	Cytoplasmic	OTHER	35.609	21	21	21	57.2	57.2	57.2	3129000000	298	26.8327	26.6863	26.4869	26.6235	2.66492	2.66356	2.42514	2.59932	26.0269	25.8152	26.2459	26.4349	1.18036	0.941366	1.34813	1.56179	23.5153	23.118	23.0647	23.6378	4.22046	3.89343	3.8236	4.39882	NaN	NaN	NaN	NaN
A9WQZ9	RSal33209_1569	Hypothetical conserved protein	Unknown	OTHER	26.043	6	6	6	41.6	41.6	41.6	3119300000	155	26.0849	26.3503	26.0961	26.1936	1.91711	2.3275	2.03436	2.16935	26.2009	25.6951	26.3782	25.8884	1.35437	0.821291	1.48036	1.01527	NaN	NaN	NaN	NaN					NaN	NaN	NaN	NaN
A9WP47	trmD	tRNA (guanine-N(1)-)-methyltransferase (EC 2.1.1.228) (M1G-methyltransferase) (tRNA [GM37] methyltransferase)	Cytoplasmic	OTHER	28.85	15	15	15	74.1	74.1	74.1	3118000000	138	27.0869	26.9022	27.2276	27.0808	2.91914	2.87943	3.16581	3.05661	25.7118	25.8191	26.0866	26.1143	0.865284	0.945295	1.18882	1.2412	16.8074	NaN	NaN	17.3528	-2.48748			-1.88618	NaN	NaN	NaN	NaN
A9WVP6	rpmH	50S ribosomal protein L34	Cytoplasmic	OTHER	9.0174	6	6	6	34.6	34.6	34.6	3102600000	69	28.0566	27.9037	28.4911	27.7758	3.88886	3.88093	4.42934	3.75161	26.3105	26.1622	25.4631	25.4891	1.46402	1.28839	0.565314	0.616034	NaN	NaN	NaN	NaN					19.6021	20.7497	19.8684	NaN	0.332678	2.16346	1.28991
A9WLX1	tmk	Thymidylate kinase (EC 2.7.4.9) (dTMP kinase)	Cytoplasmic	OTHER	23.91	24	24	24	91.9	91.9	91.9	3093700000	241	23.2643	23.0867	23.012	22.9715	-0.903479	-0.93609	-1.04974	-1.0527	25.4719	25.49	25.3829	25.3649	0.625359	0.616173	0.485087	0.491831	18.4525	18.6189	17.5707	18.4911	-0.842323	-0.605707	-1.67045	-0.747881	NaN	NaN	NaN	NaN
A9WSK9	RSal33209_2065	Copper-exporting ATPase (EC 3.6.3.4)	CytoplasmicMembrane	OTHER	77.451	32	32	32	50.7	50.7	50.7	3070900000	224	22.5687	23.8823	NaN	22.9968	-1.59904	-0.140444		-1.02742	25.4979	25.5034	25.7016	25.6128	0.651411	0.629549	0.80376	0.739723	16.7466	NaN	17.2129	16.8448	-2.54824		-2.02826	-2.3942	NaN	NaN	NaN	NaN
A9WMA4	RSal33209_0486	Two-component response regulator	Cytoplasmic	OTHER	26.781	21	21	21	76.2	76.2	76.2	3069000000	251	24.6654	24.4389	24.4856	24.5801	0.497602	0.416096	0.423847	0.555894	25.6379	25.7969	25.8505	25.8948	0.791363	0.923021	0.952664	1.02169	19.0508	19.1092	19.6357	19.3366	-0.244032	-0.115419	0.394615	0.0976944	NaN	NaN	NaN	NaN
A9WUA0	mca	Mycothiol S-conjugate amidase (EC 3.5.1.115)	Cytoplasmic	OTHER	35.383	18	18	18	47.2	47.2	47.2	3035700000	309	25.3629	25.2414	25.4885	25.3746	1.19517	1.2186	1.4267	1.35045	25.6269	25.3789	25.3353	25.2199	0.780434	0.505035	0.437556	0.346792	17.599	16.8758	17.2066	18.2373	-1.69587	-2.34879	-2.03454	-1.00166	NaN	NaN	NaN	NaN
A9WR00	RSal33209_1570	Transcriptional regulator, ArsR family protein	Cytoplasmic	OTHER	23.391	18	18	18	63.4	63.4	63.4	3013300000	169	25.6136	25.2158	25.5676	25.2696	1.44588	1.19303	1.50588	1.24544	26.3084	25.9295	26.7153	26.5673	1.46192	1.05567	1.81749	1.69418	NaN	NaN	NaN	NaN					NaN	NaN	NaN	NaN
A9WSE3	RSal33209_1998	Preprotein translocase, YajC subunit	CytoplasmicMembrane	OTHER	16.688	8	8	8	64.1	64.1	64.1	3012700000	161	22.6246	22.2952	22.5182	22.2255	-1.54318	-1.72754	-1.54357	-1.79867	26.872	26.7829	27.8434	27.5605	2.02546	1.9091	2.94565	2.68739	20.453	20.765	NaN	19.5436	1.15816	1.5404		0.304697	NaN	NaN	NaN	NaN
A9WS40	lipA	Lipoyl synthase (EC 2.8.1.8) (Lip-syn) (LS) (Lipoate synthase) (Lipoic acid synthase) (Sulfur insertion protein LipA)	Cytoplasmic	OTHER	38.645	23	23	23	75.2	75.2	75.2	3011200000	228	24.5104	24.5185	24.7201	24.3374	0.342632	0.495693	0.65834	0.313159	26.4376	26.5564	25.9387	26.1189	1.5911	1.68252	1.0409	1.2458	16.7872	16.2415	16.9108	17.0949	-2.50762	-2.98309	-2.33036	-2.14409	NaN	NaN	NaN	NaN
A9WNN8	RSal33209_1465	Superfamily II DNA and RNA helicase	CytoplasmicMembrane	OTHER	65.093	47	47	47	64.8	64.8	64.8	3010400000	281	23.7121	23.6404	23.5839	23.9304	-0.455666	-0.382343	-0.477818	-0.0938025	25.2955	25.349	25.2299	25.3015	0.448996	0.475134	0.332068	0.428391	NaN	17.5713	17.5859	17.4197		-1.65325	-1.65519	-1.81924	NaN	NaN	NaN	NaN
A9WMP8	RSal33209_1640	Hypothetical exported protein	Unknown	LIPO(Sec/SPII)	62.109	34	34	34	77.6	77.6	77.6	2995000000	634	20.3487	20.3632	20.3611	20.2375	-3.81902	-3.65952	-3.70065	-3.78672	23.5917	23.5099	24.0129	23.8494	-1.2548	-1.36395	-0.884883	-1.02372	21.9205	22.0323	22.5168	22.8194	2.62563	2.80776	3.27573	3.58043	17.2708	18.6765	17.6165	18.416	-1.99865	0.0902634	-0.961985	-0.495354
A9WPL7	RSal33209_1394	Inosine-5'-monophosphate dehydrogenase (EC 1.1.1.205)	Cytoplasmic	OTHER	51.486	43	43	43	82.4	82.4	82.4	2990600000	401	25.5514	25.3994	25.5347	25.4291	1.38361	1.37667	1.47299	1.40492	24.6353	24.6637	24.4005	24.4688	-0.211182	-0.210119	-0.497249	-0.404295	NaN	16.0712	17.1721	16.8331		-3.15335	-2.069	-2.40589	NaN	NaN	NaN	NaN
A9WR19	RSal33209_0646	Putative transcriptional regulator	CytoplasmicMembrane	OTHER	48.522	24	24	24	45.5	45.5	45.5	2989300000	214	22.1209	22.341	21.9946	21.9228	-2.04687	-1.68177	-2.06713	-2.10135	24.9098	25.2172	25.2626	25.3415	0.0632935	0.343346	0.3648	0.468405	25.8651	26.161	26.1376	26.4855	6.57021	6.93644	6.89653	7.2465	NaN	NaN	NaN	NaN
A9WSI9	mshC	L-cysteine:1D-myo-inositol 2-amino-2-deoxy-alpha-D-glucopyranoside ligase (L-Cys:GlcN-Ins ligase) (EC 6.3.1.13) (Mycothiol ligase) (MSH ligase)	Cytoplasmic	OTHER	45.828	24	24	24	69.3	69.3	69.3	2974900000	281	23.8785	24.0255	23.9163	24.2359	-0.289268	0.00270653	-0.145418	0.211663	25.1795	25.1414	25.4143	25.4134	0.333019	0.267565	0.516496	0.540285	17.4648	18.2056	18.3602	18.3997	-1.83011	-1.01896	-0.880871	-0.839289	NaN	NaN	NaN	NaN
A9WL71	recQ	ATP-dependent DNA helicase (EC 3.6.1.-)	Cytoplasmic	OTHER	76.871	40	40	40	54.3	61.4	61.4	2948300000	182	NaN	NaN	NaN	NaN					25.0098	24.8531	24.8815	24.8707	0.163237	-0.0207005	-0.0162687	-0.00239754	NaN	NaN	NaN	NaN					NaN	NaN	NaN	NaN
A9WSX8	RSal33209_2184	Hypothetical membrane protein	Unknown	OTHER	43.551	20	20	20	56.4	56.4	56.4	2932800000	141	22.1386	22.3594	22.4628	22.4134	-2.02917	-1.66334	-1.599	-1.61079	26.9742	26.554	27.2172	27.1288	2.1277	1.6802	2.31936	2.25569	17.4075	17.0367	18.0932	17.1068	-1.88738	-2.18788	-1.14791	-2.13218	NaN	NaN	NaN	NaN
A9WMK7	RSal33209_1615	ABC-type polysaccharide/polyol phosphate transport system, ATPase component (EC 3.6.3.40)	CytoplasmicMembrane	OTHER	26.601	16	16	16	49.8	49.8	49.8	2925300000	171	21.3591	21.3893	21.1805	21.3996	-2.80863	-2.63349	-2.88129	-2.62462	25.8778	26.177	26.4214	26.1619	1.03125	1.3032	1.52356	1.28879	19.063	18.2847	18.0568	17.9652	-0.231863	-0.939854	-1.18432	-1.27373	NaN	NaN	NaN	NaN
A9WQN2	RSal33209_0888	Peptidase M20D, amidohydrolase	Cytoplasmic	OTHER	46.045	22	22	22	71.5	71.5	71.5	2909600000	195	24.7215	24.5443	24.6985	24.5824	0.553699	0.521574	0.636724	0.558249	25.4877	25.435	25.5867	25.541	0.641176	0.561132	0.688899	0.6679	17.0257	16.4383	16.1882	NaN	-2.26914	-2.78633	-3.05295		NaN	NaN	NaN	NaN
A9WR37	RSal33209_0010	Uncharacterized protein	CytoplasmicMembrane	OTHER	4.4293	3	3	3	48.7	48.7	48.7	2895000000	37	22.9065	23.3838	23.8156	23.0239	-1.26129	-0.638992	-0.246178	-1.00027	27.204	28.0882	27.4101	28.003	2.35745	3.21436	2.51226	3.12988	NaN	NaN	NaN	NaN					NaN	NaN	NaN	NaN
A9WNU1	nusG	Transcription termination/antitermination protein NusG	Cytoplasmic	OTHER	29.212	14	14	14	55.7	55.7	55.7	2893700000	280	26.1755	26.5319	26.2071	26.2451	2.00773	2.50915	2.1453	2.22091	25.7412	25.8251	25.6564	25.7597	0.894724	0.951204	0.758563	0.88662	19.0356	19.0706	19.0226	19.0268	-0.259279	-0.153967	-0.218559	-0.212173	NaN	15.5735	15.9468	15.3952		-3.01272	-2.63176	-3.51613
A9WLT4	RSal33209_0243	Uncharacterized protein	CytoplasmicMembrane	OTHER	9.4999	4	4	4	54.3	35.6	35.6	2882000000	51	NaN	NaN	23.6374	23.3378			-0.424322	-0.686364	27.3144	27.5134	27.0337	27.1206	2.46789	2.6396	2.13591	2.2475	18.9968	19.8999	19.4463	19.7403	-0.298107	0.675272	0.205215	0.501308	NaN	NaN	NaN	NaN
A9WS17	RSal33209_2420	Cytochrome d ubiquinol oxidase subunit I (EC 1.10.3.-)	CytoplasmicMembrane	OTHER	58.58	16	16	16	54.3	25.2	25.2	2881100000	126	22.6491	NaN	NaN	22.9829	-1.51863			-1.04134	27.2747	27.4408	27.7614	27.6319	2.42819	2.56694	2.86356	2.75884	19.0682	18.2194	20.0706	19.9813	-0.226709	-1.00514	0.829527	0.742388	17.7882	18.5756	17.4467	NaN	-1.48121	-0.0105953	-1.13184
A9WRU5	RSal33209_2652	Pyruvate dehydrogenase E1 component beta subunit (EC 1.2.4.1)	Cytoplasmic	OTHER	37.132	19	19	19	54.2	54.2	54.2	2880800000	185	25.4741	25.1795	25.1482	25.241	1.30635	1.15677	1.08646	1.21684	24.9755	24.9025	25.0564	24.9248	0.129009	0.0286655	0.158643	0.0516911	NaN	NaN	NaN	NaN					NaN	NaN	NaN	NaN
A9WTE4	RSal33209_2740	Methyltransferase (EC 2.1.1.-)	Cytoplasmic	OTHER	59.435	26	26	26	52.2	52.2	52.2	2877400000	246	24.4409	24.5347	24.707	24.5448	0.273129	0.51199	0.645229	0.520608	25.9121	25.938	26.0337	25.8355	1.06556	1.0642	1.13593	0.9624	16.3246	16.3101	16.4674	17.2519	-2.97028	-2.91445	-2.77372	-1.98702	NaN	NaN	NaN	NaN
A9WQ05	RSal33209_1414	Transcriptional regulator, HTH domain	Cytoplasmic	OTHER	35.361	22	22	22	58.6	58.6	58.6	2873200000	213	24.0132	23.7547	23.6936	23.888	-0.154507	-0.268053	-0.36816	-0.136201	25.4083	25.4855	25.6474	25.5858	0.561823	0.611603	0.749616	0.712677	NaN	NaN	NaN	NaN					NaN	NaN	NaN	NaN
A9WN10	RSal33209_1764	GMP reductase (EC 1.7.1.7)	CytoplasmicMembrane	OTHER	39.851	32	32	32	76	76	76	2855400000	404	25.14	25.1922	25.2512	25.2568	0.972252	1.16944	1.18939	1.23261	24.3035	24.3995	24.1427	24.2221	-0.543039	-0.474348	-0.755055	-0.651031	21.1644	21.5459	21.5345	19.8881	1.86955	2.32136	2.29343	0.649195	NaN	NaN	NaN	NaN
A9WMD1	RSal33209_0304	Mannose-1-phosphate guanylyltransferase (EC 2.7.7.22)	Cytoplasmic	OTHER	40.46	26	26	26	72	72	72	2822200000	283	26.9212	26.8151	27.0429	26.9796	2.75341	2.79231	2.98116	2.95537	25.1238	25.1201	24.9001	25.0503	0.277327	0.246241	0.00232792	0.177246	NaN	17.8582	NaN	17.063		-1.36635		-2.17598	NaN	NaN	NaN	NaN
A9WP94	corA	Magnesium transport protein CorA	CytoplasmicMembrane	OTHER	37.306	17	17	17	55.3	55.3	55.3	2816400000	141	21.0231	20.3297	20.297	20.8165	-3.14466	-3.69306	-3.76472	-3.20768	25.3297	25.4267	25.4315	25.4287	0.483164	0.552839	0.533687	0.555603	NaN	NaN	NaN	NaN					NaN	NaN	NaN	NaN
A9WMM9	whmD	Transcriptional regulator WhiB	Unknown	OTHER	9.4377	6	6	6	84.7	84.7	84.7	2813500000	58	27.5106	26.916	28.0332	27.4578	3.34283	2.89328	3.97147	3.4336	25.6996	25.7515	26.7486	26.4816	0.853106	0.877695	1.85076	1.60848	NaN	NaN	NaN	NaN					NaN	NaN	NaN	NaN
A9WRN2	RSal33209_2589	1-acyl-sn-glycerol-3-phosphate acyltransferase (EC 2.3.1.51)	Cytoplasmic	OTHER	25.219	17	17	17	70.1	70.1	70.1	2808300000	167	23.3141	23.7915	23.2401	23.0315	-0.853657	-0.231222	-0.821684	-0.992711	26.2456	26.4902	26.0756	26.2946	1.3991	1.61633	1.17778	1.4215	17.2832	NaN	NaN	16.1648	-2.01167			-3.07412	NaN	NaN	NaN	NaN
A9WNV9	RSal33209_1005	UDP-N-acetylglucosamine 1-carboxyvinyltransferase (EC 2.5.1.7)	Cytoplasmic	OTHER	56.779	31	31	31	54.4	54.4	54.4	2800900000	232	24.0885	23.9809	23.5116	23.821	-0.0793037	-0.0418224	-0.550165	-0.203155	25.5059	25.3949	25.6591	25.6135	0.659336	0.521015	0.761262	0.740396	17.1488	NaN	17.097	18.4951	-2.14609		-2.14409	-0.743893	NaN	NaN	NaN	NaN
A9WRD0	RSal33209_2486	Antigen 84 (Cell wall synthesis protein Wag31)	Cytoplasmic	OTHER	26.627	30	30	30	74.4	74.4	74.4	2795600000	454	25.4557	25.1003	24.9178	25.3397	1.28794	1.07757	0.856039	1.31551	24.1406	24.5192	24.2159	23.8042	-0.705961	-0.354614	-0.681931	-1.0689	21.1695	21.2441	20.6604	21.2192	1.87464	2.01953	1.41929	1.98021	NaN	NaN	NaN	NaN
A9WR53	trpA	Tryptophan synthase alpha chain (EC 4.2.1.20)	Cytoplasmic	OTHER	28.614	14	14	14	49.1	49.1	49.1	2767300000	203	25.3969	25.1804	25.1	25.2206	1.2291	1.15761	1.03825	1.19639	26.1979	25.9545	25.955	26.0088	1.35141	1.08064	1.05725	1.13573	18.161	18.2347	18.0534	19.5846	-1.13388	-0.989862	-1.18771	0.345642	NaN	NaN	NaN	NaN
A9WTB8	RSal33209_2326	Transcriptional regulator	Cytoplasmic	OTHER	25.24	20	20	20	72.8	72.8	72.8	2764000000	261	25.521	25.4397	25.4766	25.7142	1.35322	1.41692	1.41485	1.68996	24.8858	24.9074	25.727	25.2412	0.0392952	0.0335808	0.829206	0.368082	19.413	20.3032	20.0269	19.7873	0.118128	1.0786	0.785769	0.548306	NaN	NaN	NaN	NaN
A9WMB6	RSal33209_0498	Metal-dependent transcriptional repressor	Cytoplasmic	OTHER	26.933	13	13	13	47.7	47.7	47.7	2756600000	262	25.3662	25.6323	26.016	26.1018	1.19847	1.60955	1.95428	2.0776	25.8016	25.5948	25.681	26.0752	0.955072	0.720922	0.783177	1.20211	19.0752	19.9043	20.011	19.5892	-0.219666	0.679718	0.76988	0.350258	NaN	NaN	NaN	NaN
A9WVG7	RSal33209_3479	Cyclopropane-fatty-acyl-phospholipid synthase (EC 2.1.1.79)	Cytoplasmic	OTHER	46.87	26	26	26	71.1	71.1	71.1	2753900000	185	27.1583	26.9369	26.9438	27.0599	2.99051	2.91409	2.88204	3.03573	26.8373	26.7949	26.7561	26.5853	1.99074	1.92104	1.85829	1.71225	NaN	NaN	NaN	NaN					NaN	NaN	NaN	NaN
A9WR42	RSal33209_0016	Rhomboid family membrane protein	CytoplasmicMembrane	OTHER	30.825	6	6	6	19.7	19.7	19.7	2745000000	106	22.8731	22.7002	23.0769	22.4332	-1.29461	-1.32258	-0.984854	-1.59104	26.8452	26.9745	26.4324	26.1116	1.99866	2.10069	1.53459	1.23846	NaN	NaN	NaN	NaN					19.548	19.2601	19.2447	18.9779	0.278559	0.673883	0.666119	0.0665188
A9WV15	RSal33209_3324	Cysteine synthase (EC 2.5.1.47)	Cytoplasmic	OTHER	32.534	18	18	18	54.3	54.3	54.3	2681100000	157	21.4903	21.4806	22.0058	21.8426	-2.67743	-2.54211	-2.05599	-2.18155	25.8535	25.8583	25.8106	25.7567	1.00694	0.984455	0.91282	0.883646	NaN	NaN	NaN	NaN					NaN	NaN	NaN	NaN
A9WRC7	RSal33209_2410	Nucleotide pyrophosphatase (EC 3.6.1.9)	Unknown	OTHER	41.603	23	23	23	54.1	54.1	54.1	2649100000	310	22.9476	22.8223	22.9623	22.7527	-1.22017	-1.20045	-1.0995	-1.27145	25.7039	25.8578	25.8376	25.7909	0.857388	0.983957	0.939849	0.917768	21.2368	21.5041	21.448	20.9119	1.94192	2.27953	2.20687	1.67294	NaN	NaN	NaN	NaN
A9WS95	RSal33209_1950	Glycerol-3-phosphate dehydrogenase (EC 1.1.5.3)	Cytoplasmic	OTHER	64.392	30	30	30	58.7	58.7	58.7	2637400000	203	21.1986	21.0735	21.036	21.054	-2.96913	-2.9493	-3.02572	-2.97015	25.2085	25.2567	25.6536	25.4213	0.361959	0.382818	0.755805	0.548239	16.5328	16.3361	16.5724	17.6261	-2.76205	-2.88852	-2.66867	-1.61288	NaN	NaN	16.1595	16.1213			-2.41906	-2.79011
A9WQS8	RSal33209_1924	Germane domain-containing protein	Unknown	OTHER	30.343	13	13	13	51.7	51.7	51.7	2630000000	178	25.1431	24.996	25.255	25.1125	0.97537	0.973217	1.19322	1.08832	25.5247	25.6548	25.8509	25.8636	0.678137	0.780951	0.953094	0.990461	20.8706	21.1783	21.1376	21.0403	1.57578	1.95369	1.89653	1.80138	20.6055	20.5666	20.3936	20.6713	1.33608	1.9804	1.81509	1.75997
A9WVN8	RSal33209_3550	Thioredoxin	Cytoplasmic	OTHER	11.888	14	14	14	95.4	95.4	95.4	2599900000	166	26.581	26.0499	27.2649	26.6975	2.41328	2.02711	3.20314	2.6733	23.2567	22.8122	23.2724	23.3198	-1.58985	-2.06167	-1.62538	-1.55334	19.5242	20.312	20.0601	19.614	0.229322	1.08738	0.819008	0.375029	NaN	NaN	NaN	NaN
A9WPF9	RSal33209_1196	CBS domain containing protein	Cytoplasmic	OTHER	46.922	23	23	23	62.9	62.9	62.9	2599500000	272	24.5082	24.592	24.5558	24.4547	0.340397	0.569246	0.494087	0.430493	25.5781	25.6639	25.7586	26.0466	0.73159	0.790098	0.860833	1.1735	19.0683	19.9875	19.1741	19.6667	-0.226604	0.762873	-0.0670013	0.427725	NaN	NaN	NaN	NaN
A9WRK0	padR	Transcriptional repressor	Cytoplasmic	OTHER	21.225	13	13	13	54.3	74.3	74.3	2577900000	37	NaN	NaN	NaN	NaN					28.2255	28.3238	27.9782	28.0331	3.37894	3.44991	3.08041	3.16003	NaN	NaN	NaN	NaN					NaN	NaN	NaN	NaN
A9WUR8	RSal33209_3222	D-alanyl-meso-diaminopimelate endopeptidase (EC 3.4.-.-)	Extracellular	SP(Sec/SPI)	47.955	29	29	29	68.8	68.8	68.8	2553300000	436	21.3072	21.4266	21.1046	21.3528	-2.86051	-2.59611	-2.95713	-2.67142	25.0889	25.1472	24.9404	25.0678	0.24234	0.273399	0.0425863	0.194662	21.9459	21.9612	22.4415	23.1002	2.65106	2.73665	3.20037	3.86129	17.326	18.4828	17.6846	17.9247	-1.94343	-0.103439	-0.893908	-0.986616
A9WU44	rsmA	Ribosomal RNA small subunit methyltransferase A (EC 2.1.1.182) (16S rRNA (adenine(1518)-N(6)/adenine(1519)-N(6))-dimethyltransferase) (16S rRNA dimethyladenosine transferase) (16S rRNA dimethylase) (S-adenosylmethionine-6-N', N'-adenosyl(rRNA) dimethyltransferase)	Cytoplasmic	OTHER	31.692	23	23	23	74.4	74.4	74.4	2537200000	241	22.8197	22.5973	22.7286	22.5395	-1.34806	-1.42546	-1.33318	-1.48469	25.1828	25.1186	24.9716	25.0623	0.336279	0.244776	0.0738363	0.189236	NaN	NaN	NaN	NaN					NaN	NaN	NaN	NaN
A9WN78	RSal33209_1340	GDP-mannose 4,6 dehydratase (EC 4.2.1.47)	Cytoplasmic	OTHER	36.804	21	21	21	55	55	55	2535900000	185	22.5704	22.7999	23.1987	22.5913	-1.59739	-1.22286	-0.863043	-1.43289	25.2297	24.8992	25.3586	25.2399	0.383198	0.0253048	0.460813	0.36681	NaN	NaN	NaN	NaN					NaN	NaN	NaN	NaN
A9WUU3	rpmA	50S ribosomal protein L27	Cytoplasmic	OTHER	9.0591	15	15	15	83.9	83.9	83.9	2533800000	368	24.9008	24.7318	24.4859	23.8454	0.733055	0.709036	0.424154	-0.17883	25.8025	25.7061	25.5931	25.6259	0.956034	0.832296	0.695298	0.752766	21.8874	20.3239	19.9778	20.2835	2.5925	1.0993	0.736732	1.04459	NaN	NaN	NaN	NaN
A9WLX0	RSal33209_0397	DNA polymerase III, delta' subunit (EC 2.7.7.7)	Cytoplasmic	OTHER	41.609	28	28	28	74.2	74.2	74.2	2532300000	201	22.8394	23.1104	22.9345	22.822	-1.32835	-0.912365	-1.12727	-1.20216	25.7261	25.8094	25.5485	25.5961	0.879572	0.935539	0.650752	0.723038	NaN	NaN	NaN	NaN					NaN	NaN	NaN	NaN
A9WQV8	RSal33209_1898	Glycine betaine transport ATP-binding protein	CytoplasmicMembrane	OTHER	43.845	30	30	30	63.8	63.8	63.8	2531300000	171	21.9047	20.9801	21.4099	21.636	-2.26302	-3.04268	-2.65184	-2.3882	24.8849	24.8599	24.6954	24.8422	0.0383644	-0.0139561	-0.202439	-0.030941	NaN	NaN	NaN	NaN					NaN	NaN	NaN	NaN
A9WL13	RSal33209_0533	Phosphatidate cytidylyltransferase (EC 2.7.7.41)	CytoplasmicMembrane	OTHER	42.848	9	9	9	23.6	23.6	23.6	2518900000	102	21.6616	21.617	21.9183	NaN	-2.50613	-2.40579	-2.14341		26.6458	26.7851	26.422	26.5648	1.7993	1.91122	1.52419	1.69171	NaN	NaN	NaN	NaN					17.7686	15.6093	16.456	15.6345	-1.50085	-2.97696	-2.12252	-3.27689
A9WPF0	RSal33209_1187	DNA-3-methyladenine glycosylase (EC 3.2.2.20)	CytoplasmicMembrane	OTHER	21.166	16	16	16	81.2	81.2	81.2	2514100000	184	25.3533	25.5066	25.4136	25.2133	1.18551	1.48385	1.35182	1.18907	25.5891	25.3584	25.4472	25.3732	0.742607	0.484522	0.549413	0.50012	20.4551	20.2231	20.0523	19.1381	1.16027	0.998468	0.811201	-0.10084	NaN	NaN	NaN	NaN
A9WV44	gluQ	Glutamyl-Q tRNA(Asp) synthetase (Glu-Q-RSs) (EC 6.1.1.-)	Cytoplasmic	OTHER	31.412	24	23	23	68.3	68.3	68.3	2505300000	177	26.7791	26.896	26.7613	26.528	2.61131	2.87321	2.69953	2.50383	25.8004	25.5581	25.5232	25.5408	0.953838	0.684248	0.625367	0.667723	17.7008	17.4836	18.0462	17.6804	-1.5941	-1.74097	-1.19489	-1.55858	NaN	NaN	NaN	NaN
A9WSD0	RSal33209_1985	ATPase, AAA family	Cytoplasmic	OTHER	49.382	33	33	33	69.3	69.3	69.3	2492700000	321	23.5835	23.6902	23.613	23.4266	-0.584274	-0.332569	-0.44874	-0.597573	25.1096	24.9855	24.8818	24.9388	0.26305	0.111614	-0.0160341	0.0657101	18.3202	18.4208	17.8858	17.6798	-0.974653	-0.803804	-1.35534	-1.55913	NaN	NaN	NaN	NaN
A9WQT3	RSal33209_1929	Uncharacterized protein	CytoplasmicMembrane	OTHER	15.808	8	8	8	41.5	41.5	41.5	2450100000	152	22.2424	21.3333	21.5835	21.4693	-1.92535	-2.68945	-2.47823	-2.55488	26.0058	26.2034	25.6547	25.7904	1.1593	1.32956	0.756927	0.917347	18.2607	18.1275	17.541	17.9474	-1.03414	-1.09712	-1.7001	-1.2916	NaN	NaN	NaN	NaN
A9WS81	RSal33209_1936	DNA polymerase III, delta subunit (EC 2.7.7.7)	Cellwall	OTHER	35.566	30	30	30	79.2	79.2	79.2	2450100000	199	22.0054	21.9655	22.0389	21.8104	-2.16237	-2.05729	-2.02287	-2.21382	24.7903	24.6323	24.7413	24.6891	-0.0561695	-0.241562	-0.156501	-0.184027	NaN	NaN	NaN	NaN					NaN	NaN	NaN	NaN
A9WSA1	metK	S-adenosylmethionine synthase (AdoMet synthase) (EC 2.5.1.6) (MAT) (Methionine adenosyltransferase)	Cytoplasmic	OTHER	43.747	21	21	21	52	52	52	2444700000	223	26.6137	26.5279	26.7523	26.6024	2.44596	2.50513	2.6905	2.57824	24.0908	24.2541	23.9428	24.1952	-0.755722	-0.619774	-0.954995	-0.677895	17.3414	16.8396	NaN	16.5227	-1.95343	-2.38499		-2.71623	NaN	NaN	NaN	NaN
A9WT82	RSal33209_2289	Proline iminopeptidase (EC 3.4.11.5)	Cytoplasmic	OTHER	47.624	17	17	17	42.6	42.6	42.6	2441400000	143	22.5006	22.0177	22.4694	22.453	-1.66713	-2.00509	-1.59232	-1.57115	25.7855	25.9773	26.3153	26.1665	0.939024	1.10349	1.41753	1.29335	NaN	NaN	NaN	NaN					NaN	NaN	NaN	NaN
A9WMZ7	RSal33209_1782	ATP-dependent DNA helicase RecG (EC 3.6.4.12)	Cytoplasmic	OTHER	79.191	37	37	37	54.3	69.3	69.3	2438700000	177	19.6883	NaN	20.667	NaN	-4.47949		-3.39475		25.1519	25.1659	25.3903	25.1944	0.305344	0.29203	0.492486	0.32128	NaN	NaN	NaN	NaN					NaN	NaN	NaN	NaN
A9WSC6	RSal33209_1981	Uncharacterized protein	Unknown	OTHER	13.2	6	6	6	59.7	59.7	59.7	2420400000	93	22.2338	22.1393	21.4945	21.598	-1.93396	-1.88346	-2.56723	-2.42619	25.4325	25.514	26.4101	26.2898	0.585951	0.640125	1.51231	1.41674	NaN	NaN	17.7019	17.9873			-1.5392	-1.25169	NaN	NaN	NaN	NaN
A9WL30	RSal33209_0550	Acetyl/propionyl CoA carboxylase, beta subunit	Cytoplasmic	OTHER	57.648	26	26	26	57.8	57.8	57.8	2416500000	200	23.8605	23.2434	23.4012	23.304	-0.307247	-0.779398	-0.660564	-0.720235	25.699	25.5871	25.9384	25.4695	0.852522	0.713215	1.04066	0.596449	NaN	NaN	NaN	NaN					NaN	NaN	NaN	NaN
A9WRZ9	resB	Heme export protein	CytoplasmicMembrane	OTHER	61.075	25	25	25	46.4	46.4	46.4	2411800000	116	21.1784	20.9716	21.3027	21.1671	-2.98935	-3.05114	-2.75902	-2.85709	25.4495	25.5772	25.7811	25.5939	0.602989	0.703337	0.8833	0.72076	NaN	NaN	NaN	NaN					NaN	NaN	NaN	NaN
A9WM52	map	Methionine aminopeptidase (MAP) (MetAP) (EC 3.4.11.18) (Peptidase M)	Unknown	OTHER	27.859	7	7	7	36.7	36.7	36.7	2387300000	170	25.8986	25.9641	25.9386	25.8526	1.73084	1.94133	1.87687	1.82838	26.4399	26.1363	26.8451	26.7701	1.5934	1.26241	1.94726	1.89704	21.7241	21.9255	21.1341	20.1043	2.42923	2.70087	1.89303	0.865362	NaN	NaN	NaN	NaN
A9WUT5	RSal33209_3240	Alpha-ribazole-5'-phosphate phosphatase (EC 3.1.3.73)	Cytoplasmic	OTHER	22.682	11	11	11	67	67	67	2376200000	122	25.0575	24.9067	25.1943	25.0924	0.889753	0.883934	1.13254	1.06825	25.6693	25.6881	25.8412	25.8135	0.822794	0.814264	0.943429	0.940405	NaN	17.0713	17.4975	17.8682		-2.15331	-1.74364	-1.37079	NaN	NaN	NaN	NaN
A9WQ53	RSal33209_0732	ATP-dependent helicase, DinG family	Cytoplasmic	OTHER	73.45	31	31	31	51.2	51.2	51.2	2375900000	251	21.1429	21.4334	21.5541	21.284	-3.02486	-2.58937	-2.50763	-2.74021	24.7945	24.5787	24.651	24.7321	-0.0520496	-0.295195	-0.246766	-0.140993	NaN	NaN	NaN	NaN					NaN	NaN	NaN	NaN
A9WSG3	RSal33209_2018	Acylamino-acid-releasing enzyme (EC 3.4.19.1)	Unknown	OTHER	73.743	32	32	32	47.7	47.7	47.7	2372800000	268	24.1983	24.2539	24.2367	24.3655	0.0305252	0.231169	0.174906	0.341266	25.1539	25.0041	25.0777	24.8863	0.307432	0.130299	0.179944	0.0131779	17.7501	16.765	16.9328	17.0103	-1.54477	-2.45959	-2.30828	-2.22866	NaN	NaN	NaN	NaN
A9WUU0	proA	Gamma-glutamyl phosphate reductase (GPR) (EC 1.2.1.41) (Glutamate-5-semialdehyde dehydrogenase) (Glutamyl-gamma-semialdehyde dehydrogenase) (GSA dehydrogenase)	Cytoplasmic	OTHER	47.208	35	35	35	60.9	60.9	60.9	2372500000	318	25.1285	25.0434	24.805	24.9391	0.960775	1.02067	0.743279	0.914926	23.7664	23.9968	24.4751	24.4318	-1.08014	-0.877052	-0.422666	-0.441301	18.7144	18.7471	17.7178	18.2287	-0.580482	-0.477476	-1.52332	-1.01023	NaN	NaN	NaN	NaN
A9WTJ6	RSal33209_2792	Phosphohydrolase (MutT/nudix family protein)	CytoplasmicMembrane	OTHER	34.75	21	21	21	71.9	71.9	71.9	2364700000	184	21.7656	21.1746	21.266	21.4477	-2.40216	-2.84819	-2.79574	-2.57646	25.5719	25.5258	25.7172	25.6646	0.725355	0.651911	0.819432	0.791471	NaN	NaN	NaN	NaN					NaN	NaN	NaN	NaN
A9WL86	RSal33209_0043	Phage infection protein	CytoplasmicMembrane	OTHER	69.864	26	26	26	54.3	54.4	54.4	2358900000	161	20.6016	NaN	20.9071	NaN	-3.56616		-3.15463		24.5838	24.6619	24.8815	24.9931	-0.26269	-0.211966	-0.0162687	0.120031	NaN	17.4797	16.6653	NaN		-1.74492	-2.57586		NaN	NaN	NaN	NaN
A9WN38	RSal33209_1827	Phenol 2-monooxygenase (EC 1.14.13.7)	Cytoplasmic	OTHER	33.291	22	22	22	54.3	57.6	57.6	2350900000	153	21.1671	21.2823	NaN	NaN	-3.0007	-2.74041			25.5762	25.3789	25.2486	25.1111	0.72966	0.505035	0.350827	0.237982	NaN	NaN	NaN	NaN					NaN	NaN	NaN	NaN
A9WUC3	RSal33209_3073	Membrane protein, putative	CytoplasmicMembrane	OTHER	57.07	12	12	12	23.9	23.9	23.9	2348900000	83	21.2914	NaN	21.7584	21.4848	-2.87638		-2.30335	-2.53942	26.4328	26.6933	26.8129	26.8259	1.58632	1.8194	1.91507	1.9528	NaN	NaN	NaN	NaN					NaN	NaN	NaN	NaN
A9WNM9	RSal33209_1511	Pyruvate dehydrogenase E1 component beta subunit (EC 1.2.4.1)	Cytoplasmic	OTHER	37.339	23	23	23	70	70	70	2348000000	290	25.3557	25.399	25.3389	25.3011	1.18793	1.37622	1.2771	1.27694	25.2097	25.0178	25.2892	25.3552	0.36315	0.143953	0.391364	0.482115	17.0067	NaN	NaN	17.8498	-2.28819			-1.38912	NaN	NaN	NaN	NaN
A9WRI8	RSal33209_2544	Putative hydrolase	Cytoplasmic	OTHER	30.413	15	15	15	52.5	52.5	52.5	2343900000	153	24.2184	23.9203	24.3473	23.8569	0.050621	-0.102417	0.285501	-0.167295	26.396	26.4622	26.2416	26.3026	1.54944	1.58838	1.34383	1.42947	NaN	NaN	NaN	NaN					NaN	NaN	NaN	NaN
A9WUS2	RSal33209_3226	Diacylglycerol kinase family protein	CytoplasmicMembrane	OTHER	37.185	22	22	22	54	54	54	2330100000	194	21.4472	20.6832	20.8531	20.647	-2.72052	-3.33956	-3.20868	-3.37718	25.3162	25.4729	25.447	25.3169	0.469656	0.599018	0.549193	0.443832	16.3021	16.7584	17.0981	17.3887	-2.9928	-2.46621	-2.14306	-1.85026	NaN	NaN	NaN	NaN
A9WQY8	RSal33209_1861	Uncharacterized protein	CytoplasmicMembrane	OTHER	11.173	5	5	5	37.7	37.7	37.7	2306000000	81	22.9402	23.414	23.656	22.7787	-1.22754	-0.60873	-0.405758	-1.24553	28.3365	28.7214	27.7396	27.9037	3.49002	3.84755	2.84184	3.03059	20.7361	19.7351	19.1806	18.4235	1.44126	0.510557	-0.0605278	-0.815416	20.356	19.8471	19.797	19.492	1.08655	1.26089	1.21851	0.58065
A9WRC5	RSal33209_2408	Putative rRNA methylase	Cytoplasmic	OTHER	47.066	28	28	28	68.9	68.9	68.9	2294800000	281	24.9635	24.594	25.145	24.8461	0.795738	0.571241	1.08327	0.821887	24.06	23.9523	24.506	24.3668	-0.786489	-0.921511	-0.391759	-0.506302	18.205	17.7142	17.6023	17.7776	-1.08981	-1.51034	-1.63878	-1.46131	NaN	NaN	NaN	NaN
A9WSE8	pdxT	Pyridoxal 5'-phosphate synthase subunit PdxT (EC 4.3.3.6) (Pdx2) (Pyridoxal 5'-phosphate synthase glutaminase subunit) (EC 3.5.1.2)	Cytoplasmic	OTHER	24.54	17	17	17	78.4	78.4	78.4	2294000000	142	25.4197	25.0145	25.0644	24.6363	1.25194	0.991766	1.00259	0.612132	26.2437	25.7201	26.1122	26.004	1.39717	0.846302	1.2144	1.1309	NaN	NaN	NaN	NaN					NaN	NaN	NaN	NaN
A9WPT9	RSal33209_1359	Peptidoglycan-specific endopeptidase, M23 family	Extracellular	SP(Sec/SPI)	48.332	32	32	32	60.2	60.2	60.2	2282700000	612	19.9706	19.7629	20.6504	20.2633	-4.19719	-4.25985	-3.41131	-3.76092	23.3055	23.0858	23.4961	22.5443	-1.54102	-1.78804	-1.40172	-2.32885	24.1077	24.4546	24.4969	24.625	4.81279	5.22998	5.2558	5.38605	19.2631	20.3089	20.255	20.1904	-0.00631523	1.72264	1.67646	1.27903
A9WRJ9	RSal33209_2555	Quinone oxidoreductase (EC 1.6.5.5)	Cytoplasmic	OTHER	32.437	12	12	12	55.3	55.3	55.3	2274000000	199	21.6462	21.7901	22.2423	21.9603	-2.52157	-2.23265	-1.81947	-2.06392	25.3643	25.6459	25.86	25.9143	0.517778	0.77202	0.962171	1.04123	17.5234	17.8263	NaN	18.2248	-1.7715	-1.39827		-1.01418	NaN	NaN	NaN	NaN
A9WN50	RSal33209_1242	Endopeptidase La (EC 3.4.21.53)	Unknown	OTHER	42.312	21	21	21	61.8	61.8	61.8	2254600000	281	22.6011	22.5164	22.1816	22.4974	-1.56662	-1.50635	-1.88017	-1.52681	25.1552	25.2726	25.3477	25.3051	0.308706	0.398781	0.449874	0.432014	20.8593	21.5282	21.6015	21.9647	1.56445	2.30358	2.36043	2.72574	NaN	NaN	17.7872	17.1773			-0.791357	-1.73408
A9WNB7	RSal33209_1437	UDP-N-acetyl-D-quinovosamine 4-epimerase (EC 5.1.3.-)	Cytoplasmic	OTHER	33.518	17	17	17	54.8	54.8	54.8	2250200000	130	21.7562	21.6064	21.6728	21.4828	-2.41158	-2.41637	-2.389	-2.54138	25.2437	25.0035	25.3487	25.3959	0.397209	0.129698	0.450887	0.522844	NaN	NaN	NaN	NaN					NaN	NaN	NaN	NaN
A9WS76	hisD	Histidinol dehydrogenase (HDH) (EC 1.1.1.23)	Unknown	OTHER	46.352	20	20	20	50.4	50.4	50.4	2241900000	211	25.9422	25.6276	25.8847	25.7728	1.77448	1.60489	1.82291	1.74859	24.5064	24.2933	24.7985	24.5623	-0.340118	-0.580511	-0.0992651	-0.310833	18.2131	18.308	17.9289	17.5792	-1.08177	-0.91655	-1.31221	-1.65971	NaN	NaN	NaN	NaN
A9WNB3	prfA	Peptide chain release factor 1 (RF-1)	Cytoplasmic	OTHER	39.811	26	25	25	69.4	64.7	64.7	2226400000	254	25.9591	26.0451	25.9579	25.7742	1.79134	2.02236	1.89615	1.74997	24.4689	24.3585	24.4595	24.4484	-0.377588	-0.515345	-0.43834	-0.424696	19.1693	19.2742	19.6764	19.0181	-0.125608	0.0495815	0.435284	-0.220871	NaN	NaN	NaN	NaN
A9WMT0	RSal33209_1689	Diaminopimelate decarboxylase (EC 4.1.1.20)	Cytoplasmic	OTHER	44.541	24	24	24	64.2	64.2	64.2	2202400000	298	24.4822	24.4378	24.7011	24.6563	0.314405	0.415079	0.63937	0.632131	24.9474	24.8129	24.8976	24.8052	0.100925	-0.060957	-0.000161171	-0.0679131	NaN	NaN	NaN	NaN					NaN	NaN	NaN	NaN
A9WNJ0	RSal33209_0971	Glycine cleavage system T protein (Aminomethyltransferase)	Unknown	OTHER	39.049	19	19	19	64	64	64	2197700000	189	24.1479	24.4034	24.1661	24.3693	-0.019886	0.380646	0.104311	0.345065	25.1773	25.2781	25.1106	25.4044	0.330814	0.404217	0.21281	0.531315	18.4072	17.0453	17.3736	18.4549	-0.887711	-2.17932	-1.86747	-0.78404	NaN	NaN	NaN	NaN
A9WRZ3	menB	1,4-dihydroxy-2-naphthoyl-CoA synthase (DHNA-CoA synthase) (EC 4.1.3.36)	Cytoplasmic	OTHER	34.361	29	29	29	85.2	85.2	85.2	2195900000	277	26.0059	25.9957	26.1505	25.9452	1.8381	1.97294	2.08879	1.92103	22.9284	23.0668	23.1972	23.3913	-1.91814	-1.80702	-1.70056	-1.48184	NaN	NaN	NaN	NaN					NaN	NaN	NaN	NaN
A9WLB9	RSal33209_0569	Pyruvate dehydrogenase E1 component beta subunit (EC 1.2.4.1)	Cytoplasmic	OTHER	35.198	20	20	20	92.6	92.6	92.6	2191300000	130	24.7066	24.8251	24.6067	24.8163	0.538811	0.802364	0.544949	0.792115	24.4809	24.7421	25.0445	25.1621	-0.365585	-0.131784	0.146728	0.28898	NaN	NaN	NaN	NaN					NaN	NaN	NaN	NaN
A9WLN5	upp	Uracil phosphoribosyltransferase (EC 2.4.2.9) (UMP pyrophosphorylase) (UPRTase)	Cytoplasmic	OTHER	22.925	22	22	22	78.7	78.7	78.7	2171500000	260	26.2564	26.157	25.8451	26.1344	2.08864	2.13422	1.78335	2.11022	22.8302	23.0823	23.3429	23.3815	-2.01635	-1.79152	-1.55493	-1.49157	18.8165	19.0578	19.5098	19.698	-0.478329	-0.166759	0.268665	0.459019	NaN	NaN	NaN	NaN
A9WMS3	mnmA	tRNA-specific 2-thiouridylase MnmA (EC 2.8.1.13)	Cytoplasmic	OTHER	40.713	30	30	30	83.3	83.3	83.3	2162400000	212	23.448	23.2058	23.2996	23.4553	-0.719793	-0.817005	-0.762119	-0.568942	25.2701	25.1144	25.3841	25.1402	0.423548	0.240572	0.486339	0.267105	NaN	NaN	NaN	NaN					NaN	NaN	NaN	NaN
A9WR88	RSal33209_2371	AFG1-family ATPase	Cytoplasmic	OTHER	39.383	18	18	18	64.5	64.5	64.5	2159400000	110	24.4688	24.2516	23.9994	24.1853	0.301048	0.228859	-0.0623779	0.161057	26.7379	26.5594	27.2245	26.9816	1.89138	1.68552	2.32674	2.10854	17.5199	17.6278	18.6887	19.6778	-1.77495	-1.59681	-0.552423	0.438862	NaN	NaN	NaN	NaN
A9WM39	glyA	Serine hydroxymethyltransferase (SHMT) (Serine methylase) (EC 2.1.2.1)	Cytoplasmic	OTHER	45.738	27	24	24	76.5	72.6	72.6	2154400000	195	25.7111	25.76	25.4453	25.6758	1.54333	1.73726	1.38358	1.65164	25.4696	25.1241	25.2756	24.9854	0.623125	0.250269	0.377824	0.11232	17.8136	17.4452	18.0634	19.3363	-1.48127	-1.77934	-1.17767	0.0973473	NaN	NaN	NaN	NaN
A9WND7	RSal33209_1457	Thioredoxin	Cytoplasmic	OTHER	33.53	18	18	18	52.2	52.2	52.2	2146700000	230	25.4429	24.9653	25.6279	25.4879	1.27512	0.942583	1.56617	1.46374	24.0353	24.0004	24.4748	24.2075	-0.811197	-0.873436	-0.422975	-0.665554	19.6071	19.7355	19.3731	19.3324	0.312214	0.51087	0.131935	0.093462	NaN	NaN	NaN	NaN
A9WPG8	moeB	Molybdopterin biosynthesis protein	Cytoplasmic	OTHER	39.386	17	17	17	54.7	54.7	54.7	2117200000	155	22.5279	22.491	22.7046	22.4631	-1.63985	-1.5318	-1.35719	-1.56114	24.8689	24.8335	25.0602	25.1638	0.022398	-0.04035	0.162442	0.290747	NaN	NaN	NaN	NaN					NaN	NaN	NaN	NaN
A9WLR1	RSal33209_0085	3-oxoacyl-[acyl-carrier protein] reductase (EC 1.1.1.100)	Cytoplasmic	SP(Sec/SPI)	27.083	12	12	12	58.4	58.4	58.4	2116600000	152	25.6908	25.4898	24.8946	25.3459	1.52308	1.46701	0.832869	1.32174	25.8408	25.3523	26.3055	26.1284	0.994274	0.478439	1.4077	1.25533	18.9571	19.4424	18.661	19.6324	-0.337784	0.217823	-0.58007	0.393448	NaN	NaN	NaN	NaN
A9WVP2	jag	Jag protein	Cytoplasmic	OTHER	20.41	18	18	18	63.2	63.2	63.2	2096700000	228	26.3816	26.0313	26.4402	26.2321	2.21389	2.00859	2.3784	2.20792	24.7316	24.4752	25.0634	25.0283	-0.114876	-0.398661	0.165572	0.155195	17.2083	19.2107	18.0672	17.9016	-2.08657	-0.013916	-1.17388	-1.33735	NaN	NaN	NaN	NaN
A9WPE5	oppB.1	Oligopeptide transporter, permease protein	CytoplasmicMembrane	OTHER	54.862	8	8	8	12.3	12.3	12.3	2091500000	84	20.1695	NaN	20.0887	20.1918	-3.99826		-3.97302	-3.83236	25.8345	26.0418	26.8677	26.2858	0.987995	1.168	1.96994	1.41268	18.3469	17.8147	18.3879	19.7986	-0.948011	-1.40993	-0.853226	0.559692	NaN	NaN	NaN	NaN
A9WL33	RSal33209_0553	3-ketoacid-CoA transferase, alpha subunit	Cytoplasmic	OTHER	28.478	17	17	17	75.6	75.6	75.6	2084800000	291	24.3209	24.089	24.2327	24.0383	0.153173	0.0662556	0.170959	0.0141382	24.247	24.2958	24.6678	24.2633	-0.599525	-0.578056	-0.229997	-0.609753	NaN	NaN	NaN	NaN					NaN	NaN	NaN	NaN
A9WU69	RSal33209_3019	Uncharacterized protein	Unknown	OTHER	26.45	9	9	9	50	50	50	2073800000	132	24.0664	23.7793	23.6505	23.8575	-0.101309	-0.243496	-0.411224	-0.166724	26.7035	26.4913	27.1342	27.1295	1.85694	1.61744	2.23639	2.25637	NaN	17.1513	16.6734	NaN		-2.07333	-2.5677		NaN	NaN	NaN	NaN
A9WSN5	rpmE2	50S ribosomal protein L31 type B	Cytoplasmic	OTHER	9.5346	7	7	7	56	56	56	2062600000	90	25.7361	26.163	26.2429	26.2165	1.56838	2.14028	2.18113	2.19229	25.6781	25.6018	25.4104	25.3192	0.831581	0.727909	0.51262	0.446074	NaN	18.0503	17.7269	NaN		-1.17426	-1.51425		NaN	NaN	NaN	NaN
A9WNP6	rph	Ribonuclease PH (RNase PH) (EC 2.7.7.56) (tRNA nucleotidyltransferase)	Cytoplasmic	OTHER	26.682	18	18	18	87.6	87.6	87.6	2055300000	303	25.8057	25.6198	25.8658	25.6058	1.63799	1.59707	1.80407	1.58163	24.2631	24.3127	24.0787	24.2888	-0.583385	-0.561134	-0.819079	-0.584259	22.063	23.574	22.9975	21.5805	2.76816	4.34945	3.75642	2.34159	NaN	NaN	NaN	NaN
A9WPH2	hemE	Uroporphyrinogen decarboxylase (UPD) (URO-D) (EC 4.1.1.37)	Cytoplasmic	OTHER	40.692	18	18	18	64.6	64.6	64.6	2049000000	203	27.0878	26.9131	27.2241	26.9878	2.92005	2.89032	3.16232	2.96363	24.4953	24.3095	24.2449	24.7463	-0.35124	-0.564392	-0.652905	-0.126825	18.5706	18.6118	18.1198	18.5556	-0.724228	-0.612783	-1.12127	-0.683329	NaN	NaN	NaN	NaN
A9WPL9	RSal33209_1396	Putative magnesium and cobalt efflux protein, CBS domain	CytoplasmicMembrane	OTHER	47.704	20	20	20	44.7	44.7	44.7	2048100000	146	NaN	20.7404	21.4087	20.5759		-3.28235	-2.65308	-3.44831	25.5689	25.8197	25.7347	25.6099	0.722403	0.945854	0.836926	0.736824	NaN	NaN	NaN	NaN					NaN	NaN	NaN	NaN
A9WN23	RSal33209_1812	Transcriptional regulator, GntR family	Cytoplasmic	OTHER	24.714	17	17	17	77.2	77.2	77.2	2038400000	137	22.6231	22.245	22.5942	22.5922	-1.54467	-1.77771	-1.46757	-1.43202	25.2162	25.0264	25.6368	25.4714	0.36964	0.152548	0.739036	0.59831	NaN	NaN	NaN	NaN					NaN	NaN	NaN	NaN
A9WMF5	coaA	Pantothenate kinase (EC 2.7.1.33) (Pantothenic acid kinase)	Cytoplasmic	OTHER	36.507	25	25	25	60.6	60.6	60.6	2035400000	212	22.9457	23.0349	22.8165	22.7309	-1.22208	-0.987829	-1.24526	-1.29331	24.7892	24.743	24.6029	24.6908	-0.0573139	-0.130808	-0.294873	-0.182268	NaN	17.0995	16.7966	17.1252		-2.1251	-2.44447	-2.1138	NaN	NaN	NaN	NaN
A9WMU1	RSal33209_1700	Alanine racemase (EC 5.1.1.1)	Cytoplasmic	OTHER	41.422	22	22	22	65.1	65.1	65.1	2031000000	236	25.1929	25.0664	25.4012	25.2236	1.02519	1.04369	1.33944	1.19942	23.7739	23.9627	23.7314	23.7366	-1.07257	-0.911148	-1.16641	-1.13655	NaN	NaN	NaN	NaN					NaN	NaN	NaN	NaN
A9WR32	recF	DNA replication and repair protein RecF	Cytoplasmic	OTHER	43.753	22	22	22	61.1	61.1	61.1	2023800000	135	21.4787	21.9085	21.0483	21.7276	-2.68903	-2.11424	-3.01349	-2.29657	25.4528	25.5337	25.1491	25.3158	0.606293	0.659893	0.251317	0.442728	NaN	NaN	NaN	NaN					NaN	NaN	NaN	NaN
A9WLB7	RSal33209_0567	Histidinol-phosphate aminotransferase (EC 2.6.1.9)	Cytoplasmic	OTHER	40.198	21	21	21	61.5	61.5	61.5	2018200000	161	24.6006	24.3684	24.2755	24.5621	0.43284	0.345636	0.213787	0.537951	25.052	24.9245	25.754	25.2421	0.205446	0.0506248	0.856175	0.369028	16.6273	17.2118	16.7629	17.5739	-2.66759	-2.01277	-2.47819	-1.66502	NaN	NaN	NaN	NaN
A9WL89	RSal33209_0046	Transcriptional regulator, LysR family	Cytoplasmic	OTHER	32.224	20	20	20	69.8	69.8	69.8	2009500000	152	20.2807	20.1882	20.0251	19.993	-3.88705	-3.83454	-4.03663	-4.0312	24.4712	24.4998	24.6788	24.613	-0.375292	-0.374004	-0.218944	-0.26008	18.8893	18.3872	18.5497	19.4574	-0.405573	-0.83741	-0.691423	0.218407	NaN	NaN	NaN	NaN
A9WRF9	RSal33209_2515	1-acyl-sn-glycerol-3-phosphate acyltransferase (EC 2.3.1.51)	CytoplasmicMembrane	OTHER	26.172	17	17	17	65	65	65	1991700000	128	21.8572	22.432	22.6179	22.3429	-2.3106	-1.5908	-1.44389	-1.68128	26.2504	26.6617	26.2464	26.3178	1.40386	1.78782	1.34865	1.44468	NaN	NaN	NaN	NaN					NaN	NaN	NaN	NaN
A9WQJ2	RSal33209_0818	Methicillin resistance protein	Cytoplasmic	OTHER	48.332	27	27	27	56.8	56.8	56.8	1991700000	154	22.9161	22.6226	22.5924	22.8809	-1.25167	-1.40017	-1.46935	-1.1433	25.4808	25.4782	25.9319	25.9927	0.63426	0.604399	1.03407	1.11964	17.1982	NaN	16.9782	NaN	-2.09671		-2.26288		NaN	NaN	NaN	NaN
A9WSE4	ruvB	Holliday junction ATP-dependent DNA helicase RuvB (EC 3.6.4.12)	CytoplasmicMembrane	OTHER	36.739	20	20	20	63	63	63	1989100000	187	22.6279	22.6067	22.6625	22.4942	-1.5399	-1.41603	-1.39924	-1.53003	25.2965	25.3727	25.1392	25.2979	0.449976	0.498806	0.241435	0.424757	NaN	NaN	16.4771	17.884			-2.76401	-1.35496	NaN	NaN	NaN	NaN
A9WMX8	mutM	Formamidopyrimidine-DNA glycosylase (Fapy-DNA glycosylase) (EC 3.2.2.23) (DNA-(apurinic or apyrimidinic site) lyase MutM) (AP lyase MutM) (EC 4.2.99.18)	Cytoplasmic	OTHER	34.051	18	18	18	35.4	35.4	35.4	1987800000	131	22.258	22.4699	22.5386	22.2848	-1.90971	-1.55283	-1.5232	-1.73939	25.4778	25.5625	25.3144	25.3637	0.6313	0.688679	0.416617	0.490595	NaN	NaN	NaN	NaN					NaN	NaN	NaN	NaN
A9WV71	RSal33209_3382	COA binding protein	Cytoplasmic	OTHER	14.996	14	14	14	83.5	83.5	83.5	1987800000	160	26.1466	26.0678	26.2055	26.078	1.97885	2.04506	2.14374	2.05376	24.9739	25.0489	25.2463	24.8375	0.127434	0.175041	0.34851	-0.035553	NaN	NaN	NaN	NaN					NaN	NaN	NaN	NaN
A9WTB9	RSal33209_2715	Phosphoserine phosphatase (EC 3.1.3.3)	Cytoplasmic	OTHER	29.645	14	14	14	68.1	68.1	68.1	1976100000	131	23.4207	23.7166	23.9079	23.8769	-0.747028	-0.306164	-0.153826	-0.147302	26.557	26.5253	26.5818	26.7041	1.7105	1.6514	1.68397	1.83102	NaN	NaN	NaN	NaN					NaN	NaN	NaN	NaN
A9WN33	RSal33209_1822	NAD_binding_9 domain-containing protein	Unknown	OTHER	62.949	19	19	19	48.8	48.8	48.8	1961800000	151	22.2208	22.0935	22.3904	22.0084	-1.94691	-1.9293	-1.67134	-2.0158	24.9267	24.9475	24.929	25.0537	0.0801754	0.0736828	0.0311594	0.180645	NaN	NaN	NaN	NaN					NaN	NaN	NaN	NaN
A9WQG0	RSal33209_0867	Transcriptional regulator, TetR family	Cytoplasmic	OTHER	23.253	13	13	13	67.1	67.1	67.1	1955800000	91	24.6538	24.4423	23.6799	24.1096	0.486006	0.41958	-0.381836	0.0854483	25.7957	25.2672	26.4962	26.2784	0.949141	0.39336	1.59844	1.40527	NaN	NaN	17.9675	17.7062			-1.27359	-1.53278	NaN	NaN	NaN	NaN
A9WM40	folD	Bifunctional protein FolD [Includes: Methylenetetrahydrofolate dehydrogenase (EC 1.5.1.5); Methenyltetrahydrofolate cyclohydrolase (EC 3.5.4.9)]	Cytoplasmic	OTHER	30.793	17	17	17	68	68	68	1948100000	210	25.3901	25.2774	25.4155	25.568	1.22239	1.25467	1.35376	1.54382	25.0718	24.8797	24.6538	24.4845	0.2253	0.00580788	-0.244031	-0.388599	18.0837	19.3701	18.6731	16.8312	-1.21118	0.145466	-0.568043	-2.40774	NaN	NaN	NaN	NaN
A9WUD7	RSal33209_3087	Uncharacterized protein	CytoplasmicMembrane	OTHER	21.397	9	9	9	50.7	50.7	50.7	1941900000	68	NaN	20.6916	20.7656	20.9046		-3.33118	-3.29613	-3.11964	25.4607	25.4494	26.1262	25.8602	0.614187	0.575563	1.2284	0.987101	18.8868	18.7332	17.0769	17.6876	-0.4081	-0.491379	-2.1642	-1.55132	NaN	NaN	NaN	NaN
A9WUY2	RSal33209_3289	Mechanosensitive ion channel	CytoplasmicMembrane	OTHER	25.101	8	8	8	25.9	25.9	25.9	1936100000	125	21.2034	21.2855	21.5657	21.2004	-2.96434	-2.7373	-2.49601	-2.82378	25.9362	26.3041	26.1644	26.1326	1.08973	1.43029	1.26663	1.25946	NaN	NaN	NaN	NaN					17.5259	17.4173	17.4627	17.9272	-1.74352	-1.1689	-1.11585	-0.984125
A9WRT7	menC	o-succinylbenzoate synthase (OSB synthase) (OSBS) (EC 4.2.1.113) (4-(2'-carboxyphenyl)-4-oxybutyric acid synthase) (o-succinylbenzoic acid synthase)	Cytoplasmic	OTHER	35.588	26	26	26	75.7	75.7	75.7	1932100000	142	21.1607	21.2654	21.2483	21.2048	-3.00709	-2.75731	-2.81347	-2.81935	24.3627	24.4941	24.5204	24.3713	-0.483791	-0.379732	-0.377358	-0.501774	NaN	NaN	NaN	NaN					NaN	NaN	NaN	NaN
A9WV12	RSal33209_3321	Zn-ribbon protein, possibly nucleic acid-binding	Cytoplasmic	OTHER	26.3	27	27	27	70.9	70.9	70.9	1918300000	201	26.9355	26.7411	27.1079	26.8897	2.76775	2.71835	3.04613	2.86552	22.8789	22.9426	23.4485	23.4382	-1.9676	-1.93127	-1.44933	-1.43488	19.3004	19.138	18.6164	18.3608	0.00555229	-0.0865746	-0.624712	-0.878103	NaN	NaN	NaN	NaN
A9WUR6	tilS	tRNA(Ile)-lysidine synthase (EC 6.3.4.19) (tRNA(Ile)-2-lysyl-cytidine synthase) (tRNA(Ile)-lysidine synthetase)	Cytoplasmic	OTHER	38.606	18	18	18	53.7	53.7	53.7	1917300000	146	24.2488	24.2309	24.4384	24.0186	0.0810452	0.208126	0.376654	-0.00559139	26.0949	25.9653	25.6405	25.8327	1.24839	1.09147	0.742681	0.95965	NaN	17.1908	NaN	17.0231		-2.03374		-2.21582	NaN	NaN	NaN	NaN
A9WNL2	RSal33209_1494	DNA repair exonuclease	Cytoplasmic	OTHER	40.742	15	15	15	52	52	52	1906900000	111	22.3859	22.4267	22.2574	22.2205	-1.78188	-1.59606	-1.80437	-1.80365	25.6053	25.443	25.6089	25.506	0.758808	0.569126	0.711059	0.632875	NaN	NaN	NaN	NaN					NaN	NaN	NaN	NaN
A9WSB9	aroK	Shikimate kinase (SK) (EC 2.7.1.71)	Cytoplasmic	OTHER	20.834	16	16	16	82.1	82.1	82.1	1906200000	178	21.2863	21.616	21.1456	21.4264	-2.88145	-2.40673	-2.91619	-2.5978	24.9668	24.8627	25.7676	25.378	0.120281	-0.011116	0.869826	0.504925	17.622	17.2029	17.1765	17.9752	-1.67287	-2.02164	-2.06461	-1.26379	NaN	NaN	NaN	NaN
A9WSX6	RSal33209_2182	Cation-transporting ATPase, E1-E2 family (EC 3.6.3.-)	CytoplasmicMembrane	OTHER	70.929	21	21	21	54.3	40.4	40.4	1901400000	108	NaN	NaN	21.2303	21.37			-2.83147	-2.65418	25.9922	26.2562	26.0731	26.0506	1.14573	1.38231	1.17533	1.17747	NaN	NaN	NaN	NaN					NaN	NaN	NaN	NaN
A9WS08	RSal33209_2411	Uncharacterized protein	Cytoplasmic	OTHER	25.601	10	10	10	50	50	50	1892900000	147	25.1994	25.0344	25.0345	25.0889	1.03161	1.01163	0.972721	1.06474	25.6647	25.4565	25.0131	25.4566	0.818136	0.582663	0.115287	0.583473	18.6209	20.0692	18.6484	18.287	-0.673977	0.844616	-0.59269	-0.95196	NaN	NaN	NaN	NaN
A9WN36	RSal33209_1825	Argininosuccinate lyase (EC 4.3.2.1)	Cytoplasmic	OTHER	51.095	30	30	30	60.9	60.9	60.9	1880300000	238	25.687	25.5361	25.6991	25.6644	1.51924	1.51332	1.63739	1.64021	24.4317	24.4041	24.1585	24.4872	-0.414782	-0.469727	-0.739253	-0.385899	20.3791	20.1179	20.5693	20.4719	1.08423	0.893356	1.3282	1.23294	NaN	NaN	NaN	NaN
A9WN95	RSal33209_1321	Histidine ammonia-lyase (EC 4.3.1.3)	Cytoplasmic	OTHER	56.389	24	24	24	49	49	49	1876900000	242	24.3464	24.1865	24.1856	24.0759	0.178625	0.16378	0.123875	0.0517435	24.1136	24.1703	24.3316	24.3122	-0.732891	-0.703569	-0.566232	-0.56094	NaN	NaN	NaN	NaN					NaN	NaN	NaN	NaN
A9WPJ0	RSal33209_1237	NADH pyrophosphatase (EC 3.6.1.22)	Cytoplasmic	OTHER	34.444	15	15	15	54.3	49.5	49.5	1872000000	64	NaN	NaN	NaN	NaN					23.3438	23.3987	23.3968	23.199	-1.50271	-1.47513	-1.50103	-1.67411	NaN	NaN	NaN	NaN					NaN	NaN	NaN	NaN
A9WT34	RSal33209_2241	Penicillin-binding protein, transpeptidase	CytoplasmicMembrane	LIPO(Sec/SPII)	66.526	39	39	39	70.7	70.7	70.7	1870800000	430	21.5842	21.4641	21.5161	21.5725	-2.58354	-2.55863	-2.54566	-2.45173	24.4075	24.4414	24.1242	24.1449	-0.439018	-0.432457	-0.773635	-0.728182	22.4607	22.5469	22.7045	22.7858	3.16585	3.32235	3.46341	3.54681	NaN	NaN	NaN	NaN
A9WKU5	RSal33209_0348	Inositol monophosphatase	Cytoplasmic	OTHER	28.356	13	13	13	34.1	34.1	34.1	1869600000	121	24.7104	24.7513	24.8384	24.763	0.542652	0.728527	0.776653	0.738791	25.2938	25.0938	25.3275	25.3609	0.447313	0.219931	0.429696	0.487785	23.2795	21.7977	22.5431	21.7225	3.98466	2.5731	3.302	2.48351	NaN	NaN	NaN	NaN
A9WUB9	RSal33209_3069	Transcriptional repressor	Cytoplasmic	OTHER	36.442	17	17	17	53.8	53.8	53.8	1852700000	136	21.6215	21.6382	21.6763	21.4026	-2.54626	-2.38455	-2.38543	-2.6216	25.1739	25.2513	24.8669	24.929	0.327351	0.377447	-0.030858	0.0558529	NaN	NaN	NaN	NaN					NaN	NaN	NaN	NaN
A9WSJ6	RSal33209_2051	Peptidase M20/M25/M40 family	Cytoplasmic	OTHER	47.556	19	19	19	48.2	48.2	48.2	1846800000	143	22.5	22.3473	22.015	22.2218	-1.66774	-1.67549	-2.04677	-1.80238	25.4355	25.4967	25.1161	25.2053	0.588974	0.622829	0.218335	0.332211	NaN	NaN	NaN	NaN					NaN	NaN	NaN	NaN
A9WQU5	dnaJ	Chaperone protein	Cytoplasmic	OTHER	34.464	20	20	20	59.8	59.8	59.8	1845400000	195	24.1678	24.0394	24.2807	24.0834	0	0.0166626	0.218893	0.0592299	24.8675	24.7801	25.2824	24.9937	0.0209846	-0.0937309	0.384593	0.120592	NaN	NaN	NaN	NaN					NaN	NaN	NaN	NaN
A9WQL7	kdpD	Histidine kinase (EC 2.7.13.3)	CytoplasmicMembrane	OTHER	95.441	39	39	39	54.3	58.1	58.1	1843600000	177	NaN	NaN	19.6982	21.4163			-4.36353	-2.60792	24.4701	24.3361	24.8155	24.8604	-0.37641	-0.537716	-0.0822611	-0.0126858	NaN	NaN	NaN	NaN					NaN	NaN	NaN	NaN
A9WPE8	RSal33209_1185	Cytokinin riboside 5'-monophosphate phosphoribohydrolase (EC 3.2.2.n1)	Unknown	OTHER	27.953	20	20	20	67.7	67.7	67.7	1840300000	234	25.9392	25.6868	25.863	25.7335	1.77146	1.66402	1.80121	1.70931	24.6631	24.8032	24.6928	24.8047	-0.183437	-0.0706329	-0.204991	-0.0684052	21.6408	22.548	22.0287	20.7617	2.34591	3.32343	2.78759	1.52271	NaN	NaN	NaN	NaN
A9WN77	RSal33209_1339	Glycosyl transferase, group 1	CytoplasmicMembrane	OTHER	46.226	20	20	20	52.3	52.3	52.3	1839500000	137	22.6405	22.2254	22.1396	22.1762	-1.52729	-1.79738	-1.92217	-1.84795	25.6858	25.5666	26.245	25.9633	0.839325	0.692778	1.34717	1.09015	NaN	NaN	NaN	NaN					NaN	NaN	NaN	NaN
A9WSH1	RSal33209_2026	ATP-dependent DNA helicase	Unknown	OTHER	105.19	38	38	38	38.9	38.9	38.9	1839400000	202	24.9063	24.8772	25.0729	24.8479	0.738525	0.854416	1.01112	0.823657	24.1683	24.106	24.1101	24.0623	-0.678225	-0.767874	-0.787667	-0.810764	NaN	NaN	NaN	NaN					NaN	NaN	NaN	NaN
A9WSS1	map	Methionine aminopeptidase (MAP) (MetAP) (EC 3.4.11.18) (Peptidase M)	Cytoplasmic	OTHER	29.175	10	10	10	45.5	45.5	45.5	1827400000	167	24.1162	24.0437	24.3927	24.2567	-0.0515099	0.0209236	0.330946	0.232541	24.3703	24.2049	24.7296	24.842	-0.476255	-0.668913	-0.168225	-0.0310841	19.2362	20.0203	19.1644	18.1007	-0.0586662	0.795666	-0.0766678	-1.13823	NaN	NaN	NaN	NaN
A9WTD1	proC	Pyrroline-5-carboxylate reductase (P5C reductase) (P5CR) (EC 1.5.1.2) (PCA reductase)	Cytoplasmic	SP(Sec/SPI)	28.059	18	18	18	71.6	71.6	71.6	1826400000	191	23.8584	23.5176	24.0503	23.4124	-0.309334	-0.505148	-0.0114136	-0.611846	24.5157	24.3978	24.1298	24.5906	-0.330826	-0.476044	-0.767964	-0.282461	NaN	NaN	NaN	NaN					NaN	NaN	NaN	NaN
A9WS02	RSal33209_2709	Phosphoglycerate mutase	Cytoplasmic	OTHER	27.072	15	15	15	73.5	73.5	73.5	1823400000	94	22.2934	22.2446	22.2989	22.1284	-1.87439	-1.77815	-1.76285	-1.8958	25.0857	25.2192	25.2983	25.1287	0.239182	0.345341	0.400519	0.255629	NaN	NaN	NaN	NaN					NaN	NaN	NaN	NaN
A9WSA4	gmk	Guanylate kinase (EC 2.7.4.8) (GMP kinase)	Cytoplasmic	OTHER	21.729	22	22	22	98.5	98.5	98.5	1821000000	175	24.4561	24.6615	24.7533	24.5789	0.288317	0.638742	0.691521	0.554685	24.9178	24.8397	24.8275	24.8036	0.0713272	-0.0341396	-0.0703382	-0.0694885	20.8221	19.956	20.674	20.7183	1.52727	0.731443	1.43289	1.47938	NaN	NaN	NaN	NaN
A9WT44	pgl	6-phosphogluconolactonase (6PGL) (EC 3.1.1.31)	Unknown	OTHER	28.354	13	13	13	72.3	72.3	72.3	1816400000	175	24.648	24.6782	25.4052	24.6144	0.480202	0.65539	1.3434	0.590224	24.9183	24.8912	25.0647	25.3441	0.0717373	0.0173988	0.166888	0.470982	17.8983	18.7235	18.3459	18.1358	-1.39657	-0.501045	-0.895218	-1.10314	NaN	NaN	NaN	NaN
A9WT70	RSal33209_2277	1-acyl-sn-glycerol-3-phosphate acyltransferase (EC 2.3.1.51)	Unknown	OTHER	23.709	16	16	16	65.2	65.2	65.2	1813800000	98	21.9303	22.2807	22.186	22.2903	-2.23749	-1.74203	-1.87575	-1.73392	25.1805	25.4326	25.5569	25.6172	0.334005	0.558746	0.659135	0.744102	NaN	NaN	NaN	NaN					NaN	NaN	NaN	NaN
A9WN97	RSal33209_1323	Formiminoglutamase (EC 3.5.3.8)	Cytoplasmic	OTHER	42.186	19	19	19	64.9	64.9	64.9	1803600000	193	25.0976	24.856	25.2413	24.8817	0.929806	0.833241	1.17953	0.857467	24.6232	24.6925	24.7614	24.6179	-0.223301	-0.181366	-0.136424	-0.255198	NaN	NaN	NaN	NaN					NaN	NaN	NaN	NaN
A9WNA8	lysA	Diaminopimelate decarboxylase (DAP decarboxylase) (DAPDC) (EC 4.1.1.20)	Cytoplasmic	OTHER	51.114	28	28	28	52.6	52.6	52.6	1801600000	272	25.9939	25.8957	25.9183	25.8889	1.82619	1.87291	1.85656	1.86475	24.3191	24.295	24.1966	24.1749	-0.527378	-0.578897	-0.701236	-0.698166	18.3923	18.912	18.9917	18.8181	-0.902519	-0.31254	-0.249418	-0.420887	NaN	NaN	NaN	NaN
A9WV70	RSal33209_3381	Chitooligosaccharide deacetylase (EC 3.5.1.-)	Cytoplasmic	SP(Sec/SPI)	30.607	16	16	16	49.1	49.1	49.1	1790900000	254	20.0409	20.3819	20.3024	NaN	-4.12689	-3.64081	-3.75936		25.884	26.1181	25.8832	25.758	1.0375	1.24428	0.985457	0.884867	23.4154	23.7296	23.3639	22.2926	4.12059	4.50503	4.12274	3.0536	NaN	NaN	NaN	NaN
A9WRV1	RSal33209_2658	Phenylacetyl-CoA 2-monooxygenase electron transfer component (EC 1.14.13.-)	Cytoplasmic	OTHER	43.653	22	22	22	45.7	45.7	45.7	1788600000	156	22.6368	22.5686	23.0242	22.5058	-1.53098	-1.45411	-1.03759	-1.51841	25.3329	24.9864	25.1674	24.9597	0.48641	0.11257	0.269656	0.0865974	NaN	NaN	NaN	NaN					NaN	NaN	NaN	NaN
A9WM33	RSal33209_0265	Glucokinase (EC 2.7.1.2)	Cytoplasmic	OTHER	46.184	13	13	13	43.7	43.7	43.7	1777700000	125	22.0052	21.7469	22.0419	21.5909	-2.16254	-2.2759	-2.01983	-2.43325	25.2307	25.1752	24.8133	24.8675	0.384188	0.301352	-0.0845098	-0.00564575	19.8717	NaN	NaN	20.5138	0.57682			1.27489	NaN	NaN	NaN	NaN
A9WRV3	paaC	Phenylacetic acid degradation protein	Cytoplasmic	OTHER	31.268	15	15	15	63.3	63.3	63.3	1775500000	108	22.0774	21.3499	21.7256	21.2107	-2.09035	-2.67284	-2.33613	-2.81351	25.3825	25.2819	25.3562	25.0671	0.535934	0.408041	0.45843	0.194046	NaN	NaN	NaN	NaN					NaN	NaN	NaN	NaN
A9WUW3	clpP.4	ATP-dependent Clp protease proteolytic subunit (EC 3.4.21.92) (Endopeptidase Clp)	Cytoplasmic	OTHER	27.89	9	9	9	31.7	31.7	31.7	1774500000	210	25.8747	26.1054	26.1984	26.0276	1.70691	2.08265	2.13669	2.00336	24.9589	24.9105	25.8366	25.5575	0.112429	0.0366936	0.938815	0.684383	23.5877	23.4233	22.3992	22.2587	4.29286	4.19871	3.15812	3.01976	NaN	NaN	NaN	NaN
A9WN39	RSal33209_1828	Transcriptional regulator	CytoplasmicMembrane	OTHER	25.805	13	13	13	68.6	68.6	68.6	1769800000	86	19.7345	19.7249	19.1988	19.1338	-4.43327	-4.29784	-4.86295	-4.89042	25.2923	25.039	25.8467	25.6022	0.445768	0.165157	0.948892	0.729055	NaN	NaN	NaN	NaN					NaN	NaN	NaN	NaN
A9WMK1	RSal33209_1609	Glycosyltransferase	CytoplasmicMembrane	OTHER	26.476	17	17	17	74.3	74.3	74.3	1767400000	198	21.0235	20.9008	20.6378	20.7543	-3.14425	-3.12196	-3.42399	-3.26986	26.2496	26.1444	26.7548	26.4918	1.40308	1.2705	1.85702	1.61871	19.5343	18.2022	17.5764	17.5002	0.239429	-1.02236	-1.66475	-1.73875	NaN	NaN	NaN	NaN
A9WVK5	RSal33209_3517	Uncharacterized protein	Unknown	OTHER	13.183	7	7	7	29.9	29.9	29.9	1759000000	84	22.6206	22.3693	22.7004	22.5432	-1.54716	-1.65343	-1.36137	-1.48101	27.5804	27.7035	26.91	27.0361	2.73388	2.82961	2.0122	2.16302	18.5888	18.4876	17.5165	17.3638	-0.706112	-0.737005	-1.72466	-1.87519	NaN	NaN	NaN	NaN
A9WUQ2	panC	Pantothenate synthetase (PS) (EC 6.3.2.1) (Pantoate--beta-alanine ligase) (Pantoate-activating enzyme)	Cytoplasmic	OTHER	31.471	19	19	19	64.4	64.4	64.4	1758900000	189	24.6239	24.8369	24.8822	24.83	0.456129	0.814112	0.820419	0.805821	24.9212	24.5448	24.5946	24.7271	0.0746918	-0.329042	-0.30322	-0.145971	NaN	NaN	NaN	NaN					NaN	NaN	NaN	NaN
A9WU22	RSal33209_2971	Transcriptional regulator, LysR family	Cytoplasmic	OTHER	34.437	12	12	12	57.3	57.3	57.3	1757700000	96	20.8855	20.5416	20.7984	20.3786	-3.28221	-3.48115	-3.2634	-3.64563	25.1437	25.1122	25.5409	25.1819	0.297155	0.238306	0.643147	0.308825	NaN	NaN	NaN	NaN					NaN	NaN	NaN	NaN
A9WR76	RSal33209_2355	Uncharacterized protein	Cytoplasmic	OTHER	31.043	13	13	13	38.9	38.9	38.9	1748600000	189	23.0005	22.9197	23.0488	22.807	-1.16724	-1.10307	-1.01298	-1.21724	24.8461	24.8982	24.5745	24.593	-0.000431061	0.0243816	-0.323291	-0.280066	16.7138	NaN	NaN	16.5058	-2.58102			-2.73317	NaN	NaN	NaN	NaN
A9WTZ9	RSal33209_2948	Adenylate cyclase (EC 4.6.1.1)	Cytoplasmic	OTHER	38.737	23	23	23	62	62	62	1734100000	186	23.096	23.1552	22.8895	22.9267	-1.0718	-0.867554	-1.17226	-1.09751	24.4509	24.6554	24.6022	24.7959	-0.395594	-0.218449	-0.295552	-0.0771942	18.2702	18.0195	18.8711	17.8624	-1.0247	-1.20504	-0.370007	-1.37653	NaN	NaN	NaN	NaN
A9WUR0	folE	GTP cyclohydrolase 1 (EC 3.5.4.16) (GTP cyclohydrolase I) (GTP-CH-I)	Cytoplasmic	OTHER	21.919	15	15	15	66.7	66.7	66.7	1732500000	162	24.2588	24.0671	24.2159	23.9205	0.0909977	0.0443439	0.154102	-0.103671	24.2728	24.2871	24.3831	24.3909	-0.573744	-0.586769	-0.514682	-0.482164	17.4495	NaN	17.0611	16.6457	-1.84534		-2.18004	-2.59326	NaN	NaN	NaN	NaN
A9WU84	RSal33209_3034	Multidrug resistance protein B	CytoplasmicMembrane	OTHER	59.549	6	6	6	12.1	12.1	12.1	1730800000	66	21.9451	21.8109	22.5704	21.6536	-2.22265	-2.21188	-1.4914	-2.37064	27.7943	28.0077	27.5127	27.3673	2.94781	3.13389	2.6149	2.49418	18.7925	18.8272	19.3767	19.937	-0.502371	-0.397343	0.135584	0.69809	19.6787	18.628	19.6972	18.8017	0.409302	0.0417309	1.11867	-0.109619
A9WRB9	RSal33209_2402	K+ transport systems, NAD-binding component	CytoplasmicMembrane	OTHER	27.259	7	7	7	20.7	20.7	20.7	1729000000	89	20.9342	21.0937	21.3725	21.1463	-3.23359	-2.92905	-2.68924	-2.87794	26.3073	26.5116	26.2519	26.2991	1.46075	1.63773	1.35408	1.42598	NaN	NaN	NaN	NaN					NaN	NaN	NaN	NaN
A9WU02	RSal33209_2951	Propionyl-CoA carboxylase carboxyltransferase subunit (EC 6.4.1.3)	Cytoplasmic	OTHER	56.398	20	20	20	50.7	50.7	50.7	1723900000	173	23.9259	24.1196	23.9169	24.022	-0.241879	0.0968132	-0.144871	-0.00219822	24.9245	24.8556	25.0184	24.9966	0.0779572	-0.0182743	0.120645	0.123526	17.3209	16.3162	16.657	16.9589	-1.97399	-2.90843	-2.58408	-2.28006	NaN	NaN	NaN	NaN
A9WPH5	cpfC	Coproporphyrin III ferrochelatase (EC 4.99.1.9)	Cytoplasmic	OTHER	43.23	14	14	14	52.6	52.6	52.6	1712400000	178	26.1511	26.0596	26.6061	26.2733	1.98337	2.03685	2.54436	2.24914	23.8281	23.8382	23.9846	24.0967	-1.01838	-1.03568	-0.913199	-0.776423	18.0462	18.3118	18.6024	18.3903	-1.24863	-0.912777	-0.638744	-0.848663	NaN	NaN	NaN	NaN
A9WRN5	RSal33209_2592	Pseudouridine synthase (EC 5.4.99.-)	Cytoplasmic	OTHER	37.28	29	29	29	59.7	59.7	59.7	1708700000	296	24.7825	24.7225	24.7291	24.6836	0.614714	0.699789	0.667343	0.659369	24.9772	25.0007	25.064	25.1094	0.130714	0.126822	0.16623	0.236347	17.6606	18.1875	18.6727	17.9937	-1.63427	-1.03707	-0.568457	-1.24526	NaN	NaN	NaN	NaN
A9WL29	RSal33209_0549	Transcriptional regulator, TetR family	Cytoplasmic	OTHER	23.842	12	12	12	57.1	57.1	57.1	1695400000	134	23.7355	23.6126	23.4252	23.5356	-0.432236	-0.410192	-0.636541	-0.488557	24.7882	24.8074	25.2464	24.9572	-0.0583591	-0.0664005	0.348655	0.0841198	17.075	NaN	NaN	17.067	-2.21982			-2.17198	NaN	NaN	NaN	NaN
A9WS39	lipB	Octanoyltransferase (EC 2.3.1.181) (Lipoate-protein ligase B) (Lipoyl/octanoyl transferase) (Octanoyl-[acyl-carrier-protein]-protein N-octanoyltransferase)	Cytoplasmic	OTHER	25.087	15	15	15	59.7	59.7	59.7	1691500000	145	23.9954	24.0868	23.9389	24.1489	-0.172338	0.0639915	-0.122814	0.124679	25.947	25.8752	26.2843	25.9322	1.10048	1.00134	1.3865	1.05912	17.3189	18.1887	18.9913	19.4603	-1.97593	-1.03586	-0.249861	0.22131	NaN	NaN	NaN	NaN
A9WTJ4	RSal33209_2790	Serine protease (EC 3.4.21.-)	CytoplasmicMembrane	OTHER	40.842	15	15	15	54.3	49.5	49.5	1689100000	143	NaN	NaN	NaN	NaN					25.1109	25.0568	25.44	25.4516	0.264364	0.182917	0.542205	0.578484	22.0845	21.7056	22.3064	21.0513	2.7896	2.48102	3.06527	1.81231	NaN	NaN	NaN	NaN
A9WS72	RSal33209_2475	Short chain dehydrogenase	Cytoplasmic	SP(Sec/SPI)	25.82	16	16	16	74.3	74.3	74.3	1681500000	129	22.06	22.0631	22.1428	21.9577	-2.10776	-1.95963	-1.91899	-2.06647	24.9969	25.0963	24.834	24.7713	0.150366	0.222467	-0.0637636	-0.101772	NaN	NaN	NaN	NaN					NaN	NaN	NaN	NaN
A9WPR8	kbl	2-amino-3-ketobutyrate coenzyme A ligase (AKB ligase) (EC 2.3.1.29) (Glycine acetyltransferase)	Cytoplasmic	OTHER	43.988	30	30	30	52.9	52.9	52.9	1680600000	305	24.2931	24.1009	23.908	23.8854	0.125372	0.0780926	-0.153734	-0.138804	23.7911	23.5103	23.8096	23.9068	-1.05537	-1.36358	-1.08819	-0.966267	18.7707	19.3013	19.4427	19.042	-0.524206	0.0767212	0.201616	-0.196966	NaN	NaN	NaN	NaN
A9WPJ7	RSal33209_1204	Exoribonuclease II (EC 3.1.13.1)	Cytoplasmic	OTHER	52.935	23	23	23	59.9	59.9	59.9	1680400000	208	25.7249	25.5051	25.7088	25.6724	1.55719	1.48236	1.64707	1.64824	24.7255	24.9623	25.0506	24.8038	-0.120998	0.0884533	0.152759	-0.0693417	NaN	NaN	NaN	NaN					NaN	NaN	NaN	NaN
A9WRT2	RSal33209_2639	Isochorismate synthase (EC 5.4.4.2)	Cytoplasmic	OTHER	48.084	15	15	15	47.4	47.4	47.4	1675200000	105	25.8773	25.5094	25.645	25.4287	1.70959	1.48666	1.58323	1.40447	26.9328	26.9199	27.026	26.8879	2.08629	2.04606	2.12822	2.01476	NaN	NaN	NaN	NaN					NaN	NaN	NaN	NaN
A9WMV2	RSal33209_1677	Methyltransferase (EC 2.1.1.-)	Cytoplasmic	OTHER	43.129	29	29	29	64.3	64.3	64.3	1674100000	144	23.4681	23.2502	23.132	23.0055	-0.699636	-0.772528	-0.929731	-1.01871	25.7265	25.7296	25.3868	25.5573	0.880014	0.855745	0.489038	0.684237	NaN	NaN	NaN	NaN					NaN	NaN	NaN	NaN
A9WLD3	RSal33209_0583	Transcriptional regulator, TetR family	Cytoplasmic	OTHER	24.783	15	15	15	60.7	60.7	60.7	1668500000	129	25.3726	25.2006	25.2839	25.16	1.20483	1.17784	1.22218	1.13584	25.6438	25.4693	25.4929	25.3974	0.797319	0.595451	0.595134	0.524281	NaN	17.3917	17.5512	NaN		-1.83287	-1.68992		NaN	NaN	NaN	NaN
A9WRV0	RSal33209_2657	Enoyl-CoA hydratase (EC 4.2.1.17)	Unknown	OTHER	28.06	22	22	22	68.1	68.1	68.1	1666400000	197	23.7124	23.2124	23.3539	23.2894	-0.455351	-0.810398	-0.707823	-0.734796	25.0776	25.0484	24.912	24.9145	0.231056	0.174543	0.0141668	0.0414181	NaN	NaN	NaN	NaN					NaN	NaN	NaN	NaN
A9WTY8	RSal33209_2937	COBF protein (EC 2.1.1.-)	Unknown	OTHER	24.285	8	8	8	38.6	38.6	38.6	1665600000	99	24.1366	24.0228	23.98	24.0264	-0.0311069	0	-0.0817795	0.00219822	26.3037	26.3366	26.1528	26.2931	1.45715	1.46278	1.25505	1.42001	NaN	18.3084	18.5008	18.1641		-0.916195	-0.740292	-1.07482	NaN	NaN	NaN	NaN
A9WRD2	sepF	Cell division protein SepF	Cytoplasmic	OTHER	19.022	17	17	17	85.5	85.5	85.5	1665000000	159	25.5345	24.9515	25.992	25.4447	1.36676	0.928732	1.93027	1.42055	23.6128	24.2237	24.303	23.933	-1.23372	-0.65016	-0.594804	-0.940088	18.1655	18.8833	NaN	18.7673	-1.12941	-0.341251		-0.471653	NaN	NaN	NaN	NaN
A9WPM2	RSal33209_1399	ABC transporter, ATP-binding protein	CytoplasmicMembrane	OTHER	28.711	18	18	18	74.3	74.3	74.3	1660500000	98	20.7534	20.8038	21.2537	20.8351	-3.41439	-3.21895	-2.80809	-3.18905	25.5739	25.54	25.4228	25.4037	0.727379	0.666145	0.52502	0.530567	NaN	NaN	NaN	NaN					16.8675	16.9419	17.2436	NaN	-2.40191	-1.6443	-1.33495
A9WT23	RSal33209_2230	Uncharacterized protein	Unknown	OTHER	36.575	14	14	14	47.7	47.7	47.7	1650900000	120	20.5366	20.517	20.9306	NaN	-3.63117	-3.50575	-3.13113		24.9445	25.0661	25.0226	25.1676	0.0979786	0.192228	0.124799	0.294466	18.8878	18.2841	19.5594	19.4983	-0.40703	-0.940485	0.3183	0.259346	NaN	16.0861	16.2204	NaN		-2.50011	-2.3581
A9WTP3	RSal33209_2840	Salicylate hydroxylase (EC 1.14.13.1)	Cytoplasmic	OTHER	46.376	16	16	16	38.9	38.9	38.9	1648300000	147	22.5507	22.7009	22.6043	22.5263	-1.61701	-1.32189	-1.45747	-1.49789	25.439	25.2523	25.1047	25.1264	0.592466	0.378494	0.206864	0.253345	16.3311	16.1293	NaN	16.4066	-2.96377	-3.09528		-2.83231	NaN	NaN	NaN	NaN
A9WPK5	aroA	3-phosphoshikimate 1-carboxyvinyltransferase (EC 2.5.1.19) (5-enolpyruvylshikimate-3-phosphate synthase) (EPSP synthase) (EPSPS)	Cytoplasmic	OTHER	48.236	16	16	16	47.5	47.5	47.5	1643600000	153	22.5711	22.6382	22.8047	22.5462	-1.59663	-1.38453	-1.25705	-1.47797	25.2627	25.1303	24.9423	24.9401	0.416185	0.256411	0.0445127	0.0670109	NaN	NaN	NaN	NaN					NaN	NaN	NaN	NaN
A9WUN9	RSal33209_3193	Hypothetical membrane spanning protein	CytoplasmicMembrane	OTHER	27.696	9	9	9	54.3	24.1	24.1	1641900000	72	NaN	20.2948	19.8225	NaN		-3.72796	-4.2393		25.4429	25.5497	25.5581	25.4869	0.596394	0.675901	0.660304	0.613827	NaN	NaN	NaN	NaN					NaN	16.2135	15.4017	NaN		-2.3727	-3.17679
A9WRF0	RSal33209_2506	Integral membrane protein	CytoplasmicMembrane	OTHER	15.569	10	10	10	38.2	38.2	38.2	1638000000	88	20.9345	20.4125	20.8887	NaN	-3.23323	-3.61031	-3.17309		25.3871	25.6698	25.5215	25.4925	0.540545	0.795975	0.623719	0.619431	19.5091	17.818	18.3478	18.1515	0.214283	-1.40662	-0.893314	-1.08745	NaN	NaN	NaN	NaN
A9WL36	RSal33209_0556	Citrate lyase beta chain (EC 4.1.3.6)	Cytoplasmic	OTHER	29.606	20	20	20	64.5	64.5	64.5	1636600000	193	25.0876	25.0649	25.0292	24.9356	0.919886	1.04217	0.967421	0.911424	24.7993	24.5821	24.738	24.4819	-0.0472488	-0.291744	-0.159797	-0.391245	NaN	NaN	NaN	NaN					NaN	NaN	NaN	NaN
A9WL35	RSal33209_0555	MaoC-like protein	CytoplasmicMembrane	OTHER	19.252	8	8	8	48.9	48.9	48.9	1631000000	150	24.1751	23.8579	23.9229	23.8819	0.00732994	-0.164907	-0.138872	-0.142255	25.3846	25.2295	25.0353	25.2398	0.538076	0.355646	0.137527	0.366663	22.5283	23.0798	22.0501	20.7238	3.23347	3.8552	2.80901	1.48489	NaN	NaN	NaN	NaN
A9WNY8	RSal33209_1544	Transcriptional regulator, HTH domain	CytoplasmicMembrane	OTHER	34.651	13	13	13	47.2	47.2	47.2	1625800000	90	21.016	20.9585	20.8345	20.7473	-3.15178	-3.06425	-3.22723	-3.27689	24.9488	24.8835	24.8011	24.6541	0.102262	0.00963402	-0.0966978	-0.219009	NaN	NaN	NaN	NaN					NaN	NaN	NaN	NaN
A9WPM4	RSal33209_1401	Fe2+/Zn2+ uptake regulation protein	Cytoplasmic	OTHER	15.856	16	16	16	94.4	94.4	94.4	1623600000	208	24.4862	24.4807	25.0138	24.629	0.318464	0.457922	0.952002	0.604756	24.4444	24.3057	23.932	24.4166	-0.402151	-0.568144	-0.965772	-0.45649	21.972	22.4478	22.4901	22.7413	2.67714	3.22325	3.24896	3.50232	NaN	NaN	NaN	NaN
A9WMX9	rnc	Ribonuclease 3 (EC 3.1.26.3) (Ribonuclease III) (RNase III)	Cytoplasmic	OTHER	29.196	16	16	16	56.4	56.4	56.4	1623000000	173	22.7044	22.7916	22.5871	22.5	-1.46333	-1.23112	-1.47468	-1.52421	25.043	24.974	24.9866	25.187	0.196461	0.100145	0.0887995	0.313932	18.5785	18.5968	18.0498	18.2355	-0.716394	-0.627771	-1.19127	-1.00348	NaN	NaN	NaN	NaN
A9WRP9	RSal33209_2606	Transcriptional regulator	Cytoplasmic	OTHER	52.962	14	14	14	23.8	23.8	23.8	1618100000	146	23.5607	23.3358	23.3651	23.4879	-0.607063	-0.68697	-0.696695	-0.536323	25.452	25.2326	24.7688	24.7922	0.605474	0.358723	-0.129037	-0.0809155	NaN	NaN	NaN	NaN					NaN	NaN	NaN	NaN
A9WR74	fmt	Methionyl-tRNA formyltransferase (EC 2.1.2.9)	Cytoplasmic	OTHER	32.046	21	21	21	69.4	69.4	69.4	1599500000	189	24.1856	24.3154	24.2574	24.2669	0.0178032	0.29265	0.195629	0.242726	24.02	23.9478	23.9871	24.1703	-0.826551	-0.92605	-0.91068	-0.70282	NaN	16.7416	16.6148	17.6516		-2.48296	-2.62629	-1.58737	NaN	NaN	NaN	NaN
A9WTT6	RSal33209_2883	Uncharacterized protein	Unknown	OTHER	28.808	15	15	15	62.7	62.7	62.7	1591800000	270	NaN	NaN	NaN	NaN					22.5487	21.7146	22.0007	22.1616	-2.29781	-3.1592	-2.89711	-2.71154	22.4143	22.4178	23.099	23.5179	3.11948	3.19318	3.8579	4.2789	NaN	20.5842	20.1062	19.9545		1.99795	1.5277	1.04311
A9WPD5	xseA	Exodeoxyribonuclease 7 large subunit (EC 3.1.11.6) (Exodeoxyribonuclease VII large subunit) (Exonuclease VII large subunit)	Cytoplasmic	OTHER	47.174	29	29	29	76.7	76.7	76.7	1591600000	184	23.2243	23.1376	22.9938	23.1043	-0.943449	-0.885143	-1.068	-0.919854	25.6622	25.5655	25.676	25.7137	0.815693	0.691647	0.778234	0.840643	NaN	NaN	NaN	NaN					NaN	NaN	NaN	NaN
A9WLY0	regX3	Two-component response regulator	Cytoplasmic	OTHER	25.878	14	14	14	55.4	55.4	55.4	1587700000	152	23.5157	23.3826	23.6046	23.3155	-0.652065	-0.640179	-0.457199	-0.708718	24.7193	24.7094	24.6912	24.789	-0.127201	-0.164492	-0.206588	-0.0840969	NaN	NaN	17.4919	17.6741			-1.74926	-1.56484	NaN	NaN	NaN	NaN
A9WUJ9	RSal33209_3152	Oxidoreductase, short-chain dehydrogenase/reductase family	Cytoplasmic	OTHER	27.329	10	10	10	42.1	42.1	42.1	1579700000	83	23.7088	23.6651	23.5213	23.4702	-0.458925	-0.35762	-0.540426	-0.553967	25.1973	25.1678	25.5797	25.7825	0.350828	0.293945	0.681954	0.909395	NaN	NaN	NaN	NaN					NaN	NaN	NaN	NaN
A9WUV1	RSal33209_3256	Hypothetical membrane spanning protein	CytoplasmicMembrane	OTHER	17.208	4	4	4	54.3	25.5	25.5	1569900000	43	NaN	NaN	NaN	NaN					26.3777	26.5945	26.5761	26.8465	1.53119	1.72064	1.67835	1.97339	NaN	NaN	NaN	NaN					NaN	NaN	NaN	NaN
A9WQ49	dapF	Diaminopimelate epimerase (DAP epimerase) (EC 5.1.1.7) (PLP-independent amino acid racemase)	Cytoplasmic	OTHER	32.57	17	17	17	63.2	63.2	63.2	1568900000	163	24.6287	24.1949	24.3193	24.1618	0.460976	0.172144	0.257517	0.13765	25.8614	25.4613	25.6207	25.5618	1.01487	0.587479	0.722936	0.688671	NaN	NaN	NaN	NaN					NaN	NaN	NaN	NaN
A9WML0	RSal33209_1585	HesB protein family	Cytoplasmic	OTHER	13.189	12	12	12	99.2	99.2	99.2	1568800000	175	25.327	24.4742	25.495	25.3088	1.15925	0.451437	1.43324	1.28463	25.081	25.2983	25.0302	25.0382	0.234516	0.424463	0.13244	0.165112	20.9796	20.9454	20.241	19.7099	1.68473	1.72077	0.999861	0.470943	NaN	NaN	NaN	NaN
A9WR52	lgt	Phosphatidylglycerol--prolipoprotein diacylglyceryl transferase (EC 2.5.1.145)	CytoplasmicMembrane	OTHER	44.943	7	7	7	54.3	24.9	24.9	1568000000	82	NaN	19.7784	20.3701	NaN		-4.24433	-3.69168		24.6639	24.8777	25.9264	25.494	-0.182623	0.00388908	1.02856	0.620895	20.9618	20.6815	20.7467	20.2098	1.6669	1.4569	1.50554	0.97084	NaN	NaN	NaN	NaN
A9WTD0	ktrA	Potassium uptake protein	Cytoplasmic	OTHER	24.524	16	16	16	60.8	60.8	60.8	1563100000	148	25.0011	25.2411	25.1101	25.0115	0.833302	1.21835	1.04837	0.987262	25.159	25.2027	25.3655	25.0823	0.312487	0.32881	0.467738	0.209232	18.2144	17.9347	NaN	17.8849	-1.08049	-1.28985		-1.35401	NaN	NaN	NaN	NaN
A9WRE7	mraZ	Transcriptional regulator MraZ	Cytoplasmic	OTHER	16.134	17	17	17	74.8	74.8	74.8	1550600000	162	25.8158	25.7773	25.9115	25.744	1.648	1.75455	1.84977	1.71984	25.3086	25.4248	25.1649	25.2899	0.462107	0.550983	0.267089	0.416832	19.2482	19.2086	19.2368	18.9039	-0.0466614	-0.0160332	-0.00433731	-0.335056	NaN	NaN	NaN	NaN
A9WM93	ung	Uracil-DNA glycosylase (UDG) (EC 3.2.2.27)	Cytoplasmic	OTHER	30.674	15	15	15	59.2	59.2	59.2	1550200000	98	24.1388	23.9946	24.1045	24.0465	-0.0289974	-0.0282059	0.042778	0.0223207	25.9102	25.9824	26.1249	26.1575	1.06366	1.10859	1.22715	1.28438	NaN	NaN	NaN	NaN					NaN	NaN	NaN	NaN
A9WS15	RSal33209_2418	Transport ATP-binding protein	CytoplasmicMembrane	OTHER	118.05	35	35	35	54.3	37	37	1540000000	148	NaN	NaN	NaN	NaN					24.2304	24.2459	24.3235	24.2914	-0.61607	-0.627945	-0.57425	-0.581728	NaN	NaN	NaN	NaN					NaN	NaN	NaN	NaN
A9WSG6	RSal33209_2021	Membrane protein implicated in regulation of membrane protease activity	CytoplasmicMembrane	OTHER	17.602	6	6	6	54.3	20.5	20.5	1539900000	60	NaN	NaN	NaN	NaN					26.5808	26.6703	26.7753	26.7124	1.73424	1.79649	1.87751	1.83931	NaN	NaN	NaN	NaN					NaN	NaN	NaN	NaN
A9WU34	RSal33209_2983	Cysteine desulfurase (EC 2.8.1.7)	Cytoplasmic	OTHER	47.138	22	22	22	60.8	60.8	60.8	1535600000	213	25.352	25.5722	25.4157	25.544	1.18426	1.54946	1.35395	1.51975	22.8394	23.1057	23.3723	23.2098	-2.00711	-1.76818	-1.52554	-1.66328	18.1011	18.2446	17.307	17.3755	-1.19378	-0.980028	-1.93415	-1.86344	NaN	NaN	NaN	NaN
A9WR24	RSal33209_0651	Hypothetical membrane protein	CytoplasmicMembrane	OTHER	55.098	17	17	17	34.3	34.3	34.3	1534600000	113	22.0712	22.1926	22.0909	22.0709	-2.09659	-1.8302	-1.97082	-1.95329	25.2681	25.7136	25.495	25.7285	0.421551	0.839735	0.597209	0.855431	16.4717	16.0441	NaN	16.9728	-2.8232	-3.18045		-2.2662	NaN	NaN	NaN	NaN
A9WSR5	infA	Translation initiation factor IF-1	Cytoplasmic	OTHER	8.8533	6	6	6	73.7	73.7	73.7	1519300000	113	25.8661	26.0017	25.7135	26.1688	1.69833	1.97892	1.65177	2.14459	25.7068	25.2981	25.8463	25.7397	0.860262	0.424288	0.948485	0.86665	23.9638	22.9355	22.6886	21.7829	4.66898	3.71091	3.44752	2.54398	NaN	NaN	NaN	NaN
A9WS59	RSal33209_2462	Glutamate-ammonia-ligase adenylyltransferase (EC 2.7.7.42)	Cytoplasmic	OTHER	110.5	38	38	38	41.9	41.9	41.9	1518800000	125	NaN	20.5446	20.7947	21.2896		-3.47813	-3.26704	-2.73457	25.935	26.0569	25.92	25.871	1.0885	1.18304	1.02223	0.997885	NaN	NaN	NaN	NaN					NaN	NaN	NaN	NaN
A9WSI8	RSal33209_2043	Uncharacterized protein	Cytoplasmic	OTHER	32.373	13	13	13	35	35	35	1511800000	131	24.8063	24.8563	24.7571	24.8718	0.638561	0.833527	0.695341	0.847585	25.4726	25.6323	25.6159	25.5869	0.626041	0.758438	0.718118	0.713793	18.769	18.839	18.6607	18.0972	-0.525885	-0.385542	-0.580454	-1.14177	NaN	NaN	NaN	NaN
A9WQG7	RSal33209_0874	Alanine racemase (EC 5.1.1.1)	Cytoplasmic	OTHER	40.981	19	19	19	50.6	50.6	50.6	1510000000	159	23.4735	23.4816	23.3378	23.3232	-0.6943	-0.541153	-0.723925	-0.700999	24.7145	24.3307	24.7603	24.7291	-0.132015	-0.543177	-0.137542	-0.143997	NaN	NaN	NaN	NaN					NaN	NaN	NaN	NaN
A9WPJ8	RSal33209_1205	Uncharacterized protein	Cytoplasmic	OTHER	23.05	16	16	16	60.9	60.9	60.9	1509700000	166	22.4698	22.4213	22.5676	22.5199	-1.698	-1.60144	-1.49413	-1.5043	24.5852	24.7262	24.2478	24.1558	-0.261314	-0.147655	-0.650004	-0.717258	18.5969	18.7299	18.5598	18.5709	-0.697937	-0.494694	-0.681345	-0.668056	NaN	NaN	NaN	NaN
A9WSG8	rbpA	RNA polymerase-binding protein RbpA	Cytoplasmic	OTHER	13.747	12	12	12	54.5	54.5	54.5	1497700000	173	24.4626	24.1544	24.4671	24.2068	0.294821	0.131613	0.405304	0.182601	24.1246	24.0893	23.857	23.8717	-0.721886	-0.784508	-1.04079	-1.00136	17.6668	18.3506	17.9588	17.5355	-1.62808	-0.873976	-1.28228	-1.70346	NaN	NaN	NaN	NaN
A9WUY9	RSal33209_3296	Uncharacterized protein	Unknown	LIPO(Sec/SPII)	16.48	12	12	12	54.3	54.3	54.3	1497400000	220	NaN	NaN	NaN	NaN					24.6902	24.5028	25.4575	25.053	-0.156271	-0.371027	0.55972	0.179859	23.3184	22.8272	21.7945	22.2198	4.02352	3.60265	2.5534	2.98083	19.7052	20.3432	19.9281	20.4646	0.435755	1.75699	1.3496	1.55327
A9WQ58	hisH	Imidazole glycerol phosphate synthase subunit HisH (EC 4.3.2.10) (IGP synthase glutaminase subunit) (EC 3.5.1.2) (IGP synthase subunit HisH) (ImGP synthase subunit HisH) (IGPS subunit HisH)	Cytoplasmic	OTHER	23.466	10	10	10	42.9	42.9	42.9	1492400000	104	23.7301	23.5722	23.7315	23.8775	-0.437618	-0.450571	-0.330273	-0.146741	25.1254	25.2341	24.7203	24.97	0.278904	0.360258	-0.177537	0.0969067	NaN	NaN	NaN	NaN					NaN	NaN	NaN	NaN
A9WS91	RSal33209_1946	Short chain dehydrogenase	Unknown	OTHER	30.05	16	16	16	54.3	53.9	53.9	1489500000	117	20.841	20.7054	NaN	NaN	-3.32676	-3.31736			25.2792	25.3651	25.2154	25.1866	0.432684	0.491215	0.317588	0.31348	NaN	NaN	NaN	NaN					NaN	NaN	NaN	NaN
A9WRD3	RSal33209_2489	Pyridoxal phosphate homeostasis protein (PLP homeostasis protein)	Cytoplasmic	OTHER	25.661	14	14	14	68.7	68.7	68.7	1489300000	177	24.6609	24.2313	24.53	24.2822	0.493149	0.208492	0.468235	0.25801	25.0488	25.1009	25.3045	25.1721	0.202332	0.227085	0.406659	0.298975	21.6497	22.0551	21.4279	19.8025	2.35479	2.83051	2.18676	0.563595	NaN	NaN	NaN	NaN
A9WNB0	RSal33209_1430	Threonine synthase (EC 4.2.3.1)	Cytoplasmic	OTHER	37.797	25	25	25	82.6	82.6	82.6	1479800000	182	26.1098	25.9417	26.2332	26.1443	1.94203	1.91889	2.1714	2.1201	23.6944	23.252	23.5148	23.5693	-1.15207	-1.62187	-1.38295	-1.3038	17.2181	16.6995	NaN	16.3271	-2.07679	-2.52504		-2.91187	NaN	NaN	NaN	NaN
A9WS43	RSal33209_2446	Hypothetical membrane spanning protein	CytoplasmicMembrane	OTHER	16.537	9	9	9	54.3	33.8	33.8	1473900000	67	NaN	NaN	NaN	NaN					25.6272	25.5539	25.8112	25.9103	0.780712	0.680037	0.913409	1.03724	20.045	19.456	19.6314	19.5158	0.750139	0.231447	0.390287	0.276812	NaN	NaN	NaN	NaN
A9WPR0	RSal33209_1281	RNA polymerase sigma factor	Cytoplasmic	OTHER	24.368	10	10	10	54.3	54.3	54.3	1473200000	96	24.2215	24.3734	23.9862	24.2578	0.0537224	0.350624	-0.0756016	0.233621	26.3897	26.3989	26.2903	26.2438	1.54322	1.52502	1.39252	1.37066	NaN	NaN	19.2563	19.4878			0.0152149	0.248806	NaN	NaN	NaN	NaN
A9WPM1	RSal33209_1398	ABC transporter, solute binding protein	CytoplasmicMembrane	LIPO(Sec/SPII)	32.764	20	20	20	68.9	68.9	68.9	1467000000	145	22.9542	22.7147	23.2004	22.696	-1.21357	-1.30809	-0.861382	-1.3282	24.6327	24.1067	25.3695	25.2432	-0.213842	-0.767155	0.471704	0.370083	21.0031	21.5452	20.9936	21.1663	1.70819	2.32066	1.7525	1.92736	NaN	NaN	NaN	NaN
A9WRG3	RSal33209_2519	Long-chain-fatty-acid--CoA ligase (EC 6.2.1.3)	CytoplasmicMembrane	OTHER	65.126	32	32	32	54.3	66.4	66.4	1463200000	128	21.5004	NaN	20.538	NaN	-2.66733		-3.52375		25.4272	25.0288	25.0662	24.7318	0.580715	0.154995	0.168366	-0.141302	NaN	NaN	NaN	NaN					NaN	NaN	NaN	NaN
A9WLT5	RSal33209_0244	Oxidoreductase (EC 1.1.1.-)	Unknown	OTHER	33.326	12	12	12	49	49	49	1458000000	149	23.6601	23.5371	23.3885	23.6459	-0.507612	-0.485697	-0.673252	-0.378274	24.1767	24.1758	24.7601	24.7519	-0.669832	-0.698002	-0.137643	-0.121248	17.8657	NaN	17.815	17.7711	-1.42918		-1.42608	-1.46781	NaN	NaN	NaN	NaN
A9WKT4	RSal33209_0336	Peptidase S8 and S53, subtilisin, kexin, sedolisin	CytoplasmicMembrane	SP(Sec/SPI)	44.333	11	11	11	44.8	44.8	44.8	1452000000	209	NaN	23.0863	23.8895	23.673		-0.93643	-0.172276	-0.351163	25.159	25.099	25.6874	25.513	0.312447	0.225199	0.789653	0.639881	22.4248	22.5818	22.8038	23.3061	3.12997	3.35722	3.56269	4.0671	18.4616	19.1301	18.7215	NaN	-0.807766	0.543915	0.143007
A9WKU2	RSal33209_0345	Hypothetical membrane protein	CytoplasmicMembrane	OTHER	25.512	4	4	4	54.3	18.1	18.1	1450100000	72	NaN	NaN	NaN	NaN					26.5317	26.6956	26.6193	26.3632	1.6852	1.8218	1.72154	1.49013	20.5039	19.9536	18.8815	19.5125	1.20901	0.729031	-0.359632	0.273594	20.497	21.0339	18.3662	17.7435	1.22757	2.44767	-0.212296	-1.16783
A9WN99	hutI	Imidazolonepropionase (EC 3.5.2.7) (Imidazolone-5-propionate hydrolase)	Unknown	OTHER	42.462	20	20	20	54.9	54.9	54.9	1444700000	221	24.5772	24.6717	24.667	24.3936	0.409458	0.648981	0.605278	0.369357	23.9321	23.8396	23.9757	24.0414	-0.914406	-1.03424	-0.922091	-0.831667	18.793	18.8177	18.5327	18.6958	-0.501831	-0.406866	-0.708443	-0.543104	NaN	NaN	NaN	NaN
A9WTJ7	RSal33209_2793	Translation initiation inhibitor	Cytoplasmic	OTHER	16.746	9	9	9	58.6	58.6	58.6	1444600000	81	26.5264	26.1261	26.7065	26.3258	2.3586	2.10339	2.64473	2.30161	20.3613	20.6982	21.4997	20.8915	-4.4852	-4.17564	-3.39809	-3.98161	17.2069	17.6386	NaN	NaN	-2.088	-1.58602			NaN	NaN	NaN	NaN
A9WQX6	RSal33209_1849	3-hydroxyisobutyrate dehydrogenase (HIBADH) (EC 1.1.1.31)	CytoplasmicMembrane	SP(Sec/SPI)	29.52	12	12	12	59.2	59.2	59.2	1443200000	75	20.7216	20.6874	20.5256	NaN	-3.44617	-3.33536	-3.53612		25.356	24.9267	25.5398	25.2517	0.509472	0.0528889	0.641965	0.378593	NaN	NaN	NaN	NaN					NaN	NaN	NaN	NaN
A9WS75	nrdR	Transcriptional repressor NrdR	Cytoplasmic	OTHER	18.172	18	18	18	91.4	91.4	91.4	1434700000	132	24.829	25.035	25.1672	24.8641	0.6612	1.01226	1.10546	0.839904	25.4269	25.2869	24.9522	24.886	0.580364	0.413054	0.0544558	0.0128517	18.4824	16.995	16.4363	16.5725	-0.812433	-2.22957	-2.80485	-2.66643	NaN	NaN	NaN	NaN
A9WU77	RSal33209_3027	Uncharacterized protein	CytoplasmicMembrane	OTHER	34.308	16	16	16	63.2	63.2	63.2	1431500000	153	22.8092	22.6868	22.5579	22.9921	-1.35856	-1.33596	-1.50389	-1.03213	24.741	24.6391	24.6433	24.6917	-0.105532	-0.234699	-0.254453	-0.181362	17.9868	18.7147	18.9352	18.5809	-1.30804	-0.509838	-0.305889	-0.658052	NaN	NaN	NaN	NaN
A9WNM7	RSal33209_1509	Hydrolase, alpha/beta fold superfamily	CytoplasmicMembrane	OTHER	28.105	11	11	11	49.2	49.2	49.2	1431200000	130	25.6022	25.4781	25.6914	25.4845	1.43448	1.45533	1.62963	1.46027	24.652	24.694	24.6753	24.8667	-0.194504	-0.179878	-0.222493	-0.00644684	NaN	NaN	NaN	NaN					NaN	NaN	NaN	NaN
A9WSB0	RSal33209_1965	Uncharacterized protein	CytoplasmicMembrane	OTHER	17.499	14	14	14	54.3	72.2	72.2	1430700000	128	NaN	NaN	NaN	NaN					25.6404	25.9377	25.4771	25.5168	0.793901	1.06388	0.579312	0.643703	18.7239	17.3038	17.9212	17.5038	-0.570921	-1.92082	-1.31992	-1.73517	17.7746	17.6498	17.3024	NaN	-1.49479	-0.936392	-1.27611
A9WLY1	RSal33209_0408	Transcriptional regulator	Cytoplasmic	OTHER	33.351	22	22	22	51.2	51.2	51.2	1414600000	208	24.8311	24.5508	24.7412	24.9817	0.663376	0.528046	0.679482	0.957524	22.8873	22.9183	23.3594	23.1746	-1.95924	-1.95552	-1.53835	-1.6985	20.6445	21.265	21.1165	20.6778	1.34961	2.04046	1.87537	1.43884	NaN	NaN	NaN	NaN
A9WLK5	RSal33209_0615	FCD domain-containing protein	Cytoplasmic	OTHER	28.999	13	13	13	43.8	43.8	43.8	1412600000	84	22.7067	22.5255	23.0106	22.2589	-1.46107	-1.49729	-1.05119	-1.76532	27.0303	26.9739	26.4955	26.614	2.18382	2.10004	1.59774	1.7409	NaN	NaN	NaN	NaN					NaN	NaN	NaN	NaN
A9WMD3	RSal33209_0306	N-acyl-L-amino acid amidohydrolase (EC 3.5.1.14)	Cytoplasmic	OTHER	42.692	14	14	14	41.8	41.8	41.8	1405900000	202	25.4212	25.4609	25.9366	25.4306	1.25348	1.43813	1.87483	1.40642	24.1867	23.969	23.614	23.8406	-0.659824	-0.90481	-1.28376	-1.03252	21.1817	20.5369	20.5982	20.0439	1.88688	1.31229	1.35712	0.804985	NaN	NaN	NaN	NaN
A9WQK3	RSal33209_0902	Glutaryl-CoA dehydrogenase (EC 1.3.8.6)	Cytoplasmic	OTHER	42.644	23	23	23	61.8	61.8	61.8	1402800000	185	24.8657	24.677	24.5684	24.5734	0.697952	0.654261	0.506666	0.549207	24.5529	24.3315	24.6801	24.7828	-0.293598	-0.542356	-0.217654	-0.0903301	NaN	17.0895	17.1495	17.8692		-2.13509	-2.09165	-1.36977	NaN	NaN	NaN	NaN
A9WUW5	RSal33209_3272	DNA-(apurinic or apyrimidinic site) lyase (EC 4.2.99.18)	Cytoplasmic	OTHER	31.392	19	19	19	66.1	66.1	66.1	1397000000	135	21.4616	20.8718	21.3949	21.3623	-2.70612	-3.15091	-2.66688	-2.66192	24.9608	24.8738	24.9237	24.8811	0.114285	0	0.0259104	0.00800514	NaN	NaN	NaN	NaN					NaN	NaN	NaN	NaN
A9WQ54	lexA	LexA repressor (EC 3.4.21.88)	Cytoplasmic	OTHER	31.654	16	16	16	70	70	70	1389800000	169	25.5296	25.2887	25.4458	25.5457	1.36188	1.26597	1.38406	1.52155	23.9833	23.6373	23.4264	23.6128	-0.863228	-1.23652	-1.47142	-1.26031	NaN	NaN	NaN	NaN					NaN	NaN	NaN	NaN
A9WRA9	dxs	1-deoxy-D-xylulose-5-phosphate synthase (EC 2.2.1.7) (1-deoxyxylulose-5-phosphate synthase) (DXP synthase) (DXPS)	Cytoplasmic	OTHER	70.637	25	25	25	34.9	34.9	34.9	1387900000	161	22.3047	22.4121	22.2082	22.3736	-1.86309	-1.61062	-1.85351	-1.65059	25.2036	24.8637	24.8013	24.9145	0.357077	-0.0101719	-0.0964994	0.0413723	NaN	NaN	NaN	NaN					NaN	NaN	NaN	NaN
A9WTN6	RSal33209_2833	Transcriptional regulator	Cytoplasmic	OTHER	46.389	18	18	18	54.3	54.8	54.8	1374500000	107	NaN	NaN	NaN	NaN					24.6342	24.915	25.0062	24.65	-0.212345	0.0411243	0.108453	-0.223114	NaN	NaN	NaN	NaN					NaN	NaN	NaN	NaN
A9WNP4	murI	Glutamate racemase (EC 5.1.1.3)	Cytoplasmic	OTHER	32.286	10	10	10	54.6	54.6	54.6	1371000000	100	23.21	23.1049	23.3116	22.8732	-0.95771	-0.917856	-0.750153	-1.151	25.4669	25.4414	25.4321	25.966	0.620422	0.567543	0.534324	1.09288	NaN	NaN	NaN	NaN					NaN	NaN	NaN	NaN
A9WQ91	argH	Argininosuccinate lyase (ASAL) (EC 4.3.2.1) (Arginosuccinase)	Cytoplasmic	OTHER	50.185	23	23	23	41.8	41.8	41.8	1368800000	235	25.3509	25.2745	25.2813	25.1865	1.18318	1.25172	1.21953	1.1623	23.154	23.5657	22.6894	23.3564	-1.6925	-1.30815	-2.20837	-1.51674	18.6034	18.872	18.4525	18.427	-0.691439	-0.352543	-0.788578	-0.811974	NaN	NaN	NaN	NaN
A9WKQ6	RSal33209_0109	Transcriptional regulator, LacI family	Cytoplasmic	OTHER	37.768	18	18	18	42.7	42.7	42.7	1368400000	156	23.3907	23.3073	23.377	23.1301	-0.777018	-0.715458	-0.684727	-0.894073	24.3512	24.3707	24.381	24.6242	-0.495274	-0.503189	-0.516793	-0.248936	NaN	NaN	NaN	NaN					NaN	NaN	NaN	NaN
A9WUP0	RSal33209_3194	Integral membrane protein	CytoplasmicMembrane	OTHER	46.066	9	9	9	25.1	25.1	25.1	1368000000	179	21.4386	21.1058	20.7468	20.2624	-2.72913	-2.91698	-3.31494	-3.76184	25.6553	25.8405	25.863	25.6817	0.808802	0.966606	0.965247	0.80862	19.7706	19.9156	20.4655	20.5958	0.475746	0.69101	1.22441	1.35683	NaN	18.2636	17.7251	17.8187		-0.322605	-0.85346	-1.0927
A9WLL8	RSal33209_0629	Adenylosuccinate lyase (EC 4.3.2.2)	Cytoplasmic	OTHER	51.434	26	26	26	60.9	60.9	60.9	1365300000	244	24.8974	24.8023	24.7997	25.002	0.729691	0.779568	0.737953	0.977761	22.234	22.2851	22.7316	22.7469	-2.61251	-2.5887	-2.16618	-2.12624	NaN	NaN	NaN	NaN					NaN	NaN	NaN	NaN
A9WM16	RSal33209_0446	Trehalose-6-phosphate synthase (EC 2.4.1.15) (Osmoregulatory trehalose synthesis protein A) (UDP-glucose-glucosephosphate glucosyltransferase)	Cytoplasmic	OTHER	54.479	34	34	34	53.1	53.1	53.1	1362900000	232	24.1049	23.8776	24.1212	23.9882	-0.0628185	-0.14521	0.0593987	-0.036046	23.2168	23.12	23.5336	23.7033	-1.62971	-1.75386	-1.36417	-1.16975	16.8315	17.089	16.9476	17.9687	-2.46341	-2.13561	-2.29348	-1.27024	NaN	NaN	NaN	NaN
A9WMF0	nnrD	Bifunctional NAD(P)H-hydrate repair enzyme (Nicotinamide nucleotide repair protein) [Includes: ADP-dependent (S)-NAD(P)H-hydrate dehydratase (EC 4.2.1.136) (ADP-dependent NAD(P)HX dehydratase); NAD(P)H-hydrate epimerase (EC 5.1.99.6)]	CytoplasmicMembrane	OTHER	47.547	20	20	20	61.2	61.2	61.2	1358900000	102	22.6485	22.4019	22.2687	21.9754	-1.51926	-1.62089	-1.79302	-2.04876	25.0678	24.9643	24.9556	25.0866	0.221245	0.0904388	0.057786	0.213531	NaN	NaN	NaN	NaN					NaN	NaN	NaN	NaN
A9WMU0	RSal33209_1699	t(6)A37 threonylcarbamoyladenosine biosynthesis protein TsaE (tRNA threonylcarbamoyladenosine biosynthesis protein TsaE)	Cytoplasmic	OTHER	17.675	8	8	8	54.3	67.3	67.3	1358200000	40	NaN	NaN	NaN	NaN					27.8033	27.4085	27.5398	27.7258	2.95677	2.53467	2.642	2.85269	NaN	NaN	NaN	NaN					NaN	NaN	NaN	NaN
A9WT80	RSal33209_2287	ATP-dependent DNA helicase	Cytoplasmic	OTHER	93.324	30	30	30	39.5	39.5	39.5	1357300000	154	24.5437	24.9134	24.627	24.5243	0.375931	0.890661	0.565248	0.500068	25.2487	25.0537	25.3397	25.1902	0.40214	0.179855	0.441945	0.317102	16.383	17.5638	16.5403	16.442	-2.91187	-1.66075	-2.70085	-2.79692	NaN	NaN	NaN	NaN
A9WV79	purA	Adenylosuccinate synthetase (AMPSase) (AdSS) (EC 6.3.4.4) (IMP--aspartate ligase)	Cytoplasmic	OTHER	46.544	22	22	22	54.1	54.1	54.1	1355100000	212	25.1478	25.1132	25.1003	25.1144	0.979996	1.09047	1.03849	1.09022	23.694	23.8199	23.5782	24.0829	-1.15249	-1.05397	-1.3196	-0.790157	18.1364	17.8527	17.568	17.3244	-1.1585	-1.37189	-1.67312	-1.91456	NaN	NaN	NaN	NaN
A9WMP9	mtrB	Histidine kinase (EC 2.7.13.3)	CytoplasmicMembrane	OTHER	62.693	20	20	20	54.3	44.8	44.8	1349500000	94	21.6154	NaN	NaN	21.9758	-2.55231			-2.04838	24.7904	24.9794	25.093	24.8701	-0.0560703	0.105564	0.19518	-0.00296211	NaN	NaN	NaN	NaN					NaN	NaN	NaN	NaN
A9WUN5	RSal33209_3189	Amino-acid acetyltransferase (EC 2.3.1.1)	Cytoplasmic	OTHER	18.843	9	9	9	58.5	58.5	58.5	1349100000	80	26.3356	26.3266	26.5835	26.2495	2.16785	2.3038	2.52172	2.22525	24.2837	24.2248	24.4341	24.2502	-0.562824	-0.649055	-0.463702	-0.622852	16.7645	17.4706	18.5983	17.7071	-2.53038	-1.75394	-0.642775	-1.53183	NaN	NaN	NaN	NaN
A9WMI6	RSal33209_1594	Metallopeptidase, M13 family	Cytoplasmic	OTHER	65.708	22	22	21	44	44	41.5	1342900000	115	21.0949	21.0136	20.7666	20.6562	-3.07282	-3.00917	-3.29515	-3.36798	24.1438	23.9672	24.3295	24.1047	-0.702688	-0.906656	-0.568284	-0.768402	NaN	NaN	NaN	NaN					NaN	NaN	NaN	NaN
A9WR59	hisI	Phosphoribosyl-AMP cyclohydrolase (PRA-CH) (EC 3.5.4.19)	Cytoplasmic	OTHER	14.652	6	6	6	68.9	68.9	68.9	1341700000	103	24.789	24.7923	24.8157	24.6	0.621197	0.769524	0.753969	0.575774	25.8643	25.474	25.5994	25.5594	1.0178	0.600103	0.701612	0.686253	19.7538	20.3654	19.5872	19.911	0.458954	1.1408	0.346096	0.672029	NaN	NaN	NaN	NaN
A9WLE8	RSal33209_0598	Short-chain dehydrogenase	Cytoplasmic	OTHER	27.326	19	19	19	58.1	58.1	58.1	1336800000	328	25.4959	25.343	25.2537	25.3444	1.3281	1.32027	1.19192	1.32019	22.3023	22.2492	22.7937	22.7169	-2.54417	-2.6246	-2.10407	-2.15621	18.1063	18.0517	18.2324	18.8494	-1.18861	-1.17293	-1.00873	-0.389515	17.7645	NaN	18.8611	17.6075	-1.50492		0.282614	-1.30388
A9WLM5	RSal33209_0636	Membrane endopeptidase, M50 family	CytoplasmicMembrane	OTHER	48.089	16	16	16	54.3	45.4	45.4	1329300000	88	NaN	NaN	NaN	NaN					24.6793	24.7249	25.4837	25.3353	-0.167238	-0.148903	0.585908	0.46225	17.1974	17.2855	18.1199	17.7388	-2.09747	-1.93913	-1.12122	-1.50016	NaN	NaN	NaN	NaN
A9WPD6	RSal33209_1155	Uncharacterized protein	CytoplasmicMembrane	SP(Sec/SPI)	29.075	9	9	9	54.3	53.2	53.2	1325300000	113	NaN	NaN	NaN	NaN					25.5229	25.6973	25.8224	25.9699	0.676373	0.823467	0.924588	1.0968	20.5763	21.3762	21.284	20.9789	1.28148	2.1516	2.04287	1.73995	NaN	NaN	NaN	NaN
A9WQY4	purC	Phosphoribosylaminoimidazole-succinocarboxamide synthase (EC 6.3.2.6) (SAICAR synthetase)	Cytoplasmic	OTHER	32.723	24	24	24	82.2	82.2	82.2	1315600000	180	24.7799	24.7442	24.5119	24.8154	0.61211	0.72146	0.450136	0.791186	24.2235	23.9993	24.5333	24.3637	-0.622974	-0.874556	-0.364528	-0.509373	NaN	NaN	NaN	NaN					NaN	NaN	NaN	NaN
A9WMI3	RSal33209_1580	Transcriptional regulator, GntR family	Cytoplasmic	OTHER	29.995	16	16	16	54.8	54.8	54.8	1314700000	117	21.9323	21.7628	22.0257	22.088	-2.23543	-2.25996	-2.03602	-1.9362	24.7374	24.545	25.0881	24.7131	-0.109087	-0.328865	0.190295	-0.160013	16.2807	NaN	NaN	16.4271	-3.01418			-2.81185	NaN	NaN	NaN	NaN
A9WRE0	murD	UDP-N-acetylmuramoylalanine--D-glutamate ligase (EC 6.3.2.9) (D-glutamic acid-adding enzyme) (UDP-N-acetylmuramoyl-L-alanyl-D-glutamate synthetase)	Cytoplasmic	OTHER	57.299	27	27	27	50.9	50.9	50.9	1313300000	218	23.6112	23.5684	23.5761	23.5695	-0.556538	-0.454393	-0.485641	-0.454671	23.749	23.8577	23.7922	23.7816	-1.09753	-1.01619	-1.10556	-1.09153	NaN	NaN	NaN	NaN					NaN	NaN	NaN	NaN
A9WR11	RSal33209_0638	Hypothetical membrane protein	CytoplasmicMembrane	OTHER	24.442	16	16	16	82.3	82.3	82.3	1310900000	106	21.2669	21.2216	21.5066	21.1444	-2.90082	-2.80118	-2.55517	-2.87975	24.7898	24.9555	24.7163	24.8122	-0.0566673	0.081686	-0.181458	-0.060894	NaN	NaN	NaN	NaN					NaN	NaN	NaN	NaN
A9WKW4	RSal33209_0367	Transcriptional regulator, GntR family	Cytoplasmic	OTHER	26.95	15	15	15	55.7	55.7	55.7	1310800000	138	24.3778	24.4561	24.262	24.5171	0.210003	0.433372	0.200226	0.492875	24.9671	25.0763	25.0933	25.1102	0.120632	0.202501	0.195462	0.237104	NaN	NaN	NaN	NaN					NaN	NaN	NaN	NaN
A9WQY9	purF	Amidophosphoribosyltransferase (ATase) (EC 2.4.2.14) (Glutamine phosphoribosylpyrophosphate amidotransferase) (GPATase)	Cytoplasmic	OTHER	56.854	33	33	33	74.4	74.4	74.4	1307500000	249	23.6177	23.521	23.4153	23.4364	-0.550022	-0.501787	-0.646439	-0.587754	23.978	24.1735	24.2512	24.2735	-0.868544	-0.700363	-0.646605	-0.599615	20.2698	20.4952	20.7674	19.9153	0.97493	1.27063	1.52629	0.67634	NaN	NaN	NaN	NaN
A9WPE9	RSal33209_1186	Predicted secreted protein	CytoplasmicMembrane	OTHER	15.799	7	7	7	54.3	75.9	75.9	1298400000	37	NaN	NaN	NaN	NaN					26.2419	26.1328	26.6546	25.7218	1.39536	1.25896	1.75679	0.848721	NaN	NaN	NaN	NaN					NaN	NaN	NaN	NaN
A9WNN0	RSal33209_1512	Pyruvate dehydrogenase E1 component alpha subunit (EC 1.2.4.1)	Cytoplasmic	OTHER	40.376	16	16	16	43.5	43.5	43.5	1297900000	142	24.7342	24.7563	24.6326	24.6861	0.566471	0.733576	0.57086	0.661885	24.6638	24.3635	24.9914	24.7324	-0.182678	-0.510323	0.0936518	-0.140734	NaN	16.2115	NaN	16.8735		-3.0131		-2.36543	NaN	NaN	NaN	NaN
A9WV46	recR	Recombination protein RecR	Cytoplasmic	OTHER	21.762	11	11	11	78.9	78.9	78.9	1286900000	136	23.2886	23.0671	22.9707	23.3415	-0.879198	-0.955624	-1.09102	-0.682694	26.0241	25.8929	26.5712	26.2936	1.17762	1.01902	1.67337	1.42048	17.9459	18.2953	18.1988	18.5682	-1.34894	-0.929319	-1.04229	-0.670727	NaN	NaN	NaN	NaN
A9WNH0	RSal33209_0956	Aspartate-semialdehyde dehydrogenase (EC 1.2.1.11)	Cytoplasmic	OTHER	39.709	23	23	23	60.2	60.2	60.2	1284100000	187	26.3058	26.3034	26.0147	26.247	2.13805	2.28063	1.95292	2.22281	22.7487	22.8014	22.8301	22.6952	-2.09777	-2.07247	-2.06765	-2.17791	NaN	NaN	NaN	NaN					NaN	NaN	NaN	NaN
A9WP66	RSal33209_1103	Transcriptional regulator	Unknown	OTHER	43.853	18	18	18	59.2	59.2	59.2	1283200000	119	21.6367	21.3921	21.6332	21.7075	-2.53109	-2.63066	-2.42855	-2.31674	24.9651	24.9804	24.963	25.0639	0.118608	0.106524	0.0652151	0.1908	15.2911	15.3065	NaN	16.9817	-4.0038	-3.91806		-2.25725	NaN	NaN	NaN	NaN
A9WR94	msrB	Peptide-methionine (R)-S-oxide reductase (EC 1.8.4.12)	Cytoplasmic	OTHER	16.703	20	20	20	99.3	99.3	99.3	1280800000	161	25.987	25.5738	26.0361	25.6156	1.81929	1.55105	1.97436	1.59138	22.1494	21.5738	22.3661	22.2999	-2.69716	-3.30009	-2.53169	-2.57321	NaN	NaN	NaN	NaN					NaN	NaN	NaN	NaN
A9WRC4	RSal33209_2407	Uncharacterized protein	Cytoplasmic	OTHER	11.031	7	7	7	91.9	91.9	91.9	1278600000	97	25.0532	24.434	25.9705	24.9299	0.88545	0.411203	1.90871	0.905702	NaN	NaN	NaN	NaN					NaN	NaN	NaN	NaN					NaN	NaN	NaN	NaN
A9WVC6	RSal33209_3438	Electron transfer flavoprotein alpha-subunit	Cytoplasmic	OTHER	32.571	5	5	5	54.3	18	18	1267400000	23	NaN	NaN	NaN	NaN					27.101	27.0012	27.168	26.6698	2.25448	2.12736	2.27017	1.7967	NaN	NaN	NaN	NaN					NaN	NaN	NaN	NaN
A9WR93	RSal33209_2376	Uncharacterized protein	Cytoplasmic	OTHER	17.196	7	7	7	73.6	73.6	73.6	1266600000	88	25.5428	24.7042	25.7112	25.0977	1.37507	0.681433	1.64944	1.07348	23.9483	23.8633	24.3492	24.3113	-0.898184	-1.0106	-0.548573	-0.561769	18.1139	18.1972	16.2029	15.9825	-1.18096	-1.02739	-3.03827	-3.2564	NaN	NaN	NaN	NaN
A9WUY5	RSal33209_3292	Thioesterase (EC 3.1.2.-)	Unknown	OTHER	20.187	7	7	7	45.9	45.9	45.9	1262700000	141	23.4914	23.2802	22.9528	23.4408	-0.676327	-0.742535	-1.10892	-0.58344	24.732	24.6086	25.3433	24.7569	-0.114565	-0.265223	0.445508	-0.116152	20.4612	20.284	20.2218	20.4511	1.16638	1.0594	0.98064	1.21216	NaN	17.0725	17.016	16.4287		-1.51369	-1.56257	-2.48271
A9WNP8	RSal33209_1475	DedA family protein	CytoplasmicMembrane	OTHER	25.995	7	7	7	54.3	19.5	19.5	1262700000	116	NaN	NaN	NaN	NaN					25.3333	25.8249	25.7295	25.3635	0.48682	0.951082	0.83175	0.490395	20.5351	19.1652	17.9982	18.6314	1.24021	-0.0594006	-1.24296	-0.607546	NaN	NaN	NaN	NaN
A9WUA1	greA	Transcription elongation factor GreA (Transcript cleavage factor GreA)	Cytoplasmic	OTHER	17.479	20	20	20	77.9	77.9	77.9	1261400000	185	25.8662	25.136	25.9991	25.542	1.69847	1.11322	1.93732	1.51781	NaN	NaN	20.3182	21.1691			-4.57963	-3.70403	18.7815	18.1946	18.2699	18.0245	-0.513374	-1.02998	-0.971188	-1.21442	NaN	NaN	NaN	NaN
A9WQ57	hisB	Imidazoleglycerol-phosphate dehydratase (IGPD) (EC 4.2.1.19)	Cytoplasmic	OTHER	21.729	10	10	10	41.5	41.5	41.5	1259500000	125	25.106	24.9754	24.6743	24.9553	0.938259	0.952591	0.612518	0.931069	23.7514	24.04	23.4117	23.864	-1.09507	-0.833839	-1.48609	-1.00909	NaN	NaN	NaN	NaN					NaN	NaN	NaN	NaN
A9WT69	uvrC	UvrABC system protein C (Protein UvrC) (Excinuclease ABC subunit C)	Cytoplasmic	OTHER	73.026	39	39	39	59.7	59.7	59.7	1245900000	159	21.2071	21.0406	21.0998	20.9487	-2.9607	-2.98217	-2.96193	-3.07549	23.5878	23.7219	23.7941	23.8223	-1.25868	-1.15192	-1.10367	-1.05079	NaN	NaN	NaN	NaN					NaN	NaN	NaN	NaN
A9WN42	RSal33209_1831	Uncharacterized protein	Unknown	OTHER	14.142	5	5	5	35.9	35.9	35.9	1237200000	74	25.513	25.3677	25.3717	25.5093	1.34525	1.3449	1.30997	1.4851	25.162	25.4081	25.371	25.1565	0.315487	0.534264	0.473233	0.28336	16.9441	18.2242	17.5313	NaN	-2.35077	-1.00038	-1.70981		NaN	NaN	NaN	NaN
A9WRN3	cmk	Cytidylate kinase (CK) (EC 2.7.4.25) (Cytidine monophosphate kinase) (CMP kinase)	Cytoplasmic	OTHER	26.152	15	15	15	71.7	71.7	71.7	1235800000	119	22.7446	22.6633	22.7128	22.8605	-1.42315	-1.35951	-1.34896	-1.16373	24.2248	24.2156	24.2235	24.3067	-0.621723	-0.658209	-0.674251	-0.566422	NaN	NaN	NaN	NaN					NaN	NaN	NaN	NaN
A9WTV8	RSal33209_2907	Deoxyguanosinetriphosphate triphosphohydrolase (EC 3.1.5.1)	Cytoplasmic	OTHER	41.337	22	22	22	58.7	58.7	58.7	1230600000	198	25.0344	24.9925	25.0284	24.9557	0.866598	0.969763	0.966663	0.93147	23.0623	23.1408	22.8302	23.2449	-1.78426	-1.73303	-2.06759	-1.6282	19.7553	19.8271	19.41	19.0955	0.460423	0.602549	0.168915	-0.143471	NaN	NaN	NaN	NaN
A9WT24	RSal33209_2231	Ferritin (EC 1.16.3.2)	Cytoplasmic	OTHER	19.665	7	7	7	38.5	38.5	38.5	1224000000	80	25.2748	25.2274	26.1813	25.7722	1.10701	1.20464	2.11952	1.74804	25.8895	27.2751	26.8513	26.8642	1.04297	2.40122	1.95347	1.9911	20.7293	20.3605	19.4404	19.4461	1.43447	1.13588	0.199245	0.207199	NaN	NaN	NaN	NaN
A9WPK4	RSal33209_1381	Predicted GTPase	Cytoplasmic	OTHER	31.259	19	19	19	80.9	80.9	80.9	1223500000	213	24.246	24.1755	24.3526	24.2241	0.0782928	0.152782	0.290833	0.199931	23.4609	23.4889	23.2443	23.5801	-1.38563	-1.38499	-1.65347	-1.29295	21.2716	21.7848	21.1349	21.3301	1.9767	2.56018	1.89378	2.09113	NaN	NaN	NaN	NaN
A9WTD3	RSal33209_2729	Exopolyphosphatase (EC 3.6.1.11)	Cytoplasmic	OTHER	39.556	16	16	16	46.9	46.9	46.9	1220100000	139	22.986	22.9597	22.9084	22.7816	-1.18174	-1.06306	-1.15335	-1.24263	23.7841	23.6494	24.1999	24.0566	-1.06245	-1.22441	-0.697938	-0.816458	16.9102	16.9605	17.1974	18.2127	-2.38469	-2.26411	-2.04373	-1.02624	NaN	NaN	NaN	NaN
A9WQU6	grpE	Protein GrpE (HSP-70 cofactor)	Cytoplasmic	OTHER	21.001	10	10	10	56.1	56.1	56.1	1211100000	105	26.6164	26.1313	27.0592	26.8264	2.44863	2.10858	2.99744	2.80219	22.2297	22.0425	22.4899	22.4847	-2.61685	-2.83135	-2.40786	-2.38837	19.1748	18.8564	19.4021	18.1096	-0.120039	-0.368235	0.161003	-1.12932	NaN	NaN	NaN	NaN
A9WNS2	RSal33209_1535	Peptidase, M20/M25/M40 family	Cytoplasmic	OTHER	49.128	18	18	18	54.3	50.7	50.7	1210800000	92	NaN	NaN	NaN	NaN					24.6643	24.724	24.8399	24.6317	-0.18219	-0.149893	-0.0579386	-0.241367	NaN	NaN	NaN	NaN					NaN	NaN	NaN	NaN
A9WMY5	RSal33209_1747	UDP-glucose 4-epimerase (EC 5.1.3.2)	Unknown	OTHER	26.713	10	10	10	37.8	37.8	37.8	1207700000	73	22.2959	22.3426	22.198	21.8404	-1.87184	-1.68012	-1.86379	-2.18382	24.978	25.0508	24.6084	24.7791	0.1315	0.176952	-0.289392	-0.0940342	NaN	NaN	NaN	NaN					NaN	NaN	NaN	NaN
A9WPY0	moaA	GTP 3',8-cyclase (EC 4.1.99.22) (Molybdenum cofactor biosynthesis protein A)	CytoplasmicMembrane	OTHER	39.159	14	14	14	51.1	51.1	51.1	1206700000	97	25.4171	25.4492	25.8017	25.2041	1.2493	1.42643	1.7399	1.17988	24.3984	24.784	24.1096	24.2571	-0.448124	-0.0898819	-0.788146	-0.615999	NaN	NaN	NaN	NaN					NaN	NaN	NaN	NaN
A9WQM4	RSal33209_0880	Transcriptional regulator, TetR family	Cytoplasmic	OTHER	29.745	14	14	14	54	54	54	1205200000	71	NaN	21.6935	21.6588	21.3784		-2.32927	-2.40297	-2.64584	25.1967	25.0292	25.0889	24.9563	0.350153	0.155331	0.191064	0.0832329	NaN	NaN	NaN	NaN					NaN	NaN	NaN	NaN
A9WVB3	RSal33209_3424	Two-component response regulator (EC 1.8.1.9)	Cytoplasmic	OTHER	50.789	22	22	22	55.2	55.2	55.2	1203800000	95	20.3913	20.1438	20.1512	20.5293	-3.77644	-3.87893	-3.9106	-3.49493	25.0406	24.9705	25.0679	25.2904	0.19412	0.0966396	0.170091	0.417253	NaN	NaN	NaN	NaN					NaN	NaN	NaN	NaN
A9WQI6	nadK	NAD kinase (EC 2.7.1.23) (ATP-dependent NAD kinase)	Cytoplasmic	OTHER	36.877	14	14	14	41.9	41.9	41.9	1191700000	98	21.3851	21.0327	21.3323	21.2924	-2.78264	-2.99001	-2.72949	-2.73176	25.2559	25.4849	24.9489	25.0874	0.409431	0.61105	0.0511198	0.21426	NaN	NaN	NaN	NaN					NaN	NaN	NaN	NaN
A9WPD7	ispH	4-hydroxy-3-methylbut-2-enyl diphosphate reductase (HMBPP reductase) (EC 1.17.7.4)	Cytoplasmic	OTHER	39.204	21	21	21	41.8	41.8	41.8	1178400000	169	23.4329	23.2345	22.9915	23.0568	-0.734875	-0.788273	-1.07021	-0.967423	24.722	24.6752	24.4912	24.3793	-0.12454	-0.198656	-0.40661	-0.493752	NaN	NaN	NaN	NaN					NaN	NaN	NaN	NaN
A9WMS7	RSal33209_1654	Uncharacterized protein	Unknown	OTHER	34.564	16	16	16	66	66	66	1171900000	102	21.763	21.6356	21.6005	21.1386	-2.4048	-2.38716	-2.4613	-2.88561	24.7144	24.7689	24.4541	24.654	-0.13212	-0.104942	-0.443666	-0.219065	NaN	NaN	NaN	NaN					NaN	NaN	NaN	NaN
A9WLV7	RSal33209_0227	Uncharacterized protein	CytoplasmicMembrane	OTHER	47.916	6	6	6	54.3	13	13	1167800000	59	NaN	NaN	NaN	NaN					25.6328	25.8056	25.3455	25.2414	0.786242	0.931755	0.447709	0.368265	NaN	NaN	NaN	NaN					17.5851	17.5177	17.2302	17.4993	-1.68428	-1.06854	-1.34831	-1.41201
A9WT35	RSal33209_2242	ABC-type multidrug transport system ATPase component	CytoplasmicMembrane	OTHER	34.276	15	15	15	46.1	46.1	46.1	1166800000	78	20.5293	20.485	19.9412	20.3586	-3.63849	-3.53773	-4.12056	-3.66556	24.2731	24.619	24.9466	24.641	-0.573389	-0.254827	0.0488005	-0.232073	NaN	NaN	NaN	NaN					NaN	NaN	NaN	NaN
A9WS01	tlpA	Thiol:disulfide interchange protein	Cellwall	TAT(Tat/SPI)	24.604	16	16	16	43.3	43.3	43.3	1164700000	157	22.2529	22.5314	22.2808	22.0714	-1.91483	-1.49137	-1.78094	-1.9528	25.2227	25.3072	25.3927	25.4235	0.376215	0.433352	0.494945	0.550451	20.2389	20.1253	20.1192	19.9611	0.944017	0.90069	0.878092	0.722178	16.3743	17.7832	16.9184	17.7386	-2.89515	-0.803072	-1.66018	-1.17277
A9WP70	RSal33209_1107	Uncharacterized protein	Cytoplasmic	OTHER	15.314	4	4	4	37.9	37.9	37.9	1164500000	84	27.0749	26.8955	27.7936	26.9138	2.90715	2.87275	3.73183	2.88957	NaN	26.0649	26.0814	NaN		1.19106	1.18359		NaN	NaN	NaN	NaN					NaN	NaN	NaN	NaN
A9WML9	RSal33209_1616	Transport permease protein	CytoplasmicMembrane	OTHER	32.146	6	6	6	54.3	15.2	15.2	1163100000	56	NaN	NaN	NaN	NaN					24.865	25.0734	25.6018	25.4288	0.0184364	0.199562	0.703965	0.555668	NaN	NaN	NaN	NaN					16.0584	15.9503	15.21	15.0181	-3.21101	-2.63596	-3.36851	-3.89325
A9WPH1	hemA	Glutamyl-tRNA reductase (GluTR) (EC 1.2.1.70)	Cytoplasmic	OTHER	45.78	18	18	18	48	48	48	1162500000	131	19.8019	19.7621	19.8266	19.6804	-4.36587	-4.26063	-4.23515	-4.34377	24.002	24.1302	24.2513	24.0421	-0.844557	-0.743628	-0.646461	-0.830999	NaN	NaN	NaN	NaN					NaN	NaN	NaN	NaN
A9WNU4	RSal33209_0990	Acetyltransferase	Cytoplasmic	OTHER	20.264	6	6	6	38.4	38.4	38.4	1154600000	63	23.5378	23.1452	23.2995	22.6848	-0.629982	-0.877533	-0.762259	-1.33939	26.0847	25.8324	25.4726	25.7679	1.23821	0.958563	0.574765	0.894823	NaN	NaN	NaN	NaN					NaN	NaN	NaN	NaN
A9WPI5	RSal33209_1232	DNA polymerase III, epsilon chain (EC 2.7.7.7)	Cytoplasmic	OTHER	24.642	11	11	11	52.6	52.6	52.6	1149200000	90	24.9625	24.9015	25.2639	24.8738	0.794767	0.878695	1.20213	0.849605	25.2383	25.1401	25.2544	25.1046	0.391788	0.266277	0.356643	0.231518	NaN	NaN	NaN	NaN					NaN	NaN	NaN	NaN
A9WUL6	RSal33209_3170	Uncharacterized protein	Cytoplasmic	OTHER	22.832	13	13	13	59.7	59.7	59.7	1149200000	91	25.9266	25.8232	25.9509	26.0246	1.7588	1.8004	1.88918	2.00038	25.2484	25.3292	24.898	25.059	0.401922	0.455353	0.000161171	0.185938	NaN	NaN	NaN	NaN					NaN	NaN	NaN	NaN
A9WKS9	RSal33209_0331	Transcriptional regulator PadR-like family	Cytoplasmic	OTHER	23.876	15	15	15	75.1	75.1	75.1	1143100000	156	24.4689	24.4443	24.2366	24.4814	0.301172	0.421541	0.174833	0.457225	24.4033	24.4432	24.4218	24.725	-0.443174	-0.430622	-0.475974	-0.14805	19.9572	19.5444	19.8382	19.2843	0.662302	0.319778	0.597111	0.0453529	NaN	NaN	NaN	NaN
A9WU73	purK	N5-carboxyaminoimidazole ribonucleotide synthase (N5-CAIR synthase) (EC 6.3.4.18) (5-(carboxyamino)imidazole ribonucleotide synthetase)	CytoplasmicMembrane	OTHER	41.376	17	17	17	53.7	53.7	53.7	1138200000	154	25.2317	25.2103	25.4194	25.1556	1.0639	1.1875	1.35765	1.13137	23.0608	23.1756	22.9009	23.4081	-1.78571	-1.69827	-1.99693	-1.46502	NaN	NaN	NaN	NaN					NaN	NaN	NaN	NaN
A9WMG7	RSal33209_1787	1-acyl-sn-glycerol-3-phosphate acyltransferase (EC 2.3.1.51)	Unknown	OTHER	28.115	8	8	8	54.3	31.6	31.6	1137900000	47	NaN	23.4457	23.4047	NaN		-0.57707	-0.657051		26.3695	26.7859	26.2132	26.3913	1.52295	1.91209	1.31536	1.51821	NaN	NaN	NaN	NaN					NaN	NaN	NaN	NaN
A9WMG6	gpsA	Glycerol-3-phosphate dehydrogenase [NAD(P)+] (EC 1.1.1.94) (NAD(P)H-dependent glycerol-3-phosphate dehydrogenase)	Unknown	OTHER	35.063	13	13	13	52.1	52.1	52.1	1134600000	72	22.4456	22.2417	22.4107	22.2731	-1.72219	-1.78106	-1.65101	-1.75113	24.5656	24.6142	24.9439	25.0055	-0.280876	-0.259649	0.0460768	0.13242	NaN	NaN	NaN	NaN					NaN	NaN	NaN	NaN
A9WNH2	RSal33209_0958	Thymidylate synthase (EC 2.1.1.45)	Cytoplasmic	OTHER	23.82	8	8	8	48.1	48.1	48.1	1130300000	51	22.4296	22.5646	22.103	22.7842	-1.73812	-1.45818	-1.95879	-1.24003	25.4327	25.3501	25.3618	25.5081	0.586174	0.476213	0.464028	0.634962	19.0799	NaN	NaN	20.2316	-0.21492			0.992683	NaN	NaN	NaN	NaN
A9WQH5	RSal33209_0798	Putative 3-methyladenine DNA glycosylase (EC 3.2.2.-)	Cytoplasmic	OTHER	24.805	16	16	16	54.3	68.4	68.4	1126000000	85	NaN	NaN	20.8159	20.4563			-3.24586	-3.56786	24.374	24.8421	24.3009	24.3776	-0.472467	-0.0317383	-0.596896	-0.495472	NaN	NaN	NaN	NaN					NaN	NaN	NaN	NaN
A9WTK0	RSal33209_2796	Phosphoesterase (EC 3.1.-.-)	Cytoplasmic	LIPO(Sec/SPII)	34.046	16	16	16	78.3	78.3	78.3	1124800000	88	20.6596	20.3971	20.7412	20.0063	-3.50813	-3.62569	-3.32053	-4.01785	24.8139	24.6753	24.4924	24.5471	-0.0326462	-0.198549	-0.405387	-0.325996	NaN	NaN	NaN	NaN					NaN	NaN	NaN	NaN
A9WLX9	senX3	Sensor-like histidine kinase (EC 2.7.3.-)	CytoplasmicMembrane	OTHER	42.517	25	25	25	54.3	80.8	80.8	1120400000	111	NaN	NaN	NaN	NaN					24.4177	24.629	24.8032	24.5728	-0.428812	-0.244839	-0.0946264	-0.300331	NaN	NaN	NaN	NaN					NaN	NaN	NaN	NaN
A9WPB4	RSal33209_1180	Succinyl-diaminopimelate desuccinylase (EC 3.5.1.18)	Cytoplasmic	OTHER	37.908	14	14	14	53.2	53.2	53.2	1120200000	102	25.8679	25.8525	25.8792	25.8696	1.70012	1.82974	1.81745	1.8454	25.5868	25.5644	25.2307	25.5406	0.740318	0.690542	0.332911	0.667486	NaN	17.803	17.1155	NaN		-1.42155	-2.12559		NaN	NaN	NaN	NaN
A9WT09	kynA	Tryptophan 2,3-dioxygenase (TDO) (EC 1.13.11.11) (Tryptamin 2,3-dioxygenase) (Tryptophan oxygenase) (TO) (TRPO) (Tryptophan pyrrolase) (Tryptophanase)	Cytoplasmic	OTHER	33.614	14	14	14	52.7	52.7	52.7	1114000000	116	23.9934	23.837	23.4534	23.7874	-0.174324	-0.185745	-0.608385	-0.236838	25.397	25.7667	25.631	25.5654	0.550505	0.892836	0.733161	0.69228	19.5407	19.6344	18.8987	18.6736	0.245836	0.409853	-0.342381	-0.565359	NaN	NaN	NaN	NaN
A9WRC6	RSal33209_2409	Thymidine kinase (EC 2.7.1.21)	Cytoplasmic	OTHER	24.392	13	13	13	82.4	82.4	82.4	1112800000	127	22.399	22.4019	22.5819	22.636	-1.7688	-1.62089	-1.47989	-1.38818	24.829	24.938	25.1422	25.0317	-0.0175133	0.0641975	0.244399	0.158607	15.4875	15.4292	15.9256	17.5753	-3.8074	-3.79538	-3.31549	-1.66362	NaN	NaN	NaN	NaN
A9WND4	RSal33209_1454	AB hydrolase-1 domain-containing protein	CytoplasmicMembrane	OTHER	39.02	16	16	16	49.7	49.7	49.7	1110700000	88	23.4478	23.2133	23.8754	23.4454	-0.719919	-0.809494	-0.186361	-0.578759	24.3131	24.3539	24.4789	24.5281	-0.533386	-0.519979	-0.418897	-0.345013	NaN	NaN	NaN	NaN					NaN	NaN	NaN	NaN
A9WN98	RSal33209_1324	Formamidase (EC 3.5.1.49)	Cytoplasmic	OTHER	42.914	21	21	21	50.9	50.9	50.9	1110300000	140	24.7642	24.4813	24.8589	24.5803	0.596451	0.458538	0.797186	0.556066	22.8231	22.8222	22.6399	22.9261	-2.02337	-2.05168	-2.25786	-1.94702	NaN	NaN	NaN	NaN					NaN	NaN	NaN	NaN
A9WQU8	RSal33209_1888	ATP-dependent RNA helicase	Cytoplasmic	OTHER	66.819	22	22	22	39	39	39	1104900000	131	22.987	22.792	22.9123	22.7578	-1.18071	-1.23075	-1.14949	-1.26635	24.0552	24.0211	23.9423	24.0678	-0.791363	-0.852781	-0.955443	-0.805256	NaN	NaN	NaN	NaN					NaN	NaN	NaN	NaN
A9WLA7	RSal33209_0147	Putative alpha amylase	Cytoplasmic	OTHER	63.469	28	28	28	57.8	57.8	57.8	1104500000	203	24.348	24.133	24.139	24.4719	0.180248	0.110207	0.0772343	0.447709	22.0922	22.4236	22.0311	22.2572	-2.75432	-2.45022	-2.86673	-2.61594	16.7524	16.5914	16.6496	16.7156	-2.54248	-2.63315	-2.5915	-2.52336	NaN	NaN	NaN	NaN
A9WNK0	RSal33209_0981	OrfA	Cytoplasmic	OTHER	20.073	10	10	1	43.3	43.3	8	1101400000	108	24.7892	24.6486	24.9087	24.5187	0.621447	0.625799	0.846907	0.494496	25.421	25.3967	25.3058	25.2827	0.574436	0.522879	0.407981	0.409569	NaN	18.4583	NaN	17.8772		-0.766268		-1.36172	NaN	NaN	NaN	NaN
A9WN03	RSal33209_1757	SURF1-like protein	Unknown	SP(Sec/SPI)	30.8	7	7	7	30.1	30.1	30.1	1097200000	57	21.0588	20.7375	21.1606	20.8352	-3.10895	-3.28524	-2.90116	-3.18897	25.4193	25.4365	25.5378	25.3854	0.572763	0.562658	0.640012	0.512283	NaN	NaN	NaN	NaN					NaN	NaN	NaN	NaN
A9WML8	leuA	2-isopropylmalate synthase (EC 2.3.3.13) (Alpha-IPM synthase) (Alpha-isopropylmalate synthase)	Cytoplasmic	OTHER	63.84	33	33	33	72.2	72.2	72.2	1092900000	134	22.8998	22.9902	22.6974	22.6497	-1.26795	-1.0326	-1.36432	-1.37448	23.2194	23.3449	23.8378	23.5951	-1.62712	-1.52896	-1.06001	-1.27796	NaN	NaN	NaN	NaN					NaN	NaN	NaN	NaN
A9WSE5	ruvA	Holliday junction ATP-dependent DNA helicase RuvA (EC 3.6.4.12)	Cytoplasmic	OTHER	22.208	11	11	10	58.9	58.9	58.9	1091300000	82	23.0438	22.5101	22.6083	22.773	-1.12394	-1.51264	-1.45345	-1.25122	25.5663	25.4569	25.5725	25.7021	0.719791	0.583069	0.674716	0.829035	18.1915	18.0738	18.5651	19.4249	-1.10334	-1.1508	-0.675978	0.185917	NaN	NaN	NaN	NaN
A9WML6	RSal33209_1591	Isoprenyl transferase (EC 2.5.1.-)	Unknown	OTHER	31.556	16	16	16	57.1	57.1	57.1	1088600000	82	23.223	23.0897	23.5242	23.2552	-0.94479	-0.933065	-0.537554	-0.768971	27.148	26.568	26.9939	27.2928	2.30151	1.69413	2.09609	2.41971	19.3434	20.2747	19.4789	18.1455	0.0485001	1.05011	0.237803	-1.09341	NaN	NaN	NaN	NaN
A9WUS0	RSal33209_3224	Hydrolase (HAD superfamily)	Cytoplasmic	OTHER	29.514	15	15	15	66.1	66.1	66.1	1087900000	130	22.7642	22.85	22.9739	22.6738	-1.40358	-1.17271	-1.08781	-1.35038	24.4428	24.4239	24.4446	24.41	-0.403732	-0.449913	-0.453238	-0.463076	NaN	NaN	NaN	NaN					NaN	NaN	NaN	NaN
A9WNJ2	pfkA	ATP-dependent 6-phosphofructokinase (ATP-PFK) (Phosphofructokinase) (EC 2.7.1.11) (Phosphohexokinase)	Cytoplasmic	OTHER	36.144	22	22	22	63.5	63.5	63.5	1087300000	106	20.4229	19.8809	20.1909	20.2177	-3.7449	-4.14189	-3.87089	-3.80646	24.2471	24.2843	24.1073	24.2395	-0.59938	-0.589521	-0.79046	-0.633591	NaN	NaN	NaN	NaN					NaN	NaN	NaN	NaN
A9WUR5	RSal33209_3219	Hypoxanthine phosphoribosyltransferase (EC 2.4.2.8)	Cytoplasmic	OTHER	20.084	12	12	12	55.2	55.2	55.2	1086100000	135	25.7246	25.4721	25.4683	25.6712	1.55688	1.44933	1.40658	1.647	21.9683	22.563	22.3763	22.3027	-2.8782	-2.3109	-2.52153	-2.57039	18.5892	17.7339	NaN	NaN	-0.705673	-1.49068			NaN	NaN	NaN	NaN
A9WQH9	tyrS	Tyrosine--tRNA ligase (EC 6.1.1.1) (Tyrosyl-tRNA synthetase) (TyrRS)	Cytoplasmic	OTHER	50.764	19	19	19	59.1	59.1	59.1	1073700000	162	24.4962	24.1905	24.208	24.3878	0.328436	0.167704	0.146233	0.363585	23.0161	22.7976	23.3572	23.3437	-1.83046	-2.0762	-1.54063	-1.52943	18.082	18.5696	NaN	18.3799	-1.21289	-0.654991		-0.859074	NaN	NaN	NaN	NaN
A9WKY1	RSal33209_0500	Cell wall-associated hydrolase	Extracellular	SP(Sec/SPI)	24.27	8	8	7	51.2	51.2	48	1072200000	349	NaN	NaN	NaN	NaN					23.5774	24.7738	24.5048	23.1302	-1.26913	-0.100056	-0.39297	-1.74294	23.4164	22.8282	23.2697	24.1537	4.12149	3.60362	4.02859	4.91473	20.9711	21.0782	21.3846	20.7516	1.70172	2.492	2.80605	1.8402
A9WPV5	RSal33209_1375	Iron dependent repressor	Cytoplasmic	OTHER	26.055	12	12	12	64.7	64.7	64.7	1069300000	126	24.11	24.1859	24.1275	23.8862	-0.0577106	0.163099	0.0657883	-0.137967	25.297	25.0109	24.7828	24.9018	0.450466	0.137012	-0.114974	0.0286789	NaN	16.777	17.0353	16.8245		-2.44759	-2.2058	-2.41444	NaN	NaN	NaN	NaN
A9WND3	nucS	Endonuclease NucS (EC 3.1.-.-)	Cytoplasmic	OTHER	25.505	17	17	17	93.9	93.9	93.9	1062800000	128	22.5454	22.3103	22.1578	22.2507	-1.6224	-1.71246	-1.90396	-1.77353	23.5159	23.4871	23.7738	23.6608	-1.33059	-1.38671	-1.12395	-1.2123	NaN	NaN	NaN	NaN					NaN	NaN	NaN	NaN
A9WS34	RSal33209_2437	Osmotically inducible protein C	Cytoplasmic	OTHER	14.795	4	4	4	28.9	28.9	28.9	1051200000	36	25.1882	25.116	26.4666	25.6667	1.02041	1.09329	2.40484	1.64254	25.3358	25.3094	24.0039	24.3553	0.489241	0.435574	-0.893861	-0.51775	NaN	NaN	NaN	NaN					NaN	NaN	NaN	NaN
A9WT37	RSal33209_2244	Heme O monooxygenase (EC 1.-.-.-)	CytoplasmicMembrane	OTHER	32.145	6	6	6	54.3	15.1	15.1	1049700000	52	NaN	NaN	NaN	NaN					25.4742	25.81	25.548	25.6445	0.627651	0.936127	0.650165	0.771397	20.9227	NaN	20.3791	18.8688	1.62781		1.13798	-0.370129	NaN	NaN	NaN	NaN
A9WLE6	RSal33209_0596	Sugar operon repressor	Cytoplasmic	OTHER	33.37	19	19	19	71.1	71.1	71.1	1048000000	107	20.3164	19.9363	19.5312	20.2252	-3.85136	-4.08644	-4.53053	-3.79902	24.2962	24.0016	24.2502	24.0318	-0.550304	-0.872234	-0.647546	-0.841309	NaN	NaN	NaN	NaN					NaN	NaN	NaN	NaN
A9WQH2	RSal33209_0879	ABC transporter ATP-binding protein	CytoplasmicMembrane	OTHER	27.249	16	16	16	54.3	56.1	56.1	1046800000	94	NaN	NaN	NaN	NaN					24.8426	24.905	24.5857	24.5567	-0.00392723	0.0311489	-0.312131	-0.316376	NaN	NaN	NaN	NaN					NaN	NaN	NaN	NaN
A9WN44	RSal33209_1833	Transcriptional regulator, TetR family	Cytoplasmic	OTHER	21.348	14	14	14	67	67	67	1045700000	81	23.5153	23.1779	23.2362	22.9892	-0.652428	-0.844845	-0.825533	-1.03497	24.4125	24.3943	24.2658	24.3924	-0.433971	-0.479507	-0.632012	-0.480656	NaN	NaN	NaN	NaN					NaN	NaN	NaN	NaN
A9WQQ9	RSal33209_1883	Amino acid permease	CytoplasmicMembrane	OTHER	51.841	5	5	5	54.3	9.4	9.4	1041400000	22	NaN	NaN	NaN	NaN					26.5523	26.3119	26.4275	26.2329	1.70579	1.43803	1.52973	1.35982	NaN	NaN	NaN	NaN					NaN	NaN	NaN	NaN
A9WPK9	RSal33209_1386	Transcriptional regulator, PadR family protein	Cytoplasmic	OTHER	23.737	16	16	16	62.3	62.3	62.3	1037900000	142	23.9306	23.625	23.6121	23.8097	-0.237179	-0.39776	-0.44964	-0.214492	24.8334	24.5664	24.2547	24.2798	-0.0130672	-0.307453	-0.643069	-0.593298	NaN	NaN	NaN	NaN					NaN	NaN	NaN	NaN
A9WMQ6	RSal33209_1656	DNA-binding protein	Cytoplasmic	OTHER	34.691	16	16	16	48.5	48.5	48.5	1031400000	116	22.3745	22.1508	22.01	21.9885	-1.79324	-1.87195	-2.05175	-2.03566	24.0325	24.032	24.2229	23.9809	-0.814053	-0.84189	-0.674914	-0.892248	NaN	NaN	NaN	NaN					NaN	NaN	NaN	NaN
A9WU45	RSal33209_2995	Hypothetical secreted protein	Extracellular	OTHER	39.334	15	15	15	54.3	43.8	43.8	1029700000	161	NaN	NaN	NaN	NaN					23.2092	NaN	24.1642	NaN	-1.63732		-0.733563		23.471	24.7963	24.6617	24.1029	4.17611	5.57176	5.42055	4.86399	NaN	NaN	NaN	NaN
A9WKY7	moeA.1	Molybdopterin molybdenumtransferase (EC 2.10.1.1)	Cytoplasmic	OTHER	41.174	15	15	15	43	43	43	1029700000	101	22.3317	22.3763	22.5064	21.8329	-1.83609	-1.64647	-1.55539	-2.19129	24.5239	24.835	24.6217	24.6468	-0.322609	-0.0388069	-0.276141	-0.226295	NaN	NaN	NaN	NaN					NaN	NaN	NaN	NaN
A9WQU2	RSal33209_1904	Transcriptional regulator, TetR family	Cytoplasmic	OTHER	21.379	13	13	13	62.4	62.4	62.4	1012700000	101	21.3998	21.285	21.5643	21.4308	-2.76792	-2.73775	-2.49741	-2.59341	25.1194	25.2381	25.1384	25.2205	0.27286	0.364239	0.240577	0.34742	NaN	NaN	NaN	NaN					NaN	NaN	NaN	NaN
A9WNB5	RSal33209_1435	Sua5/YciO/YrdC/YwlC family protein	Cytoplasmic	OTHER	28.095	10	10	10	57.7	57.7	57.7	1012700000	93	25.0838	25.0998	25.2929	25.2196	0.916079	1.07701	1.23112	1.19536	24.4204	24.0034	24.0167	24.316	-0.426111	-0.87043	-0.881053	-0.557066	NaN	NaN	NaN	NaN					NaN	NaN	NaN	NaN
A9WSC3	RSal33209_1978	Putative pre-16S rRNA nuclease (EC 3.1.-.-)	Cytoplasmic	OTHER	17.857	13	13	13	69.8	69.8	69.8	1011500000	101	21.498	21.4905	21.6446	21.4585	-2.66971	-2.53229	-2.4172	-2.56566	24.4655	24.5037	24.6079	24.5003	-0.38101	-0.370178	-0.289899	-0.372829	NaN	NaN	NaN	NaN					NaN	NaN	NaN	NaN
A9WRC2	dut	Deoxyuridine 5'-triphosphate nucleotidohydrolase (dUTPase) (EC 3.6.1.23) (dUTP pyrophosphatase)	Cytoplasmic	OTHER	21.369	9	9	9	57.1	57.1	57.1	1011300000	93	26.0189	25.6028	25.9636	25.7459	1.85119	1.58005	1.90187	1.72169	23.5983	23.6303	23.3711	23.4434	-1.24819	-1.24351	-1.52673	-1.42968	NaN	NaN	NaN	NaN					NaN	NaN	NaN	NaN
A9WSA6	RSal33209_1961	Uncharacterized protein	CytoplasmicMembrane	OTHER	25.674	14	14	14	83.5	83.5	83.5	1010600000	104	22.1463	21.9951	22.0633	22.1981	-2.02147	-2.02769	-1.99844	-1.82614	24.6625	24.5174	24.8693	24.8208	-0.184036	-0.356476	-0.0285025	-0.0522518	NaN	NaN	NaN	NaN					NaN	NaN	NaN	NaN
A9WMJ6	RSal33209_1604	Phosphoglycerate mutase family protein, putative	Cytoplasmic	OTHER	26.33	11	11	11	61.8	61.8	61.8	1010300000	59	25.2055	24.7537	25.2162	24.9343	1.03778	0.730927	1.15444	0.910119	25.6803	25.6528	25.223	24.8284	0.833809	0.778902	0.325196	-0.0447254	NaN	NaN	NaN	NaN					NaN	NaN	NaN	NaN
A9WMS6	RSal33209_1653	DUF4166 domain-containing protein	Unknown	OTHER	26.764	10	10	10	53.4	53.4	53.4	1007100000	66	21.5044	21.3025	21.3899	21.4245	-2.66339	-2.7203	-2.67186	-2.5997	24.0054	24.1494	24.1246	24.4725	-0.841127	-0.724428	-0.773162	-0.400572	NaN	NaN	NaN	NaN					NaN	NaN	NaN	NaN
A9WND9	RSal33209_1459	ABC transporter, ATP-binding protein	CytoplasmicMembrane	OTHER	27.636	15	15	15	77.8	77.8	77.8	1006800000	106	23.399	23.4443	22.8709	23.1398	-0.768776	-0.578459	-1.19091	-0.88444	24.0763	24.1037	24.3525	24.4859	-0.770248	-0.770191	-0.54527	-0.387247	NaN	NaN	NaN	NaN					NaN	NaN	NaN	NaN
A9WQA4	RSal33209_0740	SseB domain-containing protein	Unknown	OTHER	33.953	11	11	11	40.9	40.9	40.9	996470000	98	24.8399	24.3539	24.8373	24.6079	0.672146	0.331175	0.775497	0.583751	24.711	24.9046	24.5521	24.6571	-0.135477	0.0307808	-0.345696	-0.216007	17.4596	17.6603	17.233	17.7602	-1.8353	-1.56427	-2.00808	-1.47875	NaN	NaN	NaN	NaN
A9WR99	RSal33209_2382	Enoyl-CoA hydratase/carnithine racemase	Cytoplasmic	OTHER	21.675	6	6	6	52.2	52.2	52.2	996440000	75	23.8797	23.5978	23.8732	23.6828	-0.288054	-0.425003	-0.18852	-0.34138	24.487	24.3967	24.9969	24.6738	-0.35956	-0.477154	0.0991335	-0.199255	NaN	NaN	NaN	NaN					NaN	NaN	NaN	NaN
A9WM91	RSal33209_0473	DNA-(apurinic or apyrimidinic site) lyase (EC 4.2.99.18)	Cytoplasmic	OTHER	32.018	22	22	22	63.6	63.6	63.6	994520000	158	23.0586	22.971	23.0859	23.1718	-1.10911	-1.05174	-0.975866	-0.852391	24.4525	24.2654	24.4979	24.5681	-0.394022	-0.608427	-0.399896	-0.304964	18.5757	18.9282	18.6195	18.9291	-0.71916	-0.296339	-0.621664	-0.309837	NaN	NaN	NaN	NaN
A9WRT6	menD	2-succinyl-5-enolpyruvyl-6-hydroxy-3-cyclohexene-1-carboxylate synthase (SEPHCHC synthase) (EC 2.2.1.9) (Menaquinone biosynthesis protein MenD)	CytoplasmicMembrane	OTHER	58.575	17	17	17	40.8	40.8	40.8	991060000	112	23.7462	23.7948	23.4941	23.575	-0.421534	-0.227947	-0.567642	-0.449235	24.8992	24.5733	24.5879	24.6074	0.0527287	-0.300503	-0.309842	-0.265657	NaN	NaN	NaN	NaN					NaN	NaN	NaN	NaN
A9WQY6	RSal33209_1859	L-asparaginase (EC 3.5.1.1)	CytoplasmicMembrane	OTHER	34.638	15	15	15	60.2	60.2	60.2	990070000	131	24.7457	24.661	24.5814	24.7117	0.577953	0.638197	0.519598	0.68747	23.8091	23.6125	23.763	23.7958	-1.0374	-1.26139	-1.13475	-1.07729	NaN	NaN	NaN	NaN					NaN	NaN	NaN	NaN
A9WV11	RSal33209_3320	Hypothetical cytosolic protein	Cytoplasmic	OTHER	28.448	16	16	16	79.5	79.5	79.5	982620000	105	20.8731	20.5106	20.7306	21.1769	-3.2947	-3.51221	-3.33118	-2.84725	23.9743	24.0869	24.0292	24.2708	-0.872215	-0.786936	-0.868613	-0.602322	NaN	NaN	NaN	NaN					NaN	NaN	NaN	NaN
A9WQ47	miaB	tRNA-2-methylthio-N(6)-dimethylallyladenosine synthase (EC 2.8.4.3) ((Dimethylallyl)adenosine tRNA methylthiotransferase MiaB) (tRNA-i(6)A37 methylthiotransferase)	Cytoplasmic	OTHER	56.018	17	17	17	40	40	40	979940000	141	23.0414	23.1616	23.1711	23.1788	-1.12634	-0.861128	-0.890654	-0.84537	24.2022	24.1376	24.0105	24.1153	-0.644268	-0.736261	-0.887273	-0.757805	NaN	NaN	NaN	NaN					NaN	NaN	NaN	NaN
A9WKT3	RSal33209_0335	Exopolyphosphatase (EC 3.6.1.11)	Cytoplasmic	OTHER	32.838	21	21	21	55	55	55	979490000	209	25.1367	24.9916	24.5339	24.9122	0.968971	0.968855	0.472101	0.88799	23.1228	22.7684	23.3508	23.2313	-1.72373	-2.10547	-1.54695	-1.64176	18.4272	19.3486	18.9835	18.7857	-0.86764	0.123995	-0.257633	-0.453276	NaN	NaN	NaN	NaN
A9WRA0	RSal33209_2383	Ribonuclease D (EC 3.1.26.3)	Cytoplasmic	OTHER	51.772	19	19	19	37.9	37.9	37.9	978620000	89	19.8843	20.5429	NaN	19.7709	-4.28349	-3.47983		-4.2533	25.2104	25.2081	24.989	25.07	0.363894	0.334291	0.0912275	0.196917	NaN	NaN	NaN	NaN					NaN	NaN	NaN	NaN
A9WQT1	hrcA	Heat-inducible transcription repressor	Cytoplasmic	OTHER	30.966	13	13	13	54.3	63	63	977680000	54	NaN	NaN	NaN	NaN					25.5637	25.5232	25.7832	25.511	0.717146	0.64934	0.885402	0.637861	NaN	NaN	NaN	NaN					NaN	NaN	NaN	NaN
A9WQT4	RSal33209_1930	Heme chaperone HemW	Cytoplasmic	OTHER	44.091	20	20	20	48.4	48.4	48.4	976680000	108	22.361	22.3139	22.5453	22.2423	-1.80679	-1.70883	-1.51645	-1.78191	24.513	24.412	24.2618	24.315	-0.333536	-0.461821	-0.636024	-0.558102	NaN	NaN	NaN	NaN					NaN	NaN	NaN	NaN
A9WQI7	recN	DNA repair protein RecN (Recombination protein N)	Cytoplasmic	OTHER	59.919	27	27	27	51.8	51.8	51.8	976310000	170	23.2548	22.9997	23.196	23.0961	-0.91296	-1.02311	-0.865744	-0.928052	23.5722	23.4661	23.4538	23.5878	-1.27433	-1.40772	-1.44404	-1.28526	NaN	NaN	NaN	NaN					NaN	NaN	NaN	NaN
A9WR77	RSal33209_2356	Hypothetical membrane protein	CytoplasmicMembrane	OTHER	47.073	12	12	12	54.3	22.2	22.2	967240000	66	NaN	NaN	NaN	NaN					24.8913	24.963	25.7506	25.3428	0.0448227	0.0891151	0.852807	0.469727	16.7199	NaN	16.8414	16.4893	-2.57499		-2.39968	-2.74967	NaN	NaN	NaN	NaN
A9WP65	RSal33209_1102	Malonyl-CoA-[acyl-carrier-protein] transacylase (EC 2.3.1.39)	Cytoplasmic	OTHER	31.984	10	10	10	44.3	44.3	44.3	965460000	62	21.9665	21.9909	22.4205	22.321	-2.20123	-2.03191	-1.64121	-1.70317	24.7017	24.5624	24.8285	25.0152	-0.144857	-0.311466	-0.0692739	0.142109	NaN	NaN	NaN	NaN					NaN	NaN	NaN	NaN
A9WPB2	RSal33209_1179	Uncharacterized protein	CytoplasmicMembrane	OTHER	30.703	12	12	12	54.3	39.6	39.6	963870000	114	NaN	NaN	NaN	NaN					24.4346	24.644	24.4817	24.3928	-0.411917	-0.229849	-0.41606	-0.480263	19.7997	20.3258	19.4731	19.174	0.504839	1.10117	0.232025	-0.0649071	18.5446	19.4655	17.9385	18.5804	-0.724796	0.879307	-0.640057	-0.330938
A9WVJ0	tgt	Queuine tRNA-ribosyltransferase (EC 2.4.2.29) (Guanine insertion enzyme) (tRNA-guanine transglycosylase)	Cytoplasmic	OTHER	49.655	18	18	18	51.1	51.1	51.1	962060000	136	24.714	24.4798	24.8286	24.7195	0.546274	0.456999	0.766857	0.695325	23.5425	23.3785	23.2079	23.3385	-1.30401	-1.49536	-1.68988	-1.53459	NaN	NaN	NaN	NaN					NaN	NaN	NaN	NaN
A9WRL4	RSal33209_2571	Hydrolase_4 domain-containing protein	CytoplasmicMembrane	OTHER	48.978	8	8	8	54.3	28.6	28.6	961050000	126	NaN	NaN	NaN	NaN					NaN	NaN	NaN	NaN					23.5762	23.143	23.7943	24.1359	4.28137	3.91846	4.5532	4.89692	NaN	NaN	NaN	NaN
A9WQE7	RSal33209_0853	Two component system histidine kinase	CytoplasmicMembrane	OTHER	42.788	17	17	17	54.3	37.9	37.9	960490000	76	28.2792	NaN	21.1906	NaN	4.11143		-2.87119		24.3466	24.0237	23.9311	24.1736	-0.499931	-0.850157	-0.966674	-0.699537	NaN	NaN	NaN	NaN					NaN	NaN	NaN	NaN
A9WLM4	dxr	1-deoxy-D-xylulose 5-phosphate reductoisomerase (DXP reductoisomerase) (EC 1.1.1.267) (1-deoxyxylulose-5-phosphate reductoisomerase) (2-C-methyl-D-erythritol 4-phosphate synthase)	Cytoplasmic	OTHER	43.016	10	10	10	33	33	33	956900000	60	23.357	22.756	22.2096	22.2548	-0.810728	-1.26679	-1.85217	-1.76943	24.8714	24.7881	25.4371	25.2148	0.0248432	-0.085741	0.539287	0.341652	NaN	NaN	NaN	NaN					NaN	NaN	NaN	NaN
A9WPE7	RSal33209_1166	Hypothetical membrane protein	CytoplasmicMembrane	OTHER	21.811	8	8	8	54.3	34.1	34.1	953910000	50	NaN	NaN	NaN	NaN					25.6668	25.8145	26.0551	25.8864	0.82025	0.940609	1.15732	1.01329	18.9264	18.9599	NaN	18.2694	-0.368469	-0.264732		-0.969568	NaN	NaN	NaN	NaN
A9WTP1	RSal33209_2838	Multidrug resistance protein B	CytoplasmicMembrane	OTHER	59.647	10	10	10	54.3	15.6	15.6	953410000	48	20.6581	NaN	20.1869	NaN	-3.50962		-3.87487		25.4026	25.6405	25.3378	25.5684	0.55611	0.76668	0.439973	0.695269	NaN	NaN	19.5454	19.6375			0.304285	0.398552	NaN	NaN	NaN	NaN
A9WSB3	pyrR	Bifunctional protein PyrR [Includes: Pyrimidine operon regulatory protein; Uracil phosphoribosyltransferase (UPRTase) (EC 2.4.2.9)]	Cytoplasmic	OTHER	21.51	18	18	18	89.4	89.4	89.4	949010000	115	22.7596	22.6364	22.6342	22.5475	-1.40814	-1.38639	-1.42753	-1.47672	23.8122	23.996	23.9936	24.013	-1.03436	-0.877827	-0.904187	-0.860106	NaN	NaN	NaN	NaN					NaN	NaN	NaN	NaN
A9WSL0	RSal33209_2066	Cytochrome P450 superfamily	CytoplasmicMembrane	OTHER	46.899	19	19	19	42.1	42.1	42.1	946820000	114	22.5558	22.6435	22.8561	22.7852	-1.61195	-1.37928	-1.20565	-1.23901	25.0511	25.1195	24.9952	24.9081	0.204575	0.245607	0.0974092	0.0349712	16.4646	16.9731	16.9481	16.6492	-2.8303	-2.2515	-2.29302	-2.58975	NaN	NaN	NaN	NaN
A9WMY9	RSal33209_1751	5-formyltetrahydrofolate cyclo-ligase (EC 6.3.3.2)	Unknown	OTHER	22.07	15	15	15	54.3	78.2	78.2	945720000	75	20.8117	21.1574	NaN	NaN	-3.35609	-2.86536			24.4376	24.6275	24.2968	24.5648	-0.40893	-0.246397	-0.600951	-0.308273	NaN	NaN	16.3501	17.1272			-2.89106	-2.11178	NaN	NaN	NaN	NaN
A9WQ35	RSal33209_0714	D-alanyl-D-alanine metallocarboxypeptidase (EC 3.4.17.14)	Unknown	TAT(Tat/SPI)	18.217	11	11	11	80.1	80.1	80.1	943040000	83	20.7363	NaN	19.8699	20.7223	-3.43147		-4.1919	-3.30194	24.3861	24.2119	24.6579	24.3896	-0.460377	-0.661991	-0.239938	-0.483477	19.5693	19.6639	19.9741	19.9722	0.274473	0.439295	0.732956	0.733299	NaN	NaN	NaN	NaN
A9WNI3	RSal33209_0964	Putative phosphatase	Cytoplasmic	OTHER	35.494	17	17	17	65.1	65.1	65.1	943040000	128	22.8823	22.6194	22.7674	22.6241	-1.28542	-1.40337	-1.29439	-1.40011	23.7029	24.0341	23.6528	23.8671	-1.14359	-0.839788	-1.24496	-1.00598	NaN	NaN	NaN	NaN					NaN	NaN	NaN	NaN
A9WU46	RSal33209_2996	DNase, TatD family (EC 3.1.-.-)	Cytoplasmic	OTHER	35.028	26	26	26	67.8	67.8	67.8	942740000	257	24.8635	24.6109	24.5833	24.56	0.69578	0.58812	0.521551	0.535794	22.8969	22.7827	23.0062	22.9748	-1.94964	-2.09118	-1.89156	-1.89825	20.07	19.9359	19.7501	18.4768	0.775127	0.711304	0.508959	-0.762165	NaN	NaN	NaN	NaN
A9WPL0	RSal33209_1387	DUF4097 domain-containing protein	Unknown	OTHER	27.866	8	8	8	51.1	51.1	51.1	941480000	60	24.6154	24.4603	24.5897	24.3078	0.447678	0.437504	0.527966	0.283591	24.6303	24.7852	25.1714	25.3255	-0.216173	-0.0886326	0.273595	0.4524	NaN	NaN	NaN	NaN					NaN	NaN	NaN	NaN
A9WP07	RSal33209_1044	Acetohydroxy-acid synthase small subunit (EC 2.2.1.6)	Unknown	OTHER	18.46	10	10	10	72.9	72.9	72.9	940390000	130	24.4705	24.2613	24.1033	24.1941	0.302725	0.238577	0.0415783	0.169879	24.2976	24.5191	23.9814	24.2372	-0.548904	-0.354734	-0.916419	-0.635923	17.9806	18.3116	17.6556	18.4101	-1.31428	-0.912954	-1.58554	-0.828856	NaN	NaN	NaN	NaN
A9WUG3	RSal33209_3116	Thiamine_BP domain-containing protein	Cytoplasmic	OTHER	10.624	7	7	7	64	64	64	935140000	90	24.9382	24.8076	25.2407	24.7189	0.770426	0.784883	1.17899	0.694751	23.7855	23.9982	24.2792	24.0996	-1.06105	-0.875673	-0.618629	-0.773449	NaN	NaN	NaN	NaN					NaN	NaN	NaN	NaN
A9WQU4	hspR	Putative heat shock protein	Cytoplasmic	OTHER	15.738	13	13	13	54.3	89.4	89.4	932630000	75	NaN	NaN	NaN	NaN					24.2457	24.2315	24.7892	24.5068	-0.60083	-0.642376	-0.10859	-0.366339	NaN	NaN	NaN	NaN					NaN	NaN	NaN	NaN
A9WSB1	pyrC	Dihydroorotase (DHOase) (EC 3.5.2.3)	Unknown	OTHER	46.545	19	19	19	37.3	37.3	37.3	924420000	132	25.1149	24.9625	24.9763	24.8496	0.947102	0.939762	0.914511	0.825376	22.6355	22.3028	22.1863	22.7608	-2.211	-2.57105	-2.71148	-2.11227	16.9443	16.0928	NaN	NaN	-2.35054	-3.13183			NaN	NaN	NaN	NaN
A9WQH7	apt	Adenine phosphoribosyltransferase (APRT) (EC 2.4.2.7)	Cytoplasmic	OTHER	19.15	8	8	8	64.3	64.3	64.3	921910000	86	25.7825	25.7561	26.0174	25.5985	1.61476	1.73337	1.95566	1.57433	22.9444	23.0066	22.9016	22.6253	-1.90207	-1.86724	-1.99618	-2.24783	NaN	NaN	NaN	NaN					NaN	NaN	NaN	NaN
A9WLA2	RSal33209_0167	Transcriptional regulator, PadR family	Cytoplasmic	OTHER	21.469	17	17	17	50.5	50.5	50.5	918110000	136	25.2445	25.2605	25.098	25.1513	1.07673	1.23772	1.03625	1.12708	24.3124	24.3148	24.7564	24.4971	-0.534149	-0.559059	-0.141404	-0.375994	22.695	21.4188	21.7844	20.8647	3.40012	2.19426	2.54333	1.62574	NaN	NaN	NaN	NaN
A9WMF1	acpS	Holo-[acyl-carrier-protein] synthase (Holo-ACP synthase) (EC 2.7.8.7) (4'-phosphopantetheinyl transferase AcpS)	Unknown	OTHER	12.415	10	10	10	71.3	71.3	71.3	911520000	86	25.1524	25.2712	25.0459	24.8469	0.984608	1.24848	0.984177	0.822749	23.9044	23.638	23.6065	23.6766	-0.942163	-1.23586	-1.29131	-1.19651	NaN	NaN	17.1649	18.3201			-2.07625	-0.918873	NaN	NaN	NaN	NaN
A9WLQ7	RSal33209_0081	Uncharacterized protein	Unknown	OTHER	27.562	12	12	12	48.2	48.2	48.2	908070000	150	24.6207	24.5499	24.8979	25.0383	0.452946	0.527105	0.836103	1.01405	23.0662	23.3695	23.2214	23.0609	-1.78032	-1.50438	-1.67642	-1.81218	NaN	NaN	NaN	NaN					NaN	NaN	NaN	NaN
A9WPH8	RSal33209_1225	Delta-aminolevulinic acid dehydratase (EC 4.2.1.24)	Cytoplasmic	OTHER	35.461	18	18	18	47.2	47.2	47.2	907630000	161	24.7016	24.7541	24.4183	24.6061	0.53385	0.731335	0.356588	0.581944	23.0711	22.9176	22.662	22.7562	-1.77543	-1.95627	-2.23578	-2.11695	16.9554	16.7539	16.6004	NaN	-2.33949	-2.47064	-2.64073		NaN	NaN	NaN	NaN
A9WLG4	RSal33209_0168	Transcriptional regulator, ArsR family	Cytoplasmic	OTHER	33.216	11	11	11	40.4	40.4	40.4	906350000	80	24.3272	24.0341	24.3117	24.4687	0.159492	0.0113831	0.249916	0.444543	24.4	24.3043	25.2832	24.7699	-0.44656	-0.569536	0.38544	-0.103184	NaN	NaN	NaN	NaN					NaN	NaN	NaN	NaN
A9WR55	trpC	Indole-3-glycerol phosphate synthase (IGPS) (EC 4.1.1.48)	Cytoplasmic	OTHER	27.733	15	15	15	67.2	67.2	67.2	898860000	107	23.5152	23.5593	23.3243	23.641	-0.652548	-0.463469	-0.737459	-0.383227	24.6349	24.6356	25.1041	25.193	-0.211569	-0.238293	0.206264	0.319889	NaN	16.6921	16.8544	17.1389		-2.53252	-2.38671	-2.10004	NaN	NaN	NaN	NaN
A9WMY0	rpmF	50S ribosomal protein L32	Unknown	OTHER	7.4526	7	7	7	65.7	65.7	65.7	897660000	151	25.0728	24.0957	24.942	24.9889	0.905043	0.0729504	0.880232	0.964692	22.2367	22.8895	21.6921	21.8117	-2.60982	-1.98437	-3.20566	-3.06143	NaN	NaN	NaN	NaN					NaN	NaN	NaN	NaN
A9WND8	RSal33209_1458	NADH-dependent flavin oxidoreductase (EC 1.-.-.-)	Cytoplasmic	OTHER	39.702	18	18	18	47.1	47.1	47.1	895680000	148	24.7338	24.8186	24.7805	24.7733	0.566006	0.795845	0.718708	0.749093	21.9582	22.1813	22.143	22.3495	-2.88832	-2.6925	-2.75474	-2.52364	NaN	NaN	NaN	NaN					NaN	NaN	NaN	NaN
A9WN58	RSal33209_1251	Transcriptional regulator, TetR family	Cytoplasmic	OTHER	24.009	12	12	12	46.5	46.5	46.5	892990000	114	23.797	23.2304	23.635	23.4211	-0.370762	-0.792315	-0.426756	-0.603086	24.1671	24.2339	24.4563	24.4237	-0.679449	-0.639961	-0.44147	-0.449421	18.1465	18.0051	18.7311	19.0045	-1.14837	-1.2195	-0.509996	-0.234411	NaN	NaN	NaN	NaN
A9WPD8	RSal33209_1157	RmuC family protein	Unknown	OTHER	40.688	16	16	16	54.3	46	46	892370000	86	NaN	NaN	NaN	NaN					24.0992	24.3369	24.2703	24.4402	-0.747269	-0.536968	-0.627513	-0.432911	NaN	16.6038	NaN	16.1817		-2.62079		-3.05725	NaN	NaN	NaN	NaN
A9WTS0	RSal33209_2867	Lipase/acylhydrolase with GDSL-like motif	Cytoplasmic	OTHER	28.294	14	14	14	49	49	49	891350000	75	21.7668	21.716	21.9167	21.7218	-2.40095	-2.30677	-2.14502	-2.30236	25.1925	24.99	25.5506	25.3596	0.345982	0.116123	0.652837	0.486546	NaN	NaN	NaN	NaN					NaN	NaN	NaN	NaN
A9WSL4	RSal33209_2070	MaoC domain protein dehydratase	Cytoplasmic	OTHER	32.271	11	11	11	54.3	52.5	52.5	890640000	62	23.0635	22.7085	NaN	NaN	-1.10425	-1.31425			24.9618	25.2034	25.0123	25.0713	0.115301	0.329557	0.11452	0.198227	NaN	NaN	NaN	NaN					NaN	NaN	NaN	NaN
A9WUR9	ppa	Inorganic pyrophosphatase (EC 3.6.1.1) (Pyrophosphate phospho-hydrolase) (PPase)	Cytoplasmic	OTHER	19.773	12	12	12	51.7	51.7	51.7	883420000	85	26.4893	26.2501	26.8738	26.3593	2.32159	2.22731	2.81209	2.33506	NaN	NaN	20.4348	20.96			-4.46298	-3.9131	18.3452	18.7047	17.7133	17.4556	-0.949614	-0.519865	-1.52781	-1.78332	NaN	NaN	NaN	NaN
A9WLJ1	RSal33209_0195	Two-component response regulator	Cytoplasmic	OTHER	26.988	17	17	17	54.3	64.1	64.1	875630000	81	NaN	NaN	NaN	NaN					23.8848	23.874	23.7825	23.6996	-0.961681	-0.999859	-1.11532	-1.17345	NaN	NaN	NaN	NaN					NaN	NaN	NaN	NaN
A9WU76	RSal33209_3026	Mannose-6-phosphate isomerase (EC 5.3.1.8)	Unknown	OTHER	41.781	7	7	7	26.7	26.7	26.7	875200000	75	22.5313	22.7281	22.5395	22.5617	-1.63649	-1.29461	-1.52221	-1.4625	24.0566	24.0398	23.9032	24.1877	-0.789875	-0.834089	-0.994634	-0.685425	NaN	NaN	NaN	NaN					NaN	NaN	NaN	NaN
A9WLB8	RSal33209_0568	Pyruvate dehydrogenase E1 component alpha subunit (EC 1.2.4.1)	Cytoplasmic	OTHER	43.433	18	18	18	48.8	48.8	48.8	873710000	111	23.799	24.2427	24.1506	24.0883	-0.368784	0.219948	0.0888233	0.0640917	23.4131	23.4486	23.0106	23.4438	-1.43339	-1.42525	-1.88715	-1.4293	NaN	NaN	NaN	NaN					NaN	NaN	NaN	NaN
A9WNN1	RSal33209_1513	Amino acid transporter	CytoplasmicMembrane	OTHER	49.59	3	3	3	54.3	4.7	4.7	873470000	36	NaN	NaN	NaN	NaN					26.8389	27.2253	26.9372	26.7886	1.99242	2.35142	2.0394	1.91546	17.4177	NaN	16.213	17.5267	-1.87712		-3.02809	-1.7123	NaN	NaN	NaN	NaN
A9WMY1	RSal33209_1777	Uncharacterized protein	Cytoplasmic	OTHER	24.328	7	7	7	50.5	50.5	50.5	873400000	64	25.3239	24.4196	25.5529	24.7018	1.15617	0.396873	1.49116	0.677619	24.4639	24.7338	25.1244	25.2945	-0.382568	-0.140087	0.226642	0.421431	NaN	NaN	NaN	NaN					NaN	NaN	NaN	NaN
A9WLJ7	RSal33209_0201	Hypothetical membrane protein	CytoplasmicMembrane	OTHER	39.115	13	13	13	54.3	36.4	36.4	872440000	90	NaN	NaN	NaN	NaN					24.9266	25.1594	24.8975	25.1541	0.08004	0.28554	-0.000254631	0.281042	NaN	NaN	NaN	NaN					NaN	NaN	NaN	NaN
A9WLR0	RSal33209_0084	Glutaryl-CoA dehydrogenase (EC 1.3.8.6)	Cytoplasmic	OTHER	42.693	17	17	17	41.3	41.3	41.3	871500000	109	23.5331	23.4545	23.3105	23.3791	-0.634609	-0.568256	-0.751263	-0.645049	23.5556	23.1843	23.6354	23.7443	-1.29096	-1.68958	-1.26235	-1.12883	NaN	NaN	NaN	NaN					NaN	NaN	NaN	NaN
A9WRH4	RSal33209_2530	Hypothetical signal transduction protein	Unknown	OTHER	16.347	9	9	9	50	50	50	870540000	119	25.2968	25.4294	25.8146	25.48	1.12909	1.40661	1.75284	1.45578	22.5057	22.9116	NaN	22.8297	-2.34077	-1.96225		-2.0434	NaN	NaN	NaN	NaN					NaN	NaN	NaN	NaN
A9WV20	RSal33209_3329	Uncharacterized protein	CytoplasmicMembrane	OTHER	27.869	4	4	4	54.3	17.8	17.8	856100000	54	NaN	NaN	NaN	NaN					25.1116	25.2531	25.8969	25.5285	0.265121	0.379251	0.999076	0.655405	21.3531	22.1618	21.6321	NaN	2.05824	2.93722	2.39098		NaN	16.126	15.9594	15.8055		-2.46018	-2.61917	-3.10589
A9WV49	RSal33209_3360	Aspartokinase (EC 2.7.2.4)	Cytoplasmic	OTHER	48.454	25	25	25	61.4	61.4	61.4	855520000	221	23.4885	23.5268	23.423	23.6008	-0.679266	-0.495928	-0.638721	-0.423375	23.1472	22.9033	23.2213	23.3054	-1.69936	-1.97056	-1.67651	-1.56774	18.2102	16.893	17.4282	17.5632	-1.08467	-2.33162	-1.81287	-1.67571	NaN	NaN	NaN	NaN
A9WS23	RSal33209_2426	Uncharacterized protein	CytoplasmicMembrane	OTHER	34.049	16	16	16	54.3	54.2	54.2	853900000	70	NaN	NaN	NaN	NaN					24.438	24.3467	24.8974	24.6705	-0.408548	-0.52713	-0.00039196	-0.2026	NaN	NaN	NaN	NaN					NaN	NaN	NaN	NaN
A9WRC3	RSal33209_2406	Hypothetical membrane protein	CytoplasmicMembrane	OTHER	17.325	10	10	10	54.3	56.6	56.6	852010000	47	NaN	NaN	NaN	NaN					24.6879	24.5776	25.3287	24.8926	-0.158617	-0.296232	0.430896	0.0194912	NaN	NaN	NaN	NaN					NaN	NaN	NaN	NaN
A9WVF9	RSal33209_3471	VOC domain-containing protein	Unknown	OTHER	15.731	8	8	8	58.9	58.9	58.9	850650000	47	23.1149	21.3495	21.9203	23.2225	-1.05281	-2.67322	-2.14149	-0.801688	25.0721	24.9389	24.8802	24.7373	0.225546	0.0650501	-0.0176229	-0.135773	NaN	NaN	NaN	NaN					NaN	NaN	NaN	NaN
A9WM38	RSal33209_0270	N-acetyltransferase domain-containing protein	Cytoplasmic	OTHER	20.659	11	11	11	58.3	58.3	58.3	844730000	78	24.2779	24.4236	23.9792	24.3207	0.110132	0.400854	-0.0825634	0.296456	24.9215	24.6221	24.879	24.8475	0.0749645	-0.251751	-0.0187445	-0.0256271	17.3698	18.0749	18.1518	19.2387	-1.92504	-1.1497	-1.08932	-0.000232697	NaN	NaN	NaN	NaN
A9WU33	iscU	IscU	Cytoplasmic	OTHER	16.038	7	7	7	68	68	68	843750000	63	24.278	24.1123	24.4221	24.0739	0.110273	0.0895138	0.360317	0.0497026	25.1473	25.2124	24.9472	24.9463	0.30081	0.338566	0.0493822	0.0731831	NaN	NaN	18.0819	18.5712			-1.1592	-0.667799	NaN	NaN	NaN	NaN
A9WKQ0	RSal33209_0103	Predicted GTP pyrophosphokinase (EC 2.7.6.5)	Cytoplasmic	OTHER	41.561	22	22	22	54.3	52.5	52.5	841330000	74	NaN	NaN	NaN	NaN					23.8506	23.8999	23.8139	23.7139	-0.995893	-0.973911	-1.08387	-1.15923	NaN	NaN	NaN	NaN					NaN	NaN	NaN	NaN
A9WT08	dcd	dCTP deaminase, dUMP-forming (EC 3.5.4.30) (Bifunctional dCTP deaminase:dUTPase) (DCD-DUT)	Cytoplasmic	OTHER	21.129	13	13	13	73.8	73.8	73.8	836930000	115	24.7323	24.5078	24.7051	24.7048	0.564507	0.485088	0.643332	0.680575	NaN	20.3061	20.6819	21.0387		-4.56777	-4.21587	-3.83444	NaN	NaN	NaN	NaN					NaN	NaN	NaN	NaN
A9WU96	RSal33209_3046	Isoprenyl transferase (EC 2.5.1.-)	Cytoplasmic	OTHER	29.125	13	13	13	43.1	43.1	43.1	833490000	65	21.6183	NaN	20.9567	21.5219	-2.54944		-3.10509	-2.50234	24.4713	24.3745	24.6778	24.987	-0.375231	-0.499336	-0.219964	0.113882	NaN	NaN	NaN	NaN					NaN	NaN	NaN	NaN
A9WTW9	RSal33209_2918	Hypothetical membrane spanning protein	CytoplasmicMembrane	OTHER	46.18	9	9	9	54.3	23.5	23.5	832950000	58	NaN	NaN	NaN	NaN					25.8379	25.6452	26.0302	25.8794	0.99139	0.771389	1.1324	1.00625	NaN	NaN	NaN	NaN					NaN	NaN	NaN	NaN
A9WRY5	RSal33209_2692	Antibiotic resistance protein	Cytoplasmic	OTHER	61.913	18	18	18	37	37	37	827940000	82	24.4561	23.6893	24.0581	NaN	0.288317	-0.333422	-0.00362968		25.254	24.9502	25.2905	25.0682	0.407486	0.0763111	0.392665	0.195072	NaN	NaN	NaN	NaN					NaN	NaN	NaN	NaN
A9WLB5	RSal33209_0155	Transcriptional regulator, TetR family	Cytoplasmic	OTHER	23.024	8	8	8	30.8	30.8	30.8	821650000	35	22.9338	22.5867	NaN	22.584	-1.23397	-1.43607		-1.44017	25.6597	26.0137	25.4269	25.99	0.813137	1.1398	0.52912	1.11694	17.6678	17.8953	17.9325	18.5251	-1.62704	-1.32931	-1.30857	-0.713865	NaN	NaN	NaN	NaN
A9WME8	RSal33209_1725	L-serine dehydratase (EC 4.3.1.17)	Cytoplasmic	OTHER	49.842	16	16	16	33.5	33.5	33.5	817010000	130	24.3335	23.8075	23.992	23.9533	0.165716	-0.215216	-0.0697098	-0.0708838	23.1318	22.9225	23.2982	23.3076	-1.71473	-1.95138	-1.59955	-1.56552	17.2738	17.561	17.2572	17.2611	-2.02101	-1.66358	-1.98393	-1.97781	NaN	NaN	NaN	NaN
A9WR75	def	Peptide deformylase (PDF) (EC 3.5.1.88) (Polypeptide deformylase)	Cytoplasmic	OTHER	20.432	11	11	11	76.2	76.2	76.2	813050000	142	24.3746	24.0854	24.2349	24.1081	0.206823	0.0626144	0.173153	0.0838537	23.637	23.4701	23.6241	23.6108	-1.20952	-1.40374	-1.27368	-1.26233	NaN	NaN	NaN	NaN					NaN	NaN	NaN	NaN
A9WVN2	RSal33209_3544	Phosphoglycerate mutase family protein	CytoplasmicMembrane	OTHER	22.985	13	13	13	77.5	77.5	77.5	811910000	118	23.8349	23.6205	23.7857	23.7946	-0.332859	-0.402227	-0.276094	-0.229583	24.5703	24.7845	24.3511	24.5104	-0.276178	-0.0893822	-0.546685	-0.362652	NaN	NaN	NaN	NaN					NaN	NaN	NaN	NaN
A9WSI3	RSal33209_2038	Putative proteasome component	Cytoplasmic	OTHER	60.302	12	12	12	32.4	32.4	32.4	811380000	77	22.3392	22.3161	22.5923	22.2662	-1.82856	-1.70662	-1.46942	-1.75798	25.1689	24.6765	24.7273	24.9172	0.32235	-0.197365	-0.170457	0.0441074	NaN	NaN	NaN	NaN					NaN	NaN	NaN	NaN
A9WQW9	RSal33209_1842	Transcriptional regulator, TetR family	Cytoplasmic	OTHER	22.062	15	15	15	71	71	71	807320000	74	22.8466	22.3815	22.4712	22.4665	-1.32114	-1.64129	-1.59056	-1.55767	24.7078	24.6899	24.4153	24.4482	-0.138685	-0.183977	-0.482472	-0.424885	NaN	NaN	NaN	NaN					NaN	NaN	NaN	NaN
A9WR57	RSal33209_2336	Hypothetical membrane protein	CytoplasmicMembrane	SP(Sec/SPI)	22.665	4	4	4	54.3	22.8	22.8	807220000	66	NaN	NaN	20.7402	20.4565			-3.3216	-3.56766	25.455	25.7061	25.4737	25.714	0.60849	0.83227	0.575879	0.840931	18.7548	17.7261	17.377	17.0584	-0.5401	-1.49851	-1.86416	-2.18052	17.7088	17.7566	16.7223	17.3591	-1.5606	-0.829601	-1.85626	-1.55223
A9WMC4	RSal33209_0297	MgtC family protein	CytoplasmicMembrane	OTHER	26.378	7	7	7	54.3	23.2	23.2	804710000	33	21.2464	21.5556	NaN	NaN	-2.92137	-2.46718			26.3116	26.2834	27.1143	26.7946	1.46512	1.40958	2.21647	1.92154	NaN	NaN	17.244	17.5145			-1.99707	-1.7245	NaN	NaN	NaN	NaN
A9WSN6	RSal33209_2092	Thioredoxin peroxidase (EC 1.11.1.15)	Unknown	OTHER	16.914	15	15	15	88.3	88.3	88.3	802980000	143	22.8258	22.6174	22.7236	22.6517	-1.34195	-1.40539	-1.33815	-1.37246	23.6937	23.662	24.1139	24.1228	-1.15281	-1.21186	-0.783929	-0.750282	NaN	NaN	NaN	NaN					NaN	NaN	NaN	NaN
A9WSL5	RSal33209_2071	3-oxoacyl-[acyl-carrier protein] reductase (EC 1.1.1.100)	Cytoplasmic	OTHER	46.24	20	20	20	61.6	61.6	61.6	802380000	140	24.0883	23.9021	23.7766	23.6735	-0.0794659	-0.120615	-0.285202	-0.35073	23.3272	23.8568	23.1701	23.6046	-1.51934	-1.01704	-1.72767	-1.26854	17.4792	17.4644	16.7708	18.0244	-1.81567	-1.76015	-2.4703	-1.21453	NaN	NaN	NaN	NaN
A9WQL8	kdpE	Two-component response regulator	Cytoplasmic	OTHER	24.823	11	11	11	54.3	49.8	49.8	801250000	66	NaN	NaN	NaN	NaN					25.0931	24.8984	24.9399	24.79	0.246578	0.0245209	0.0421381	-0.0830517	NaN	NaN	NaN	NaN					NaN	NaN	NaN	NaN
A9WL85	RSal33209_0042	Hypothetical membrane protein	Cytoplasmic	OTHER	25.473	15	15	15	54.3	62.6	62.6	796460000	61	NaN	NaN	21.3942	20.464			-2.66751	-3.56016	24.4153	24.7641	24.6515	24.5843	-0.431261	-0.109743	-0.246274	-0.288757	NaN	NaN	NaN	NaN					NaN	NaN	NaN	NaN
A9WU36	pth	Peptidyl-tRNA hydrolase (PTH) (EC 3.1.1.29)	Cytoplasmic	OTHER	20.428	10	10	10	79.4	79.4	79.4	793200000	68	21.0697	20.9292	21.3484	21.2541	-3.09803	-3.09357	-2.7134	-2.77007	25.1274	24.992	24.9802	24.9829	0.280872	0.1182	0.082406	0.109755	NaN	NaN	NaN	NaN					NaN	NaN	NaN	NaN
A9WKT1	RSal33209_0333	Predicted septum formation initiator	CytoplasmicMembrane	OTHER	20.562	10	10	10	54.3	42.5	42.5	792450000	74	NaN	NaN	NaN	NaN					24.5528	24.4795	24.6546	24.4809	-0.293716	-0.394337	-0.243155	-0.392168	20.4178	22.4201	21.5025	21.34	1.12296	3.1955	2.2614	2.10106	NaN	NaN	NaN	NaN
A9WMZ3	coaD	Phosphopantetheine adenylyltransferase (EC 2.7.7.3) (Dephospho-CoA pyrophosphorylase) (Pantetheine-phosphate adenylyltransferase) (PPAT)	Cytoplasmic	OTHER	17.647	12	12	12	76.2	76.2	76.2	790970000	139	24.9657	24.6396	24.7854	24.4622	0.797985	0.616884	0.723606	0.438004	22.7681	22.7176	22.2784	22.5633	-2.07846	-2.15623	-2.61938	-2.30975	NaN	NaN	NaN	NaN					NaN	NaN	NaN	NaN
A9WPL2	RSal33209_1389	Uncharacterized protein	Cytoplasmic	OTHER	16.876	11	11	11	70.3	70.3	70.3	789940000	96	22.775	22.8927	22.6711	22.8001	-1.39271	-1.13001	-1.39069	-1.22406	24.4522	24.2611	24.0169	24.0322	-0.394337	-0.612797	-0.880883	-0.840889	NaN	NaN	NaN	NaN					NaN	NaN	NaN	NaN
A9WQQ5	RSal33209_1879	Hypothetical membrane protein	CytoplasmicMembrane	OTHER	17.137	2	2	2	54.3	15.7	15.7	789890000	20	NaN	NaN	21.4124	21.852			-2.64941	-2.17222	25.5514	26.1451	25.0783	25.1818	0.704876	1.27126	0.180512	0.308712	NaN	NaN	NaN	NaN					NaN	NaN	NaN	NaN
A9WV05	RSal33209_3314	Hypothetical membrane protein	CytoplasmicMembrane	OTHER	44.292	4	4	4	54.3	5.5	5.5	787940000	52	NaN	NaN	NaN	NaN					25.0392	25.1842	25.4108	25.0296	0.192699	0.310349	0.512975	0.156502	19.8192	19.4759	20.1993	20.9618	0.524324	0.251348	0.958166	1.72281	NaN	NaN	NaN	NaN
A9WUL7	RSal33209_3171	Putative pit accessory protein	CytoplasmicMembrane	OTHER	23.427	12	12	12	42	42	42	784810000	80	21.3037	21.0792	21.0633	21.2094	-2.86401	-2.94356	-2.99847	-2.81476	24.6625	24.6298	24.4211	24.545	-0.183981	-0.244061	-0.47668	-0.328115	18.9236	18.4885	18.5734	18.291	-0.37125	-0.736063	-0.667669	-0.947906	NaN	NaN	NaN	NaN
A9WSF3	RSal33209_2008	Riboflavin biosynthesis protein RibD C-terminal domain protein	Cytoplasmic	OTHER	20.404	10	10	10	56.2	56.2	56.2	779480000	61	21.7065	21.926	21.6905	21.6621	-2.4613	-2.09679	-2.37125	-2.36205	24.4831	24.0618	24.0709	24.1525	-0.363369	-0.812008	-0.826917	-0.720581	16.5527	17.5775	17.1395	17.0471	-2.74218	-1.64711	-2.10161	-2.19187	NaN	NaN	NaN	NaN
A9WLI1	RSal33209_0185	Transcriptional regulator, LysR family	Cytoplasmic	OTHER	34.467	14	14	14	63.5	63.5	63.5	772310000	65	21.6698	21.3645	21.5165	21.4092	-2.49798	-2.65823	-2.54527	-2.615	23.8435	24.0024	23.9703	23.8938	-1.00297	-0.87146	-0.927524	-0.979258	NaN	NaN	NaN	NaN					NaN	NaN	NaN	NaN
A9WRS2	RSal33209_2629	Transcriptional regulator, LysR family	Cytoplasmic	OTHER	24.582	9	9	9	54.3	64.5	64.5	769160000	41	NaN	NaN	NaN	NaN					25.6944	25.4415	25.5794	25.6539	0.847906	0.567669	0.681609	0.7808	NaN	NaN	NaN	NaN					NaN	NaN	NaN	NaN
A9WQE6	RSal33209_0852	Phosphoglycerate/bisphosphoglycerate mutase	Unknown	OTHER	24.004	7	7	7	41.2	41.2	41.2	767750000	76	22.7423	22.5112	22.7362	22.5474	-1.42548	-1.51153	-1.32558	-1.47681	24.0551	23.895	24.2497	24.082	-0.791447	-0.978897	-0.648124	-0.791052	16.1623	16.1278	15.9646	16.4606	-3.13253	-3.09681	-3.27651	-2.77838	NaN	NaN	NaN	NaN
A9WS96	RSal33209_1951	Transcriptional regulator	Unknown	OTHER	35.9	19	19	19	50.6	50.6	50.6	766380000	129	23.1133	22.9132	23.0324	22.9968	-1.05446	-1.10958	-1.0294	-1.02744	24.3673	24.2716	24.1347	24.1579	-0.479252	-0.602215	-0.763101	-0.715176	17.3209	16.8219	17.5043	16.3036	-1.97399	-2.40269	-1.7368	-2.93533	NaN	NaN	NaN	NaN
A9WPX0	RSal33209_0668	Riboflavin biosynthesis protein [Includes: Riboflavin kinase (EC 2.7.1.26) (Flavokinase); FMN adenylyltransferase (EC 2.7.7.2) (FAD pyrophosphorylase) (FAD synthase)]	Cytoplasmic	OTHER	34.628	17	17	17	60.7	60.7	60.7	763090000	148	23.0652	23.1907	23.0759	23.1256	-1.10254	-0.8321	-0.985867	-0.898637	24.1203	23.8064	23.8344	23.9059	-0.726231	-1.06748	-1.06338	-0.967184	20.3412	19.8991	19.7029	19.534	1.04629	0.674505	0.461744	0.295094	NaN	NaN	NaN	NaN
A9WKP8	RSal33209_0101	Lipase/esterase (EC 3.1.1.-)	Unknown	LIPO(Sec/SPII)	28.112	9	9	9	52	52	52	762540000	56	24.1932	24.1754	23.7494	24.0743	0.0254192	0.15263	-0.312361	0.0501108	25.3647	25.7282	25.0338	25.1588	0.518179	0.854343	0.136014	0.285749	NaN	NaN	NaN	NaN					NaN	NaN	NaN	NaN
A9WU01	RSal33209_2950	Biotin operon repressor (EC 6.3.4.15)	Cytoplasmic	OTHER	31.516	11	11	11	54.3	49.5	49.5	762520000	46	NaN	NaN	NaN	NaN					25.26	24.858	24.9837	24.6704	0.41353	-0.015852	0.0859308	-0.202654	NaN	NaN	NaN	NaN					NaN	NaN	NaN	NaN
A9WT89	grpB	Dephospho-CoA kinase (EC 2.7.1.24) (Dephosphocoenzyme A kinase)	Cytoplasmic	OTHER	39.226	20	20	20	61.6	61.6	61.6	752260000	100	23.2738	22.9715	23.2466	23.0465	-0.893917	-1.05125	-0.815117	-0.977679	24.5526	24.6204	24.4954	24.445	-0.293892	-0.253428	-0.402394	-0.428102	NaN	NaN	NaN	NaN					NaN	NaN	NaN	NaN
A9WUT8	nadD	Probable nicotinate-nucleotide adenylyltransferase (EC 2.7.7.18) (Deamido-NAD(+) diphosphorylase) (Deamido-NAD(+) pyrophosphorylase) (Nicotinate mononucleotide adenylyltransferase) (NaMN adenylyltransferase)	Cytoplasmic	OTHER	23.558	9	9	9	48.8	48.8	48.8	751330000	70	24.2101	24.1967	24.5441	24.2682	0.0423183	0.173944	0.48234	0.244012	24.8189	25.1002	24.863	24.7289	-0.0276165	0.226362	-0.0347757	-0.144154	NaN	NaN	NaN	NaN					NaN	NaN	NaN	NaN
A9WNK9	RSal33209_1491	ADP-ribosylglycohydrolase (EC 3.2.-.-)	Unknown	OTHER	41.5	10	10	10	31.6	31.6	31.6	743930000	78	20.1667	20.2148	20.6535	20.5061	-4.00107	-3.80798	-3.40825	-3.51809	24.2206	24.2076	24.0175	23.842	-0.625925	-0.666229	-0.880288	-1.03108	NaN	NaN	NaN	NaN					NaN	NaN	NaN	NaN
A9WL66	RSal33209_0022	FAD/FMN-containing dehydrogenase	Cytoplasmic	OTHER	48.499	26	26	26	48.2	48.2	48.2	740150000	124	19.4922	19.3547	19.272	19.2478	-4.67555	-4.6681	-4.7898	-4.77641	23.702	23.3742	23.3113	23.4109	-1.14454	-1.4996	-1.58646	-1.46217	NaN	NaN	NaN	NaN					NaN	NaN	NaN	NaN
A9WRB4	RSal33209_2397	tRNA (Uracil-5-)-methyltransferase (EC 2.1.1.35)	Cytoplasmic	OTHER	47.031	18	18	18	51.6	51.6	51.6	737840000	118	23.6878	23.6596	23.558	23.5398	-0.47991	-0.363163	-0.50375	-0.48441	23.7098	23.5653	23.8006	23.8286	-1.13674	-1.3085	-1.09724	-1.04448	NaN	NaN	NaN	NaN					NaN	NaN	NaN	NaN
A9WPW0	RSal33209_0658	Aspartate aminotransferase (EC 2.6.1.1)	Cytoplasmic	OTHER	41.006	17	17	17	50.5	50.5	50.5	736960000	120	24.5327	24.4203	24.5336	24.4522	0.364916	0.397581	0.471804	0.427981	22.3589	22.4093	22.0405	22.2349	-2.48764	-2.46455	-2.85726	-2.63822	16.6416	17.6449	16.325	17.5163	-2.65326	-1.57967	-2.91609	-1.72265	NaN	NaN	NaN	NaN
A9WLU0	blaB	Beta-lactamase regulatory protein	Cytoplasmic	OTHER	32.787	12	12	12	45.8	45.8	45.8	735130000	68	NaN	22.3444	21.9605	21.7608		-1.67841	-2.10123	-2.26335	24.4521	24.3764	24.5154	24.5466	-0.3944	-0.49748	-0.382403	-0.326468	NaN	NaN	NaN	NaN					NaN	NaN	NaN	NaN
A9WT71	RSal33209_2278	Putative phosphatase	Cytoplasmic	OTHER	25.621	10	10	10	50.4	50.4	50.4	730310000	59	22.456	22.3958	22.1641	22.0289	-1.71177	-1.62697	-1.89768	-1.99529	24.7399	24.4784	25.2161	24.905	-0.106613	-0.395447	0.318292	0.0318527	NaN	NaN	NaN	NaN					NaN	NaN	NaN	NaN
A9WSG4	RSal33209_2019	23S rRNA m(1)G 745 methyltransferase	Cytoplasmic	OTHER	32.45	14	14	14	63	63	63	728030000	116	22.6709	22.801	22.3756	22.6467	-1.49684	-1.22172	-1.68616	-1.37748	23.7871	23.8233	23.8061	23.5847	-1.05946	-1.05057	-1.09172	-1.28835	19.0499	19.4882	19.9398	20.0297	-0.244961	0.263641	0.69865	0.790768	NaN	NaN	NaN	NaN
A9WRW4	RSal33209_2671	Transcriptional regulator, LytR family	CytoplasmicMembrane	OTHER	56.505	16	16	16	54.3	37.6	37.6	724440000	120	NaN	NaN	NaN	NaN					25.1769	25.6566	25.0058	24.6754	0.330397	0.782726	0.107982	-0.197746	21.0159	21.0128	21.6374	22.4898	1.72104	1.78819	2.3963	3.25084	NaN	16.3256	15.6907	NaN		-2.26062	-2.88785
A9WR05	trpD	Anthranilate phosphoribosyltransferase (EC 2.4.2.18)	Unknown	OTHER	36.848	18	18	18	66.1	66.1	66.1	723080000	118	24.435	24.1548	24.4428	24.3275	0.267225	0.131998	0.381088	0.303256	22.3679	22.3602	21.6819	21.6673	-2.4786	-2.5136	-3.21587	-3.20579	NaN	NaN	NaN	NaN					NaN	NaN	NaN	NaN
A9WUM3	RSal33209_3177	Integral membrane protein	CytoplasmicMembrane	OTHER	41.381	9	9	9	54.3	29.1	29.1	721290000	62	NaN	NaN	NaN	NaN					24.2706	24.227	23.8759	23.6899	-0.57588	-0.646851	-1.02193	-1.18323	NaN	NaN	NaN	NaN					NaN	NaN	NaN	NaN
A9WSA0	priA	Probable primosomal protein N' (EC 3.6.4.-) (ATP-dependent helicase PriA)	Cytoplasmic	OTHER	71.419	22	22	22	42.4	42.4	42.4	720750000	104	22.5386	22.362	22.6547	22.2096	-1.62913	-1.66075	-1.40702	-1.81456	24.4053	24.3572	24.0692	24.2232	-0.441225	-0.516685	-0.828555	-0.649853	NaN	16.6194	17.4804	18.4732		-2.60517	-1.76074	-0.765728	NaN	NaN	NaN	NaN
A9WPR6	RSal33209_1300	Transcriptional regulator, LysR family	Cytoplasmic	OTHER	35.376	14	14	14	58.8	58.8	58.8	707630000	62	22.4991	22.6165	22.5581	22.7653	-1.66862	-1.40631	-1.50366	-1.25891	24.3399	24.4839	24.5123	24.3805	-0.506643	-0.389963	-0.385535	-0.492563	NaN	NaN	NaN	NaN					NaN	NaN	NaN	NaN
A9WUD9	RSal33209_3089	Uncharacterized protein	Unknown	OTHER	13.333	12	12	12	85.3	85.3	85.3	704230000	61	22.4492	22.5245	22.9137	22.6858	-1.71851	-1.49822	-1.14804	-1.33836	24.7503	24.7877	24.7647	24.551	-0.0962505	-0.0861893	-0.13313	-0.322058	NaN	NaN	NaN	NaN					NaN	NaN	NaN	NaN
A9WT79	tam	Trans-aconitate 2-methyltransferase (EC 2.1.1.144)	Cytoplasmic	OTHER	29.758	17	17	17	42.9	42.9	42.9	702230000	102	25.2351	25.107	25.3482	25.396	1.06738	1.08425	1.28648	1.37184	22.8085	22.2319	22.8801	23.0032	-2.03799	-2.64198	-2.01766	-1.86992	NaN	NaN	NaN	NaN					NaN	NaN	NaN	NaN
A9WQD7	RSal33209_0843	Amino acid permease	CytoplasmicMembrane	OTHER	54.139	6	6	6	54.3	5.7	5.7	700300000	44	NaN	NaN	NaN	NaN					24.9449	24.6898	24.662	24.8274	0.0984249	-0.184082	-0.235801	-0.0456944	NaN	NaN	NaN	NaN					NaN	NaN	NaN	NaN
A9WRF3	RSal33209_2509	Dimethylallyltransferase (EC 2.5.1.1) (EC 2.5.1.10) (EC 2.5.1.29)	Cytoplasmic	OTHER	38.919	12	12	12	45.9	45.9	45.9	698050000	88	23.8106	23.4887	23.6464	23.3749	-0.357166	-0.534027	-0.415394	-0.649287	23.3232	23.4057	23.423	23.8823	-1.52332	-1.4681	-1.47476	-0.990782	NaN	NaN	NaN	NaN					NaN	NaN	NaN	NaN
A9WLY3	ispF	2-C-methyl-D-erythritol 2,4-cyclodiphosphate synthase (MECDP-synthase) (MECPP-synthase) (MECPS) (EC 4.6.1.12)	CytoplasmicMembrane	OTHER	16.919	2	2	2	54.3	19	19	697290000	5	NaN	21.0759	NaN	22.205		-2.94688		-1.81923	NaN	NaN	NaN	NaN					NaN	NaN	NaN	NaN					NaN	NaN	NaN	NaN
A9WTE3	RSal33209_2739	Transcriptional regulator, ArsR family protein	Cytoplasmic	OTHER	21.198	13	13	13	71.4	71.4	71.4	691470000	99	24.0527	24.1832	24.2745	24.2811	-0.115088	0.160452	0.212721	0.256877	23.5731	23.849	23.0218	23.208	-1.2734	-1.02485	-1.87596	-1.66509	NaN	19.9942	19.7749	19.3038		0.769657	0.533825	0.0648575	NaN	NaN	NaN	NaN
A9WUM6	RSal33209_3180	Membrane lipoprotein	CytoplasmicMembrane	OTHER	21.487	9	9	9	30.8	30.8	30.8	689760000	78	NaN	NaN	NaN	NaN					25.0985	25.3173	25.3179	25.2489	0.251968	0.443497	0.42014	0.375774	19.6547	19.7812	20.4205	19.9049	0.3598	0.556581	1.17938	0.665899	20.6454	20.8069	20.5295	19.9722	1.37604	2.22065	1.95092	1.06089
A9WPI0	hemL	Glutamate-1-semialdehyde 2,1-aminomutase (GSA) (EC 5.4.3.8) (Glutamate-1-semialdehyde aminotransferase) (GSA-AT)	Cytoplasmic	OTHER	44.723	13	13	13	38.1	38.1	38.1	687380000	80	23.4409	23.2168	23.377	23.1682	-0.726871	-0.805923	-0.684727	-0.855998	23.6225	23.5839	23.4741	23.3135	-1.22397	-1.28991	-1.42372	-1.55956	NaN	NaN	NaN	NaN					NaN	NaN	NaN	NaN
A9WV13	RSal33209_3322	NIF3-related protein	Cytoplasmic	OTHER	31.137	9	9	9	39.1	39.1	39.1	685340000	106	23.3953	23.2384	23.5841	23.1094	-0.772434	-0.784317	-0.477703	-0.91476	23.2775	23.4852	23.3313	23.5191	-1.56898	-1.38867	-1.5665	-1.35404	NaN	NaN	NaN	NaN					NaN	NaN	NaN	NaN
A9WV68	RSal33209_3379	A3(2) glycogen metabolism cluster I	Cytoplasmic	OTHER	18.658	10	10	10	54.3	59.4	59.4	684490000	54	NaN	NaN	NaN	NaN					24.2505	24.4291	24.1871	24.0721	-0.59598	-0.444796	-0.710647	-0.800997	NaN	NaN	NaN	NaN					NaN	NaN	NaN	NaN
A9WRI7	RSal33209_2543	Macrolide glycosyltransferase (EC 2.4.1.-)	Unknown	SP(Sec/SPI)	42.607	16	16	16	42.7	42.7	42.7	683620000	60	22.1156	21.7718	21.476	21.3453	-2.05213	-2.25099	-2.5858	-2.67893	24.0126	23.9408	24.1229	24.1775	-0.833948	-0.933022	-0.774898	-0.695578	NaN	NaN	NaN	NaN					NaN	NaN	NaN	NaN
A9WMA2	RSal33209_0484	Ribonuclease H (EC 3.1.26.4)	Unknown	OTHER	31.811	11	11	11	51.7	51.7	51.7	680390000	68	NaN	20.9991	20.5494	20.19		-3.02369	-3.51233	-3.83417	24.2484	24.3888	24.4505	23.9317	-0.59815	-0.485079	-0.44731	-0.941441	NaN	NaN	NaN	NaN					NaN	NaN	NaN	NaN
A9WRZ4	RSal33209_2701	O-succinylbenzoic acid--CoA ligase (EC 6.2.1.26)	Cytoplasmic	OTHER	39.431	16	16	16	54.3	51.2	51.2	679530000	77	19.5166	NaN	19.6918	NaN	-4.65119		-4.36993		23.3277	23.2748	23.61	23.5718	-1.51879	-1.59901	-1.28781	-1.30126	NaN	NaN	NaN	NaN					NaN	NaN	NaN	NaN
A9WRA2	RSal33209_2385	3-hydroxyacyl-CoA dehydrogenase (EC 1.1.1.35)	CytoplasmicMembrane	OTHER	76.93	7	7	7	54.3	10.6	10.6	678490000	19	NaN	NaN	NaN	NaN					24.886	25.1285	25.3587	25.2839	0.0394344	0.254602	0.460914	0.41077	NaN	20.1871	NaN	19.1491		0.962543		-0.0898285	NaN	NaN	NaN	NaN
A9WMI8	RSal33209_1596	Lipase/acylhydrolase with GDSL-like motif	Cytoplasmic	OTHER	32.914	12	12	12	54.3	38.6	38.6	677940000	53	NaN	NaN	NaN	NaN					24.7329	24.6338	24.7747	24.3561	-0.113634	-0.240009	-0.123094	-0.517012	NaN	NaN	NaN	NaN					NaN	NaN	NaN	NaN
A9WV78	RSal33209_3389	Hydrolase, carbon-nitrogen family	CytoplasmicMembrane	OTHER	29.269	15	15	15	43.3	43.3	43.3	671500000	123	24.3366	24.5301	24.4981	24.5716	0.168852	0.507353	0.436382	0.547355	22.1178	22.5683	22.4105	22.7364	-2.72873	-2.30557	-2.48728	-2.13667	NaN	NaN	NaN	NaN					NaN	NaN	NaN	NaN
A9WPM9	RSal33209_1286	Chaperone protein DnaJ domain, putative	Cytoplasmic	OTHER	37.988	15	15	15	48.8	48.8	48.8	670420000	75	22.7208	23.0417	23.0938	22.6835	-1.44698	-0.98103	-0.967932	-1.34074	24.3397	24.2945	24.3004	24.0195	-0.506847	-0.57939	-0.597384	-0.853643	NaN	NaN	NaN	NaN					NaN	NaN	NaN	NaN
A9WNX0	RSal33209_1025	Aminodeoxychorismate synthase (EC 2.6.1.85)	Cytoplasmic	OTHER	71.901	17	17	17	45.5	45.5	45.5	669030000	65	23.4948	23.0679	22.7926	22.95	-0.672907	-0.954868	-1.26913	-1.07419	25.0551	25.4714	25.5345	25.4628	0.208595	0.59753	0.636691	0.589727	NaN	NaN	NaN	NaN					NaN	NaN	NaN	NaN
A9WQ50	RSal33209_0729	L-asparagine permease	CytoplasmicMembrane	OTHER	54.856	8	8	8	54.3	14.1	14.1	666600000	46	NaN	NaN	NaN	NaN					24.879	24.6206	24.9288	24.3789	0.032486	-0.25326	0.0309782	-0.494215	NaN	NaN	NaN	NaN					NaN	NaN	NaN	NaN
A9WPG5	RSal33209_1212	Uncharacterized protein	CytoplasmicMembrane	OTHER	10.64	4	4	4	54.3	16.8	16.8	666540000	40	NaN	NaN	NaN	NaN					25.1382	25.6415	24.6969	25.0803	0.291697	0.767645	-0.2009	0.207201	17.1984	17.4294	NaN	NaN	-2.09642	-1.7952			NaN	NaN	NaN	NaN
A9WRJ6	RSal33209_2552	Heme transport associated protein	Extracellular	SP(Sec/SPI)	132.9	24	24	24	54.3	27.9	27.9	663680000	136	NaN	NaN	NaN	NaN					NaN	NaN	NaN	NaN					21.7328	21.9238	21.9208	21.6419	2.43791	2.69924	2.6797	2.40292	NaN	16.18	16.1335	NaN		-2.40622	-2.44501
A9WND2	RSal33209_1452	N-acetylglucosamine-6-phosphate deacetylase (EC 3.5.1.25)	Cytoplasmic	OTHER	42.871	15	15	15	42.1	42.1	42.1	662400000	96	25.432	25.3885	25.172	25.5554	1.26423	1.36578	1.1102	1.53124	22.8813	23.0083	22.7235	22.2037	-1.96523	-1.86555	-2.17428	-2.66939	NaN	NaN	NaN	NaN					NaN	NaN	NaN	NaN
A9WQ92	RSal33209_0785	Pyridoxamine 5'-phosphate oxidase (EC 1.4.3.5)	Unknown	OTHER	20.928	9	9	9	68.3	68.3	68.3	662190000	106	23.4847	23.5316	23.6273	23.3572	-0.683071	-0.491159	-0.434418	-0.667035	24.0606	23.8958	23.6363	23.6404	-0.785912	-0.978065	-1.26146	-1.23268	18.2123	18.1683	19.0345	18.0029	-1.08257	-1.05634	-0.206663	-1.23606	NaN	NaN	NaN	NaN
A9WS14	RSal33209_2417	Uncharacterized protein	Cytoplasmic	OTHER	36.825	19	19	19	54.3	61.2	61.2	662080000	56	NaN	19.4115	20.1729	NaN		-4.6113	-3.88884		24.3564	24.406	24.3524	24.3163	-0.49016	-0.467844	-0.545403	-0.556789	NaN	NaN	NaN	NaN					NaN	NaN	NaN	NaN
A9WTU6	RSal33209_2894	Anthranilate synthase component II (EC 2.6.1.85) (EC 4.1.3.27)	Cytoplasmic	OTHER	22.536	5	5	5	48.6	48.6	48.6	659400000	63	24.808	24.901	25.6693	24.8133	0.640282	0.878235	1.6075	0.789134	NaN	22.8869	22.9122	23.1001		-1.98698	-1.98559	-1.77295	NaN	NaN	NaN	NaN					NaN	NaN	NaN	NaN
A9WSB5	nusB	Transcription antitermination protein NusB (Antitermination factor NusB)	Cytoplasmic	OTHER	15.941	6	6	6	39.9	39.9	39.9	657590000	78	25.0795	24.9024	25.0446	24.8467	0.911772	0.879616	0.982885	0.822509	22.2243	21.9861	21.9671	22.1454	-2.62222	-2.88778	-2.93067	-2.72768	18.0478	18.2241	NaN	NaN	-1.24709	-1.00047			NaN	NaN	NaN	NaN
A9WPG7	RSal33209_1214	Transcriptional regulator, TetR family	CytoplasmicMembrane	OTHER	23.5	7	7	7	33	33	33	655000000	41	22.5146	22.5221	22.5045	22.4958	-1.65317	-1.50066	-1.5573	-1.52842	25.6421	25.165	25.3814	25.1045	0.795612	0.291111	0.483636	0.231358	NaN	NaN	NaN	NaN					NaN	NaN	NaN	NaN
A9WMU4	RSal33209_1703	Sugar ABC transporter	Extracellular	LIPO(Sec/SPII)	47.789	21	21	21	52.3	52.3	52.3	653310000	143	19.9501	20.0782	20.5191	20.4334	-4.2177	-3.94454	-3.54263	-3.59081	23.8978	24.1489	23.4774	24.0257	-0.948702	-0.724972	-1.42038	-0.847378	19.5252	19.3373	19.4883	19.0237	0.230318	0.112736	0.24721	-0.215202	NaN	18.1715	17.5932	17.2576		-0.414696	-0.985361	-1.65381
A9WPC6	RSal33209_1145	Glycine betaine transport system permease protein	CytoplasmicMembrane	OTHER	25.023	4	4	4	54.3	10.7	10.7	639180000	34	NaN	NaN	NaN	NaN					25.1471	25.4113	25.5385	25.7056	0.300575	0.537403	0.640721	0.832466	NaN	NaN	NaN	NaN					NaN	NaN	NaN	NaN
A9WSH4	RSal33209_2029	Uncharacterized protein	CytoplasmicMembrane	OTHER	14.308	9	9	9	50	50	50	636560000	45	NaN	19.7721	20.7577	19.7424		-4.25064	-3.30408	-4.28177	24.3703	24.209	24.0233	24.1155	-0.476255	-0.664816	-0.874524	-0.757566	NaN	NaN	NaN	NaN					NaN	NaN	NaN	NaN
A9WRA8	RSal33209_2391	DUF402 domain-containing protein	Cytoplasmic	OTHER	20.653	7	7	7	54.3	40.4	40.4	635990000	48	NaN	NaN	20.2195	19.5508			-3.84225	-4.47341	24.6607	24.7094	24.3417	24.2704	-0.185829	-0.164492	-0.556087	-0.602678	NaN	NaN	NaN	NaN					NaN	NaN	NaN	NaN
A9WTM4	RSal33209_2821	Copper resistance protein D	CytoplasmicMembrane	OTHER	74.969	7	7	7	12.3	12.3	12.3	635200000	43	25.5197	25.019	25.4557	24.9676	1.3519	0.996271	1.39397	0.943435	24.8888	25.0344	24.913	24.5197	0.0423183	0.160547	0.0152178	-0.353445	NaN	NaN	NaN	NaN					NaN	NaN	NaN	NaN
A9WSX3	RSal33209_2179	Transcriptional regulator, GntR family	Cytoplasmic	OTHER	33.969	12	12	12	51	51	51	632990000	88	22.9321	22.92	23.6096	23.1436	-1.23568	-1.10276	-0.452118	-0.880574	24.3859	24.5322	24.0617	24.143	-0.460573	-0.341652	-0.836116	-0.730127	NaN	NaN	NaN	NaN					NaN	NaN	NaN	NaN
A9WKP1	RSal33209_0094	Fructokinase (EC 2.7.1.4)	Cytoplasmic	OTHER	32.125	7	7	7	35.5	35.5	35.5	632980000	67	23.4773	23.2329	23.6982	23.7354	-0.690466	-0.789867	-0.363594	-0.288781	24.19	24.2924	24.3741	24.5175	-0.656504	-0.581493	-0.523679	-0.355606	NaN	NaN	NaN	NaN					NaN	NaN	NaN	NaN
A9WMK5	RSal33209_1613	Hypothetical membrane protein	CytoplasmicMembrane	OTHER	71.251	15	15	15	54.3	25.8	25.8	631840000	54	NaN	NaN	NaN	NaN					23.8158	23.778	24.5658	24.4232	-1.03074	-1.09589	-0.332036	-0.449934	NaN	NaN	NaN	NaN					NaN	NaN	NaN	NaN
A9WR39	RSal33209_0013	Glycosyltransferase (EC 2.4.1.-)	CytoplasmicMembrane	OTHER	34.373	14	14	14	54.3	51.5	51.5	630420000	64	NaN	NaN	19.852	19.2771			-4.20976	-4.74714	23.7167	23.4198	24.1363	23.7204	-1.12981	-1.45402	-0.761535	-1.15274	NaN	NaN	NaN	NaN					NaN	NaN	NaN	NaN
A9WL25	RSal33209_0545	Transcriptional regulator, AsnC family	Cytoplasmic	OTHER	18.829	12	12	12	51.7	51.7	51.7	629240000	116	23.6866	23.5418	24.1181	23.6693	-0.481192	-0.480965	0.0563107	-0.354941	23.5479	23.7172	24.1929	23.6248	-1.29859	-1.15662	-0.704843	-1.24832	21.0512	20.3928	21.3266	21.6034	1.75633	1.1682	2.08546	2.36441	NaN	NaN	NaN	NaN
A9WQW0	RSal33209_1900	Glycine betaine-binding protein	CytoplasmicMembrane	LIPO(Sec/SPII)	35.607	15	15	15	49.4	49.4	49.4	627800000	82	24.5898	24.3968	24.2625	24.9628	0.422083	0.373999	0.200727	0.938634	24.0487	24.0992	24.4983	24.3776	-0.797834	-0.774601	-0.399529	-0.495472	18.7044	18.5747	18.7868	18.3056	-0.590479	-0.649881	-0.454292	-0.933317	NaN	18.1655	17.7155	17.9315		-0.420767	-0.863081	-0.979906
A9WR72	RSal33209_2351	Ribulose-phosphate 3-epimerase (EC 5.1.3.1)	Cytoplasmic	OTHER	23.931	3	3	3	27.7	27.7	27.7	627630000	46	25.7002	25.4064	25.9457	25.456	1.53242	1.38367	1.88394	1.43181	22.162	22.3768	NaN	22.2394	-2.6845	-2.49706		-2.63369	NaN	NaN	NaN	NaN					NaN	NaN	NaN	NaN
A9WPF7	RSal33209_1194	Iron-sulfur cluster carrier protein	Cytoplasmic	OTHER	39.632	12	12	12	42.2	42.2	42.2	627040000	60	23.4712	23.4171	23.5401	23.5345	-0.696531	-0.605637	-0.521616	-0.489745	24.3907	24.4855	25.3336	24.9757	-0.455778	-0.388367	0.435817	0.102558	15.748	15.3551	NaN	17.0039	-3.54691	-3.86948		-2.23502	NaN	NaN	NaN	NaN
A9WRI2	RSal33209_2538	Transcriptional regulator, TetR family	Cytoplasmic	OTHER	23.055	9	9	9	29.8	29.8	29.8	622720000	73	22.3833	22.4627	22.2823	22.3086	-1.78446	-1.56007	-1.77947	-1.71559	24.1845	24.2661	23.9835	24.0763	-0.662016	-0.607782	-0.914329	-0.796749	NaN	NaN	NaN	NaN					NaN	NaN	NaN	NaN
A9WLR4	RSal33209_0088	Uncharacterized protein	Cytoplasmic	OTHER	22.463	15	15	15	76.9	76.9	76.9	614550000	84	21.4521	21.4113	20.9421	21.4813	-2.71569	-2.61144	-3.1197	-2.54291	23.431	23.4782	23.7946	23.5366	-1.41555	-1.39569	-1.10318	-1.33651	NaN	NaN	NaN	NaN					NaN	NaN	NaN	NaN
A9WLV9	RSal33209_0384	Uncharacterized protein	Cytoplasmic	OTHER	8.1625	8	8	8	78.7	78.7	78.7	608650000	65	24.0092	24.0618	24.4166	23.837	-0.158602	0.0390797	0.354851	-0.187182	24.2769	24.3008	24.2965	24.2984	-0.569622	-0.573092	-0.6013	-0.574718	19.6185	19.5105	NaN	19.3953	0.323641	0.285892		0.156387	NaN	NaN	NaN	NaN
A9WT78	RSal33209_2285	Beta-lactamase domain protein	Unknown	OTHER	23.571	9	9	9	52.3	52.3	52.3	604300000	67	24.2554	23.9781	24.7327	24.5198	0.087616	-0.0446129	0.670918	0.495576	23.3412	23.3813	23.7886	24.0437	-1.50529	-1.49259	-1.10924	-0.829414	NaN	NaN	NaN	NaN					NaN	NaN	NaN	NaN
A9WNN4	RSal33209_1516	ADP-ribose pyrophosphatase (MutT/nudix family)	Cytoplasmic	OTHER	28.591	9	9	9	45.9	45.9	45.9	602530000	51	21.7164	21.8446	21.7083	21.3994	-2.45135	-2.1782	-2.3535	-2.62483	24.9193	24.9031	24.6266	24.7438	0.0727825	0.0292645	-0.271232	-0.129339	NaN	NaN	NaN	NaN					NaN	NaN	NaN	NaN
A9WTC5	RSal33209_2721	Bacterial regulatory protein, GntR family	Cytoplasmic	OTHER	26.328	5	5	5	34.2	34.2	34.2	600050000	72	21.0906	20.9561	21.3978	21.8161	-3.0772	-3.06666	-2.66401	-2.20811	23.6433	23.5869	24.3467	24.3739	-1.20323	-1.28693	-0.551141	-0.499184	NaN	NaN	NaN	NaN					NaN	NaN	NaN	NaN
A9WMZ4	RSal33209_1779	Aspartate aminotransferase (EC 2.6.1.1)	Unknown	OTHER	42.292	10	10	10	31.4	31.4	31.4	599700000	63	21.3186	21.229	21.479	21.1413	-2.84916	-2.79377	-2.58274	-2.88293	25.2379	25.3681	25.2521	25.1549	0.391352	0.494249	0.354297	0.281815	NaN	NaN	NaN	NaN					NaN	NaN	NaN	NaN
A9WPH7	RSal33209_1224	Uroporphyrinogen-III synthase (EC 4.2.1.75)	CytoplasmicMembrane	OTHER	28.579	8	8	8	34.2	34.2	34.2	599250000	75	20.5452	20.4867	20.9337	20.9366	-3.62256	-3.53606	-3.1281	-3.08759	24.1573	24.4278	23.677	24.0711	-0.689209	-0.446074	-1.22077	-0.801979	NaN	NaN	NaN	NaN					NaN	NaN	NaN	NaN
A9WQI8	RSal33209_0814	Carbohydrate binding domain protein	Unknown	SP(Sec/SPI)	22.896	7	7	7	54.3	40.5	40.5	598450000	192	NaN	NaN	NaN	NaN					NaN	NaN	NaN	NaN					22.9398	23.803	22.7098	22.2401	3.64496	4.57843	3.46872	3.00115	NaN	20.1411	20.4056	NaN		1.55486	1.82708
A9WSK7	RSal33209_2063	Putative Iron(III) transport ATP-binding protein	CytoplasmicMembrane	OTHER	29.693	11	11	11	54.3	48.5	48.5	597920000	63	22.827	NaN	NaN	24.6262	-1.34077			0.602029	23.6005	23.521	23.5303	23.7087	-1.24603	-1.35287	-1.3675	-1.16437	NaN	NaN	NaN	NaN					NaN	NaN	NaN	NaN
A9WRL2	RSal33209_2569	Tetracycline repressor protein class C	CytoplasmicMembrane	OTHER	23.158	7	7	7	44.7	44.7	44.7	597810000	49	21.5067	21.1351	21.2928	21.5936	-2.66107	-2.88762	-2.76898	-2.43056	24.7274	24.3642	24.6577	24.9108	-0.119076	-0.509653	-0.2401	0.037672	NaN	17.2559	NaN	18.7279		-1.96869		-0.511084	NaN	NaN	NaN	NaN
A9WNF0	RSal33209_0936	Uncharacterized protein	Cytoplasmic	OTHER	31.004	14	14	14	72.2	72.2	72.2	596340000	72	21.4998	21.4143	21.0778	21.1593	-2.66796	-2.6085	-2.98392	-2.86489	24.2437	24.2947	24.0837	24.0319	-0.602863	-0.579109	-0.81412	-0.841225	NaN	NaN	NaN	NaN					NaN	NaN	NaN	NaN
A9WQ48	miaA	tRNA dimethylallyltransferase (EC 2.5.1.75) (Dimethylallyl diphosphate:tRNA dimethylallyltransferase) (DMAPP:tRNA dimethylallyltransferase) (DMATase) (Isopentenyl-diphosphate:tRNA isopentenyltransferase) (IPP transferase) (IPPT) (IPTase)	Cytoplasmic	OTHER	34.428	21	21	21	68.4	68.4	68.4	595430000	80	19.7334	19.7598	20.2018	20.5347	-4.43433	-4.263	-3.85996	-3.48951	23.946	23.9525	23.762	23.7866	-0.900503	-0.921333	-1.13577	-1.08654	NaN	NaN	NaN	NaN					NaN	NaN	NaN	NaN
A9WQP3	RSal33209_1867	RNA polymerase sigma factor	Unknown	OTHER	45.828	4	4	4	54.3	11.3	11.3	595040000	22	NaN	NaN	NaN	NaN					24.6935	NaN	24.5646	24.66	-0.152971		-0.3332	-0.213064	NaN	NaN	NaN	NaN					NaN	NaN	NaN	NaN
A9WLN3	RSal33209_0056	Hypothetical transglycosylase	Unknown	OTHER	29.804	6	6	6	54.3	22	22	594620000	127	NaN	NaN	NaN	NaN					NaN	NaN	NaN	NaN					23.0341	25.2254	24.5934	24.1172	3.73923	6.00083	5.35231	4.87825	19.3164	20.4075	19.333	19.4489	0.0470314	1.82126	0.754448	0.537535
A9WQS4	RSal33209_1920	Hemolysin containing CBS domains	CytoplasmicMembrane	SP(Sec/SPI)	47.495	16	16	16	27.7	27.7	27.7	590570000	73	NaN	22.2985	19.5321	20.3087		-1.72424	-4.52965	-3.71545	24.7555	24.7258	24.4516	24.532	-0.0910454	-0.148071	-0.446177	-0.341141	NaN	NaN	NaN	NaN					NaN	NaN	NaN	NaN
A9WV14	msrA	Peptide methionine sulfoxide reductase MsrA (Protein-methionine-S-oxide reductase) (EC 1.8.4.11) (Peptide-methionine (S)-S-oxide reductase) (Peptide Met(O) reductase)	Unknown	OTHER	19.179	7	7	7	55.6	55.6	55.6	588200000	82	25.192	24.4743	24.8488	24.7331	1.02429	0.4515	0.787004	0.708943	22.4682	22.5505	23.32	22.8372	-2.37832	-2.32331	-1.57776	-2.03591	NaN	NaN	NaN	NaN					NaN	NaN	NaN	NaN
A9WT36	RSal33209_2243	Transport permease protein	CytoplasmicMembrane	OTHER	27.082	7	7	7	54.3	17.7	17.7	585830000	54	NaN	NaN	NaN	NaN					24.6023	24.9709	24.3328	24.4536	-0.244221	0.0970345	-0.565001	-0.419474	NaN	NaN	NaN	NaN					NaN	NaN	NaN	NaN
A9WMH1	RSal33209_1791	Transcriptional regulator, IclR family	Cytoplasmic	OTHER	25.839	16	16	16	69.4	69.4	69.4	581690000	106	22.9117	22.8403	22.7957	22.8526	-1.25607	-1.1825	-1.26609	-1.17155	23.3617	23.4686	23.0909	23.2503	-1.4848	-1.40523	-1.80692	-1.62281	NaN	21.2237	NaN	20.6195		1.99912		1.38058	NaN	NaN	NaN	NaN
A9WUE7	RSal33209_3097	Uncharacterized protein	CytoplasmicMembrane	OTHER	21.815	11	11	11	50.9	50.9	50.9	580580000	87	21.4695	21.5957	21.6935	21.5377	-2.69824	-2.42703	-2.36822	-2.48652	24.7386	24.122	25.1544	24.1918	-0.107901	-0.751823	0.256619	-0.681278	20.5971	20.4279	20.4813	20.4782	1.30219	1.20329	1.24017	1.23928	NaN	20.9144	20.4126	20.7634		2.32822	1.83402	1.85209
A9WM31	RSal33209_0263	L-arabinose transport system permease protein	CytoplasmicMembrane	OTHER	43.316	4	4	4	54.3	8.7	8.7	580110000	30	NaN	NaN	NaN	NaN					26.0889	26.2316	26.5978	25.8178	1.24242	1.35777	1.69997	0.944727	NaN	NaN	NaN	NaN					NaN	NaN	NaN	NaN
A9WUM1	pstC	Phosphate transport system permease protein	CytoplasmicMembrane	OTHER	39.232	4	4	4	54.3	17.6	17.6	577380000	24	NaN	NaN	NaN	NaN					25.6835	25.7995	25.1157	25.4578	0.836971	0.925617	0.217938	0.584696	NaN	NaN	NaN	NaN					NaN	NaN	NaN	NaN
A9WPL6	RSal33209_1393	Haloacetate dehalogenase H-1 (EC 3.8.1.3)	Cytoplasmic	OTHER	31.684	9	9	9	54.3	42.6	42.6	576770000	51	NaN	NaN	NaN	NaN					24.5895	24.7794	25.0892	24.8946	-0.257021	-0.0944328	0.191426	0.0214825	16.7684	16.9537	17.8953	19.5258	-2.5265	-2.27091	-1.34584	0.286823	NaN	NaN	NaN	NaN
A9WQY3	RSal33209_1856	Hypothetical membrane protein	CytoplasmicMembrane	OTHER	48.736	7	7	7	54.3	24.9	24.9	575470000	43	NaN	NaN	NaN	NaN					24.8511	24.598	25.0853	24.8791	0.00453568	-0.275806	0.187501	0.0059967	NaN	NaN	NaN	NaN					NaN	NaN	NaN	NaN
A9WTX1	RSal33209_2920	Hypothetical membrane spanning protein	CytoplasmicMembrane	OTHER	30.714	7	7	7	54.3	24.1	24.1	571050000	38	NaN	NaN	NaN	NaN					23.826	23.9918	24.0875	24.135	-1.02052	-0.882059	-0.810311	-0.738094	NaN	NaN	NaN	NaN					NaN	NaN	NaN	NaN
A9WRG2	RSal33209_2518	Glucokinase (EC 2.7.1.2) (Glucose kinase)	Cytoplasmic	OTHER	36.342	15	15	15	44.7	44.7	44.7	569040000	92	24.9188	24.3294	24.6044	24.3821	0.751089	0.306679	0.542631	0.357923	22.6201	22.6181	22.6708	22.8582	-2.22643	-2.25573	-2.22702	-2.01487	17.7195	NaN	17.2864	NaN	-1.57533		-1.95467		NaN	NaN	NaN	NaN
A9WKS4	RSal33209_0326	DedA family protein	CytoplasmicMembrane	OTHER	26.707	7	7	7	54.3	18.8	18.8	568460000	44	NaN	NaN	NaN	NaN					23.7923	24.269	24.1078	24.3066	-1.05418	-0.604855	-0.789981	-0.56649	NaN	NaN	NaN	NaN					NaN	NaN	NaN	NaN
A9WSB2	pyrB	Aspartate carbamoyltransferase (EC 2.1.3.2) (Aspartate transcarbamylase) (ATCase)	Cytoplasmic	OTHER	37.239	17	17	17	49.9	49.9	49.9	561770000	110	22.6267	22.7558	22.6954	22.7822	-1.54108	-1.26691	-1.36635	-1.24201	22.916	23.1177	22.7774	22.7908	-1.93052	-1.75614	-2.12039	-2.08226	NaN	NaN	NaN	NaN					NaN	NaN	NaN	NaN
A9WQW5	igiC	Arylmalonate decarboxylase (EC 4.1.1.76)	Cytoplasmic	OTHER	26.666	15	15	15	79.1	79.1	79.1	554820000	95	24.4689	24.398	24.8794	24.6818	0.301172	0.37524	0.817617	0.657601	22.5013	21.9148	21.9339	22.1152	-2.34521	-2.959	-2.96388	-2.75785	NaN	NaN	NaN	NaN					NaN	NaN	NaN	NaN
A9WUG9	RSal33209_3122	Glucoamylase (EC 3.2.1.3)	Cytoplasmic	OTHER	68.89	26	26	26	50.7	50.7	50.7	551510000	160	23.6254	23.3608	23.3647	23.4262	-0.542309	-0.661978	-0.697096	-0.597957	21.8505	21.85	21.7362	21.9578	-2.99607	-3.02382	-3.16155	-2.91526	NaN	NaN	NaN	NaN					NaN	NaN	NaN	NaN
A9WMW2	RSal33209_1709	D-inositol 3-phosphate glycosyltransferase	Cytoplasmic	OTHER	42.698	14	14	14	36.4	36.4	36.4	550090000	95	23.1578	23.2933	23.5355	23.002	-1.00992	-0.729424	-0.526237	-1.0222	24.0397	24.1688	23.6167	23.8193	-0.806841	-0.705021	-1.28107	-1.05381	18.3972	18.1422	18.2342	18.3413	-0.897707	-1.08243	-1.00691	-0.89765	NaN	NaN	NaN	NaN
A9WVF5	RSal33209_3467	16S rRNA m(2)G 966 methyltransferase (EC 2.1.1.171)	Cytoplasmic	OTHER	40.683	14	14	14	54.3	37.6	37.6	547200000	53	NaN	NaN	NaN	NaN					23.5565	23.0994	24.031	23.8857	-1.29003	-1.77444	-0.866759	-0.987427	NaN	NaN	NaN	NaN					NaN	NaN	NaN	NaN
A9WS33	RSal33209_2436	Uncharacterized protein	CytoplasmicMembrane	OTHER	12.305	2	2	2	54.3	25.9	25.9	546190000	14	NaN	NaN	NaN	NaN					25.5399	25.5282	25.1414	25.6062	0.693419	0.654387	0.243581	0.733072	NaN	18.6157	18.5717	NaN		-0.608864	-0.669409		NaN	NaN	NaN	NaN
A9WSI0	prcA	Proteasome subunit alpha (EC 3.4.25.1) (20S proteasome alpha subunit) (Proteasome core protein PrcA)	Cytoplasmic	OTHER	25.827	8	8	8	24	24	24	543930000	91	23.6696	23.8486	23.9213	23.927	-0.498175	-0.174143	-0.140505	-0.0972357	22.7461	23.422	22.5312	22.8917	-2.10042	-1.45184	-2.3666	-1.98141	NaN	NaN	NaN	NaN					NaN	NaN	NaN	NaN
A9WP95	RSal33209_1132	Transcriptional regulator, AsnC family	Cytoplasmic	OTHER	17.93	8	8	8	42.9	42.9	42.9	540930000	75	22.0191	21.7763	21.3155	21.6971	-2.14869	-2.24648	-2.74625	-2.32714	23.353	23.3294	24.2534	23.8925	-1.49352	-1.54448	-0.644439	-0.980555	19.0908	18.8708	18.9429	18.6088	-0.204079	-0.353777	-0.298225	-0.63014	NaN	NaN	NaN	NaN
A9WND0	RSal33209_1450	Uncharacterized protein	CytoplasmicMembrane	OTHER	16.499	6	6	6	54.3	29.2	29.2	538060000	41	NaN	NaN	NaN	NaN					24.3067	24.3857	24.4439	24.0629	-0.539839	-0.488169	-0.453933	-0.810186	NaN	NaN	NaN	NaN					NaN	NaN	NaN	NaN
A9WLF2	RSal33209_0602	Ethanolamine permease	CytoplasmicMembrane	OTHER	50.563	4	4	4	54.3	10.2	10.2	536370000	26	NaN	NaN	NaN	NaN					25.331	24.9049	25.7034	25.1892	0.484531	0.0310097	0.80561	0.316084	NaN	NaN	NaN	NaN					NaN	NaN	NaN	NaN
A9WLY7	RSal33209_0414	Guanyl-specific ribonuclease (EC 3.1.27.3)	CytoplasmicMembrane	OTHER	18.49	11	11	11	54.3	48.9	48.9	535990000	91	21.2073	NaN	21.1245	NaN	-2.96046		-2.9373		24.9792	25.1226	24.3629	24.3429	0.132635	0.24877	-0.534867	-0.53017	20.5615	20.8261	21.0634	20.4583	1.26665	1.60151	1.8223	1.21939	20.0904	18.5862	19.4891	20.5283	0.821016	0	0.910578	1.61695
A9WN09	RSal33209_1763	Glycerol-3-phosphate dehydrogenase (EC 1.1.5.3)	CytoplasmicMembrane	OTHER	27.255	8	8	8	54.3	32.3	32.3	534510000	39	NaN	NaN	NaN	NaN					23.9408	24.2782	23.9409	23.5958	-0.905689	-0.595606	-0.956876	-1.27728	NaN	NaN	NaN	NaN					NaN	NaN	NaN	NaN
A9WLC2	RSal33209_0572	Hydrolase, alpha/beta fold family	Unknown	OTHER	31.823	14	14	14	48.2	48.2	48.2	533830000	64	21.3508	21.2712	21.6598	21.1734	-2.81697	-2.7516	-2.40192	-2.85079	23.5513	23.6706	23.2721	23.4501	-1.29518	-1.20329	-1.62566	-1.42299	NaN	NaN	NaN	NaN					NaN	NaN	NaN	NaN
A9WN34	RSal33209_1823	Acetyltransferase, GNAT family	Unknown	OTHER	22.859	10	10	10	46.5	46.5	46.5	532400000	70	24.8176	24.8106	24.3407	24.6715	0.649876	0.787828	0.278931	0.647326	23.2409	23.6984	24.1993	23.8819	-1.60564	-1.17547	-0.698462	-0.991156	17.4847	18.5834	NaN	NaN	-1.81015	-0.641224			NaN	NaN	NaN	NaN
A9WPU0	smpB	SsrA-binding protein (Small protein B)	Cytoplasmic	OTHER	17.959	7	7	7	45.5	45.5	45.5	529440000	43	23.4282	23.2829	23.7463	23.36	-0.739597	-0.739845	-0.315434	-0.664218	24.3778	24.2909	23.2891	23.7877	-0.468691	-0.582899	-1.60867	-1.08544	NaN	NaN	NaN	NaN					NaN	NaN	NaN	NaN
A9WT04	RSal33209_2210	Potassium efflux system protein	CytoplasmicMembrane	OTHER	103.83	9	9	9	54.3	7.7	7.7	528040000	40	NaN	NaN	NaN	NaN					24.264	24.3861	24.2107	24.1608	-0.582525	-0.487774	-0.687123	-0.71225	NaN	NaN	NaN	NaN					NaN	NaN	NaN	NaN
A9WM45	nodI	ABC-2 type transporter ATPase	CytoplasmicMembrane	OTHER	36.061	16	16	16	50.9	50.9	50.9	527020000	74	20.5532	20.3318	20.9394	20.2268	-3.61457	-3.69098	-3.12235	-3.79738	24.3093	24.0337	23.9759	23.8362	-0.537199	-0.840126	-0.921916	-1.03685	NaN	NaN	NaN	NaN					NaN	NaN	NaN	NaN
A9WS84	RSal33209_1939	DegV family protein	CytoplasmicMembrane	OTHER	34.406	11	11	11	34	34	34	522080000	75	21.2533	21.2953	20.9871	21.0654	-2.91443	-2.72746	-3.07465	-2.9588	22.9818	23.2441	23.0141	23.368	-1.86467	-1.62971	-1.88366	-1.5051	NaN	NaN	NaN	NaN					NaN	NaN	NaN	NaN
A9WLT1	RSal33209_0240	Hydrolase, alpha/beta fold superfamily	Cytoplasmic	OTHER	35.759	7	7	7	22.8	22.8	22.8	519400000	46	21.4135	21.5936	21.2242	21.4723	-2.75422	-2.42917	-2.83753	-2.55186	24.5196	24.759	24.1777	24.2337	-0.326921	-0.114817	-0.720119	-0.639431	NaN	NaN	NaN	NaN					NaN	NaN	NaN	NaN
A9WTC7	RSal33209_2723	Transcriptional regulator, ArsR family	Cytoplasmic	OTHER	17.765	10	10	10	60	60	60	518980000	78	25.0652	25.0176	25.0305	24.8094	0.897419	0.994869	0.968727	0.785213	24.0931	23.7789	23.6428	23.5762	-0.753462	-1.09498	-1.25495	-1.29687	NaN	NaN	NaN	NaN					NaN	NaN	NaN	NaN
A9WNP1	RSal33209_1468	Nicotinate phosphoribosyltransferase (EC 6.3.4.21)	Unknown	OTHER	47.185	15	15	15	30.7	30.7	30.7	513610000	83	23.4526	23.2289	23.0483	22.9095	-0.715136	-0.793869	-1.01341	-1.11475	23.8618	23.5858	23.7294	23.5564	-0.984682	-1.28807	-1.16838	-1.31673	NaN	NaN	NaN	NaN					NaN	NaN	NaN	NaN
A9WP39	RSal33209_1076	Hypothetical membrane protein	Cytoplasmic	TAT(Tat/SPI)	25.544	7	7	7	26.8	26.8	26.8	512570000	44	20.2067	20.9398	21.2965	20.5908	-3.96106	-3.08299	-2.76528	-3.43343	24.2432	24.2294	23.8117	24.086	-0.603298	-0.644428	-1.08613	-0.787077	NaN	NaN	NaN	NaN					NaN	NaN	NaN	NaN
A9WTT8	RSal33209_2885	Phytoene dehydrogenase-like protein	Unknown	OTHER	50.605	16	16	16	54.3	56.8	56.8	511730000	72	NaN	NaN	NaN	NaN					22.6182	22.9488	22.7941	22.6762	-2.22827	-1.92505	-2.10369	-2.1969	NaN	NaN	NaN	NaN					NaN	NaN	NaN	NaN
A9WVA6	RSal33209_3417	Transcriptional regulator, TetR family	Cytoplasmic	OTHER	23.598	8	8	8	33.5	33.5	33.5	510360000	46	23.4759	22.9818	23.6171	23.3313	-0.691824	-1.04092	-0.444698	-0.69291	24.6303	24.4147	24.6723	24.6197	-0.216173	-0.459173	-0.225513	-0.253405	NaN	NaN	NaN	NaN					NaN	NaN	NaN	NaN
A9WPJ2	RSal33209_1198	PHP domain containing protein (TRPH)	Cytoplasmic	OTHER	29.548	8	8	8	41.9	41.9	41.9	507640000	55	22.2303	21.8126	21.8431	21.6343	-1.93747	-2.21019	-2.21865	-2.38993	24.5037	24.4342	24.1733	24.4355	-0.342785	-0.439631	-0.72446	-0.437609	NaN	NaN	NaN	NaN					NaN	NaN	NaN	NaN
A9WVH7	RSal33209_3489	Lipoate-protein ligase A (EC 6.3.2.-)	Cytoplasmic	OTHER	24.02	9	9	9	41.7	41.7	41.7	499980000	85	21.5392	21.3552	22.2026	21.9687	-2.62851	-2.66756	-1.85918	-2.05553	24.2584	24.5135	24.5127	24.147	-0.588121	-0.360325	-0.385053	-0.726084	NaN	NaN	NaN	NaN					NaN	NaN	NaN	NaN
A9WM42	RSal33209_0274	Transcriptional regulator, TetR family	Cytoplasmic	OTHER	24.435	12	12	12	52.3	52.3	52.3	493890000	65	23.4183	23.2587	23.449	23.4359	-0.749472	-0.76408	-0.612787	-0.588264	24.8825	24.855	25.0627	25.12	0.0359421	-0.0188923	0.164872	0.246872	NaN	17.4504	17.4186	NaN		-1.77418	-1.82247		NaN	NaN	NaN	NaN
A9WTY0	RSal33209_2929	N-acetyltransferase domain-containing protein	CytoplasmicMembrane	OTHER	35.51	12	12	12	40.2	40.2	40.2	492330000	115	23.1939	23.146	23.3584	22.9842	-0.973829	-0.876741	-0.703388	-1.03995	23.4927	23.5788	22.7523	23.0641	-1.35386	-1.29508	-2.14549	-1.80895	NaN	NaN	NaN	NaN					NaN	NaN	NaN	NaN
A9WU81	RSal33209_3031	Carbonic anhydrase (EC 4.2.1.1)	Cytoplasmic	OTHER	22.149	16	16	16	61.7	61.7	61.7	490280000	108	24.3371	23.9132	24.0232	24.194	0.169329	-0.109522	-0.0385742	0.169805	20.9763	NaN	NaN	21.0822	-3.8702			-3.7909	19.9632	19.4618	19.8296	19.7405	0.668383	0.237213	0.588449	0.501554	NaN	NaN	NaN	NaN
A9WNT4	RSal33209_1012	Sulfide dehydrogenase	Unknown	OTHER	15.181	10	10	10	82.1	82.1	82.1	490070000	55	26.3262	25.5561	26.3184	25.9699	2.15843	1.53335	2.25669	1.9457	NaN	NaN	NaN	NaN					NaN	NaN	NaN	NaN					NaN	NaN	NaN	NaN
A9WSI1	prcB	Proteasome subunit beta (EC 3.4.25.1) (20S proteasome beta subunit) (Proteasome core protein PrcB)	Unknown	OTHER	29.769	9	9	9	44.8	44.8	44.8	489070000	74	23.4145	23.6652	23.8637	23.5482	-0.75321	-0.357512	-0.198034	-0.476035	24.2254	24.0087	23.8525	24.425	-0.621136	-0.865122	-1.04526	-0.448139	NaN	NaN	NaN	NaN					NaN	NaN	NaN	NaN
A9WU58	RSal33209_3008	Integral membrane protein	CytoplasmicMembrane	OTHER	35.961	10	10	10	18.2	18.2	18.2	486340000	55	21.8448	21.9437	22.1635	21.9612	-2.32296	-2.07902	-1.89827	-2.06296	24.4699	24.0977	24.6198	24.57	-0.376595	-0.776127	-0.277987	-0.303108	NaN	NaN	NaN	NaN					NaN	NaN	NaN	NaN
A9WRZ6	RSal33209_2703	Uncharacterized protein	CytoplasmicMembrane	OTHER	12.704	4	4	4	54.3	33.9	33.9	484250000	37	NaN	NaN	NaN	NaN					24.7021	24.6071	24.8716	24.6546	-0.144436	-0.266747	-0.0261984	-0.218517	NaN	NaN	NaN	NaN					NaN	NaN	NaN	NaN
A9WMK2	RSal33209_1610	Uncharacterized protein	CytoplasmicMembrane	OTHER	14.341	4	4	4	54.3	28.6	28.6	483370000	34	NaN	NaN	NaN	NaN					24.3414	24.1367	24.7065	24.3499	-0.505148	-0.737122	-0.191331	-0.523205	19.4404	18.6512	NaN	18.4378	0.145561	-0.573353		-0.801167	NaN	NaN	NaN	NaN
A9WSM5	RSal33209_2081	Putative oxidoreductase	Cytoplasmic	OTHER	54.623	11	11	11	39	39	39	480940000	53	21.6029	21.3501	21.779	21.5871	-2.56485	-2.67268	-2.28279	-2.43709	23.8482	23.9216	23.9724	24.0508	-0.99828	-0.952232	-0.925418	-0.822256	NaN	NaN	NaN	NaN					NaN	NaN	NaN	NaN
A9WQ15	moaC	Cyclic pyranopterin monophosphate synthase (EC 4.6.1.17) (Molybdenum cofactor biosynthesis protein C)	Cytoplasmic	OTHER	18.665	11	11	11	57.3	57.3	57.3	478150000	90	21.9248	21.7137	22.1211	21.8028	-2.24295	-2.30903	-1.94065	-2.22138	23.3969	23.5615	23.1801	23.0642	-1.44963	-1.31234	-1.71767	-1.80886	NaN	NaN	NaN	NaN					NaN	NaN	NaN	NaN
A9WSA5	RSal33209_1960	Integration host factor	Cytoplasmic	OTHER	11.969	14	14	14	88.3	88.3	88.3	478080000	94	24.1932	24.12	24.1337	24.1413	0.0254192	0.0972099	0.0719147	0.117059	21.8055	22.2223	22.0906	22.2679	-3.04102	-2.65159	-2.80721	-2.60522	NaN	17.5063	16.8605	17.4826		-1.71825	-2.38064	-1.75636	NaN	NaN	NaN	NaN
A9WNT5	RSal33209_1013	ABC transporter, NBP/MSD fusion protein	CytoplasmicMembrane	OTHER	68.487	14	14	14	54.3	29.8	29.8	475940000	44	NaN	NaN	NaN	NaN					23.1702	23.0347	23.2956	23.259	-1.67634	-1.83917	-1.60221	-1.61413	NaN	NaN	NaN	NaN					NaN	NaN	NaN	NaN
A9WPJ3	RSal33209_1200	Methyltransferase (EC 2.1.1.-)	CytoplasmicMembrane	OTHER	32.046	10	10	10	38.6	38.6	38.6	474680000	48	23.2198	23.0725	23.3932	23.1491	-0.947947	-0.950233	-0.66853	-0.875119	24.3521	24.3555	24.2788	24.5951	-0.494465	-0.518366	-0.618983	-0.277958	NaN	NaN	NaN	NaN					NaN	NaN	NaN	NaN
A9WR10	RSal33209_0637	Uncharacterized protein	Unknown	OTHER	20.418	11	11	11	61.7	61.7	61.7	474170000	71	22.2849	22.1955	22.0918	22.1398	-1.88281	-1.82726	-1.96995	-1.88442	22.7348	22.8148	23.1502	22.9534	-2.11168	-2.05907	-1.74761	-1.91966	NaN	NaN	NaN	NaN					NaN	NaN	NaN	NaN
A9WMY6	RSal33209_1748	Uncharacterized protein	CytoplasmicMembrane	OTHER	30.648	13	13	13	42.5	42.5	42.5	474110000	68	21.4902	21.5389	22.4425	21.6494	-2.67753	-2.48385	-1.61925	-2.3748	23.5491	23.6558	23.9049	23.778	-1.29741	-1.21807	-0.992888	-1.09514	NaN	NaN	NaN	NaN					NaN	NaN	NaN	NaN
A9WMT7	tsaD	tRNA N6-adenosine threonylcarbamoyltransferase (EC 2.3.1.234) (N6-L-threonylcarbamoyladenine synthase) (t(6)A synthase) (t(6)A37 threonylcarbamoyladenosine biosynthesis protein TsaD) (tRNA threonylcarbamoyladenosine biosynthesis protein TsaD)	Cytoplasmic	OTHER	36.848	14	14	14	52.5	52.5	52.5	473400000	98	23.1818	22.9831	23.1392	23.0896	-0.985937	-1.03966	-0.922594	-0.93455	22.7485	22.6933	22.5037	22.5494	-2.098	-2.1805	-2.39411	-2.32374	NaN	NaN	NaN	NaN					NaN	NaN	NaN	NaN
A9WNW7	RSal33209_1022	Branched-chain amino acid aminotransferase (EC 2.6.1.42)	Cytoplasmic	OTHER	23.56	15	15	15	71.3	71.3	71.3	471010000	90	22.7841	22.4044	22.7024	22.83	-1.38369	-1.61831	-1.35932	-1.19425	23.1103	22.6338	23.5565	23.4069	-1.73625	-2.24006	-1.3413	-1.46618	16.1252	17.0102	16.7959	19.0358	-3.16963	-2.21441	-2.44523	-0.20318	NaN	NaN	NaN	NaN
A9WPR7	RSal33209_1301	Threonine 3-dehydrogenase (EC 1.1.1.103)	Cytoplasmic	OTHER	39.009	12	12	12	36.3	36.3	36.3	468350000	87	24.7808	24.699	24.5575	24.5938	0.613062	0.67625	0.495724	0.569633	21.6601	21.61	22.0664	21.7776	-3.18642	-3.26385	-2.83138	-3.09554	17.3207	17.0326	17.2759	16.4683	-1.97417	-2.19196	-1.96527	-2.77066	NaN	NaN	NaN	NaN
A9WP60	xerC	Tyrosine recombinase XerC	Cytoplasmic	OTHER	33.693	14	14	14	49	49	49	466800000	63	21.9717	21.5367	21.2274	21.4749	-2.19603	-2.48603	-2.83435	-2.54933	23.6401	23.6306	23.3312	23.6987	-1.20643	-1.24328	-1.56664	-1.1744	NaN	NaN	NaN	NaN					NaN	NaN	NaN	NaN
A9WLU1	RSal33209_0211	Transcriptional regulator, LysR family	Cytoplasmic	OTHER	33.532	11	11	11	54.3	53.1	53.1	465120000	44	NaN	NaN	NaN	NaN					24.4651	24.7587	24.2342	24.3786	-0.381447	-0.115171	-0.663611	-0.494545	NaN	NaN	NaN	NaN					NaN	NaN	NaN	NaN
A9WRD4	RSal33209_2490	Hypothetical cytosolic protein	Unknown	OTHER	24.482	9	9	9	40.3	40.3	40.3	464920000	52	21.9613	21.528	22.2899	21.5336	-2.20645	-2.49473	-1.77188	-2.4906	24.5578	24.7362	24.474	24.3423	-0.288742	-0.137606	-0.423841	-0.530781	NaN	NaN	NaN	NaN					NaN	NaN	NaN	NaN
A9WSI7	RSal33209_2042	Phosphoglycolate phosphatase (EC 3.1.3.18)	Cytoplasmic	OTHER	27.523	8	8	8	31.2	31.2	31.2	464710000	66	21.0409	21.0127	20.6623	20.8741	-3.12683	-3.01006	-3.39944	-3.1501	23.6087	23.4843	23.5752	23.6446	-1.23778	-1.38953	-1.3226	-1.22849	NaN	NaN	NaN	NaN					NaN	NaN	NaN	NaN
A9WMK4	capF	Putative capsular polysaccharide synthesis enzyme	Cytoplasmic	OTHER	40.493	14	14	14	39	39	39	463250000	112	24.1558	24.0048	23.5115	24.0205	-0.0119152	-0.017971	-0.550285	-0.0037241	21.3201	21.2174	21.8894	21.8846	-3.52643	-3.6564	-3.00842	-2.98853	16.9932	17.2697	17.0842	17.0589	-2.30161	-1.95484	-2.15691	-2.18009	NaN	NaN	NaN	NaN
A9WL81	RSal33209_0038	Beta-galactosidase (EC 3.2.1.23)	Cytoplasmic	OTHER	49.626	16	16	16	54.3	38	38	458270000	63	NaN	NaN	NaN	NaN					23.8146	23.4514	23.6248	23.5431	-1.03191	-1.42249	-1.27302	-1.33	NaN	NaN	NaN	NaN					NaN	NaN	NaN	NaN
A9WS69	RSal33209_2472	Methionine aminopeptidase (EC 3.4.11.18)	Cytoplasmic	OTHER	26.144	11	11	11	37.4	37.4	37.4	457890000	51	21.1879	19.9089	20.1508	20.1428	-2.9799	-4.11382	-3.91097	-3.88137	24.0826	23.9712	23.8227	23.5934	-0.763901	-0.902615	-1.0751	-1.27967	NaN	NaN	NaN	NaN					NaN	NaN	NaN	NaN
A9WRW7	RSal33209_2674	Transcriptional regulator, TetR family	Cytoplasmic	OTHER	21.24	4	4	4	54.3	31.1	31.1	457130000	31	NaN	NaN	NaN	NaN					24.0599	23.4674	23.9637	23.9418	-0.786654	-1.40648	-0.934123	-0.931288	NaN	NaN	NaN	NaN					NaN	NaN	NaN	NaN
A9WNI5	mshD	Mycothiol acetyltransferase (MSH acetyltransferase) (EC 2.3.1.189) (Mycothiol synthase)	Unknown	OTHER	36.272	12	12	12	62.4	62.4	62.4	456800000	82	24.2565	24.2296	23.8739	24.1204	0.0886955	0.206806	-0.187862	0.0962458	23.2849	23.1351	23.5731	23.6487	-1.56162	-1.7388	-1.32468	-1.22443	NaN	16.7457	NaN	17.6122		-2.47889		-1.62679	NaN	NaN	NaN	NaN
A9WQT2	RSal33209_1928	Uncharacterized protein	Cytoplasmic	OTHER	31.37	10	10	10	54.3	36.3	36.3	456190000	36	NaN	NaN	NaN	NaN					24.8053	25.096	25.2359	24.9147	-0.0411835	0.222145	0.338105	0.041647	NaN	NaN	NaN	NaN					NaN	NaN	NaN	NaN
A9WMZ6	RSal33209_1781	Methyltransferase (EC 2.1.1.-)	Unknown	OTHER	20.738	10	10	10	51.5	51.5	51.5	454520000	81	21.9307	21.4361	22.3014	21.8085	-2.23705	-2.58667	-1.76039	-2.21567	23.5748	23.6199	23.6336	23.6072	-1.27167	-1.25399	-1.26423	-1.26594	NaN	NaN	NaN	NaN					NaN	NaN	NaN	NaN
A9WTB7	RSal33209_2324	NADH-dependent flavin oxidoreductase (EC 1.-.-.-)	Unknown	OTHER	45.373	13	13	13	54.3	49.3	49.3	452230000	51	20.2897	20.3869	NaN	NaN	-3.87802	-3.63586			23.3956	23.9324	23.416	23.5953	-1.45093	-0.941467	-1.48183	-1.27784	NaN	NaN	NaN	NaN					NaN	NaN	NaN	NaN
A9WRC0	RSal33209_2403	Uncharacterized protein	Cytoplasmic	OTHER	13.772	7	7	7	54.3	74.8	74.8	451300000	24	NaN	NaN	NaN	NaN					25.0289	25.093	25.2124	25.1768	0.182369	0.219166	0.314622	0.303699	NaN	NaN	17.4516	18.0113			-1.7895	-1.22762	NaN	NaN	NaN	NaN
A9WT84	terC	Tellurium resistance protein	CytoplasmicMembrane	OTHER	40.296	6	6	6	54.3	12.2	12.2	451260000	41	NaN	NaN	NaN	NaN					24.0969	24.3182	24.0777	23.8583	-0.749598	-0.555607	-0.820056	-1.01477	NaN	NaN	NaN	NaN					NaN	NaN	NaN	NaN
A9WT15	RSal33209_2222	NAD/mycothiol-dependent formaldehyde dehydrogenase (EC 1.1.1.306)	Cytoplasmic	OTHER	37.611	11	11	11	54.3	54	54	450860000	52	NaN	20.7593	20.6541	NaN		-3.26345	-3.40764		23.5238	23.4164	23.6332	23.4631	-1.32267	-1.4575	-1.26456	-1.40996	NaN	NaN	NaN	NaN					NaN	NaN	NaN	NaN
A9WVK3	RSal33209_3515	Putative N-acetylglucosamine kinase (EC 2.7.1.59)	Unknown	OTHER	26.092	6	6	6	54.3	37.4	37.4	448620000	29	NaN	20.9538	20.4811	NaN		-3.069	-3.58067		24.1644	24.2148	24.2021	24.1065	-0.682133	-0.659025	-0.695695	-0.766563	NaN	NaN	NaN	NaN					NaN	NaN	NaN	NaN
A9WQN6	RSal33209_0892	Transcriptional regulator, LysR family	Cytoplasmic	OTHER	24.119	10	10	10	54.3	51.1	51.1	448410000	45	NaN	NaN	NaN	NaN					23.4702	23.7687	23.744	23.6125	-1.37629	-1.10514	-1.15383	-1.26064	NaN	NaN	NaN	NaN					NaN	NaN	NaN	NaN
A9WKX3	RSal33209_0376	Short chain dehydrogenase	Cytoplasmic	OTHER	25.536	10	10	10	30.9	30.9	30.9	448180000	74	23.6066	23.6396	23.8128	23.7349	-0.561161	-0.383116	-0.248917	-0.289298	22.2704	22.1978	22.7566	22.9012	-2.57615	-2.676	-2.14121	-1.97195	18.7084	NaN	18.2564	18.7874	-0.586466		-0.984669	-0.451521	NaN	NaN	NaN	NaN
A9WVN4	RSal33209_3546	Phosphohydrolase (MutT/nudix family protein)	Cytoplasmic	OTHER	19.744	10	10	10	30.1	30.1	30.1	445900000	88	23.038	22.7685	22.8089	22.6528	-1.12979	-1.25428	-1.25284	-1.37139	23.4432	23.8672	23.6018	23.8315	-1.40335	-1.00663	-1.29595	-1.04158	NaN	NaN	NaN	NaN					NaN	NaN	NaN	NaN
A9WPC0	RSal33209_1138	ATPase family protein	Cytoplasmic	OTHER	32.839	5	5	5	32.3	32.3	32.3	444380000	49	22.5695	22.4295	22.8074	22.5354	-1.59825	-1.59325	-1.25435	-1.48884	23.8409	24.1281	23.969	23.6352	-1.00565	-0.74575	-0.928754	-1.23787	NaN	NaN	NaN	NaN					NaN	NaN	NaN	NaN
A9WQJ9	RSal33209_0898	Secretory serine protease	CytoplasmicMembrane	SP(Sec/SPI)	28.061	10	10	10	54.3	52.5	52.5	442250000	131	NaN	NaN	NaN	NaN					NaN	NaN	NaN	NaN					22.2185	22.1228	22.6607	22.2309	2.92365	2.89816	3.41955	2.99195	NaN	16.3357	17.8982	16.4267		-2.25056	-0.680357	-2.48465
A9WUP8	RSal33209_3202	Inosine-uridine preferring nucleoside hydrolase (EC 3.2.2.1)	Cytoplasmic	OTHER	36.28	5	5	5	19.8	19.8	19.8	442030000	44	23.3074	23.0059	23.8406	22.7144	-0.860313	-1.01686	-0.221184	-1.30978	24.6442	24.3023	25.5086	24.8064	-0.202297	-0.571558	0.610812	-0.0666828	NaN	NaN	NaN	NaN					NaN	NaN	NaN	NaN
A9WMZ0	RSal33209_1752	CxxC_CXXC_SSSS domain-containing protein	Extracellular	OTHER	9.4722	9	9	9	96.8	96.8	96.8	440910000	84	23.9929	23.4898	24.0663	23.801	-0.174843	-0.532925	0.00452423	-0.223153	22.4098	22.2931	21.3982	21.6132	-2.4367	-2.58076	-3.49962	-3.25986	NaN	NaN	NaN	NaN					NaN	NaN	NaN	NaN
A9WMZ8	RSal33209_1783	Dihydroxyacetone kinase family protein	Cytoplasmic	OTHER	34.523	10	10	10	37.1	37.1	37.1	440710000	62	21.7574	21.4627	21.6932	21.6277	-2.41032	-2.56007	-2.36852	-2.39655	23.2991	23.1574	23.1245	23.406	-1.54744	-1.71643	-1.77326	-1.46709	NaN	NaN	NaN	NaN					NaN	NaN	NaN	NaN
A9WNZ3	RSal33209_1549	Glyoxalase family protein	Unknown	OTHER	15.181	12	12	12	75.7	75.7	75.7	438690000	70	24.2442	23.3789	24.5872	24.12	0.076479	-0.643877	0.525448	0.0957727	NaN	NaN	NaN	NaN					18.4518	18.4225	17.5303	16.3086	-0.843088	-0.802118	-1.7108	-2.93035	NaN	NaN	NaN	NaN
A9WTW4	RSal33209_2913	Two component system histidine kinase (EC 2.7.3.-)	CytoplasmicMembrane	OTHER	44.01	15	15	15	54.3	46.3	46.3	438360000	49	NaN	NaN	NaN	NaN					23.7256	23.8442	23.9603	23.9294	-1.12095	-1.02963	-0.937478	-0.943695	NaN	NaN	NaN	NaN					NaN	NaN	NaN	NaN
A9WRC8	RSal33209_2484	Pseudouridine synthase (EC 5.4.99.-)	Cytoplasmic	OTHER	32.991	12	12	12	61.4	61.4	61.4	436580000	58	22.3403	22.1595	21.7162	22.4248	-1.82742	-1.86324	-2.34556	-1.59942	23.864	23.7568	24.2973	23.7638	-0.982508	-1.117	-0.600532	-1.10935	NaN	NaN	NaN	NaN					NaN	NaN	NaN	NaN
A9WNY7	RSal33209_1543	Putative esterase	Unknown	OTHER	20.786	11	11	11	54.3	53.8	53.8	435900000	38	NaN	NaN	NaN	NaN					24.2142	23.9984	24.2372	23.7925	-0.632284	-0.875416	-0.660617	-1.08057	NaN	NaN	NaN	NaN					NaN	NaN	NaN	NaN
A9WRZ7	RSal33209_2704	Membrane protein	CytoplasmicMembrane	OTHER	13.529	6	6	6	29.1	29.1	29.1	435860000	37	20.6183	20.6649	20.8152	20.0405	-3.54948	-3.35784	-3.24657	-3.98374	24.6436	24.2975	24.3067	23.978	-0.202902	-0.576378	-0.591044	-0.895126	NaN	NaN	NaN	NaN					NaN	NaN	NaN	NaN
A9WPI4	metN	Methionine import ATP-binding protein MetN (EC 7.4.2.11)	CytoplasmicMembrane	OTHER	38.064	13	13	13	54.3	51.5	51.5	434480000	58	NaN	NaN	NaN	NaN					23.1513	23.2359	23.6583	23.6064	-1.69519	-1.63794	-1.2395	-1.26673	NaN	NaN	NaN	NaN					NaN	NaN	NaN	NaN
A9WQ87	RSal33209_0780	Acetylornithine aminotransferase (EC 2.6.1.11)	Cytoplasmic	OTHER	45.15	10	10	10	39.7	39.7	39.7	431500000	43	20.112	20.6986	20.1011	20.3986	-4.05578	-3.32413	-3.96065	-3.62556	24.3604	24.3989	24.3221	24.1728	-0.486067	-0.474936	-0.575694	-0.7003	NaN	NaN	NaN	NaN					NaN	NaN	NaN	NaN
A9WPN4	RSal33209_1291	Uncharacterized protein	Cytoplasmic	OTHER	26.562	7	7	7	33.2	33.2	33.2	427650000	40	21.8521	21.848	22.0205	NaN	-2.3157	-2.17475	-2.0413		24.4401	24.6779	24.1524	24.1021	-0.406391	-0.195913	-0.745351	-0.770964	NaN	NaN	NaN	NaN					NaN	NaN	NaN	NaN
A9WQM0	RSal33209_0919	MFS transporter	CytoplasmicMembrane	OTHER	77.105	11	11	11	54.3	23.3	23.3	427030000	40	21.9963	NaN	21.7978	NaN	-2.17144		-2.26391		22.9765	23.1064	22.7733	22.901	-1.86998	-1.76746	-2.12445	-1.97213	19.0609	19.1102	17.938	18.1663	-0.233946	-0.114374	-1.30316	-1.07266	NaN	NaN	NaN	NaN
A9WQ36	RSal33209_0715	3-oxoacyl-[acyl-carrier protein] reductase (EC 1.1.1.100)	Cytoplasmic	OTHER	31.062	13	13	13	45.9	45.9	45.9	426860000	34	NaN	21.8047	21.904	21.8109		-2.21805	-2.15775	-2.21332	24.0976	24.0863	24.1722	24.3386	-0.748955	-0.787582	-0.725604	-0.534517	NaN	NaN	NaN	NaN					NaN	NaN	NaN	NaN
A9WQE8	RSal33209_0854	Two-component response regulator	Cytoplasmic	OTHER	23.566	13	13	13	48.9	48.9	48.9	423750000	78	20.8128	21.1351	20.9962	21.2142	-3.35499	-2.88768	-3.06558	-2.81001	23.7786	24.038	23.8621	23.9822	-1.06795	-0.835848	-1.03568	-0.890854	18.6733	18.6144	18.5821	18.4145	-0.621582	-0.610157	-0.658968	-0.82443	NaN	NaN	NaN	NaN
A9WNR5	cpdA	3',5'-cyclic adenosine monophosphate phosphodiesterase CpdA (3',5'-cyclic AMP phosphodiesterase) (cAMP phosphodiesterase) (EC 3.1.4.53)	Cytoplasmic	OTHER	32.992	7	7	7	33	33	33	423580000	45	25.155	25.3124	25.4326	25.2528	0.987198	1.28964	1.37087	1.22865	NaN	22.8509	22.6953	23.0181		-2.0229	-2.20247	-1.85502	NaN	NaN	NaN	NaN					NaN	NaN	NaN	NaN
A9WTY3	RSal33209_2932	6-phosphogluconolactonase (EC 3.1.1.31)	Cytoplasmic	OTHER	36.481	11	11	11	54.3	39.4	39.4	423070000	49	NaN	NaN	NaN	NaN					23.3516	23.2964	23.5051	23.4721	-1.49487	-1.57743	-1.39273	-1.40101	NaN	NaN	NaN	NaN					NaN	NaN	NaN	NaN
A9WPI8	RSal33209_1235	DNA helicase (EC 3.6.4.12)	Cytoplasmic	OTHER	118.33	37	37	37	38.8	38.8	38.8	418410000	143	22.0247	22.0401	22.1198	22.3578	-2.14303	-1.98263	-1.94195	-1.66636	23.7605	23.8159	23.5516	23.7116	-1.08601	-1.05797	-1.34622	-1.16154	16.644	17.1936	17.0541	16.4571	-2.65087	-2.03094	-2.18702	-2.78189	NaN	NaN	NaN	NaN
A9WLI2	RSal33209_0186	Serpin (Serine proteinase inhibitor)	CytoplasmicMembrane	LIPO(Sec/SPII)	44.112	21	21	21	54.3	62.8	62.8	416620000	180	NaN	NaN	NaN	NaN					NaN	NaN	NaN	NaN					21.3196	20.7401	21.2056	22.2606	2.02473	1.51549	1.9645	3.02166	NaN	NaN	NaN	NaN
A9WNK2	RSal33209_1484	DNA polymerase III alpha subunit (EC 2.7.7.7)	Cytoplasmic	OTHER	35.312	13	13	13	53.8	53.8	53.8	415050000	51	19.7581	19.4855	20.3864	20.036	-4.4097	-4.53722	-3.67538	-3.98816	23.7968	23.7921	23.477	23.8032	-1.04972	-1.08171	-1.42075	-1.06988	NaN	NaN	NaN	NaN					NaN	NaN	NaN	NaN
A9WM15	RSal33209_0445	Trehalose 6-phosphate phosphatase (EC 3.1.3.12)	Cytoplasmic	OTHER	27.849	9	9	9	54.3	46.4	46.4	414210000	41	NaN	NaN	NaN	NaN					23.6843	23.8358	24.6741	23.6767	-1.1622	-1.03808	-0.223678	-1.1964	NaN	NaN	NaN	NaN					NaN	NaN	NaN	NaN
A9WQ51	RSal33209_0730	16S rRNA m2G1207 methyltransferase	Cytoplasmic	OTHER	22.378	5	5	5	54.3	28.3	28.3	412750000	25	NaN	NaN	NaN	NaN					23.5258	23.9714	23.7539	22.7745	-1.32076	-0.902439	-1.1439	-2.09855	NaN	NaN	NaN	NaN					NaN	NaN	NaN	NaN
A9WQR1	RSal33209_1885	Uncharacterized protein	Unknown	OTHER	20.139	10	10	10	57.9	57.9	57.9	410710000	70	22.6414	22.3694	22.4471	22.6546	-1.52634	-1.65338	-1.61465	-1.36962	23.0525	23.1651	23.1507	23.2228	-1.79401	-1.70873	-1.74709	-1.6503	NaN	NaN	NaN	NaN					NaN	NaN	NaN	NaN
A9WQ29	RSal33209_0708	Transcriptional regulator, TetR family	Unknown	OTHER	21.183	10	10	10	56.3	56.3	56.3	410180000	49	24.125	23.6713	23.9668	23.6582	-0.0427303	-0.351452	-0.0949173	-0.366015	23.7061	23.6715	24.3218	24.0155	-1.14042	-1.20232	-0.575969	-0.857635	NaN	NaN	NaN	NaN					NaN	NaN	NaN	NaN
A9WTU8	RSal33209_2896	Putative integral membrane protein	Unknown	OTHER	30.682	12	12	12	54.3	55.1	55.1	410070000	67	NaN	NaN	NaN	NaN					22.9508	22.8879	23.3317	23.4344	-1.89573	-1.98596	-1.56609	-1.43869	17.517	17.8599	18.3409	18.2827	-1.77787	-1.36471	-0.900208	-0.956251	NaN	NaN	NaN	NaN
A9WRN9	RSal33209_2596	Chitinase (EC 3.2.1.14)	Unknown	SP(Sec/SPI)	20.07	11	11	11	54.3	35.8	35.8	403390000	84	NaN	NaN	NaN	NaN					NaN	NaN	NaN	NaN					23.176	23.9088	23.0947	22.0056	3.88112	4.68417	3.85355	2.76664	NaN	NaN	NaN	NaN
A9WNQ3	RSal33209_1480	Transcriptional regulator, GntR family	Cytoplasmic	OTHER	14.556	7	7	7	47.3	47.3	47.3	401660000	35	NaN	21.5197	22.209	21.5541		-2.50301	-1.85277	-2.47007	24.6677	24.7225	24.2197	23.6841	-0.178776	-0.151299	-0.678086	-1.189	NaN	NaN	NaN	NaN					NaN	NaN	NaN	NaN
A9WPI7	RSal33209_1234	DNA helicase (EC 3.6.4.12)	Cytoplasmic	OTHER	116.14	26	26	26	31.4	31.4	31.4	399820000	114	21.8819	21.5513	21.8804	21.8249	-2.28583	-2.47145	-2.18133	-2.19934	22.3163	22.4879	22.1869	22.3923	-2.53021	-2.3859	-2.71084	-2.48084	NaN	17.2044	16.839	NaN		-2.02021	-2.40214		NaN	NaN	NaN	NaN
A9WP59	RSal33209_1096	RibD_C domain-containing protein	Unknown	OTHER	21.74	7	7	7	20.9	20.9	20.9	395390000	59	23.7018	23.4532	23.6769	23.4682	-0.465992	-0.569513	-0.384844	-0.555955	23.3302	23.4432	23.6547	23.5505	-1.51632	-1.43069	-1.2431	-1.32259	NaN	NaN	NaN	NaN					NaN	NaN	NaN	NaN
A9WLN2	RSal33209_0055	Transcriptional regulator, MarR family	Unknown	OTHER	16.709	10	10	10	58.1	58.1	58.1	394450000	68	21.8007	21.8088	22.0053	21.7852	-2.36703	-2.21392	-2.05644	-2.23899	23.1782	23.4665	23.0828	23.5449	-1.66828	-1.40735	-1.81501	-1.32823	NaN	NaN	NaN	NaN					NaN	NaN	NaN	NaN
A9WQ38	RSal33209_0717	CDP-diacylglycerol--glycerol-3-phosphate 3-phosphatidyltransferase (EC 2.7.8.5)	CytoplasmicMembrane	OTHER	22.412	4	4	4	54.3	13.6	13.6	394440000	22	NaN	NaN	NaN	NaN					24.1513	24.1595	24.5377	24.5446	-0.695236	-0.714308	-0.360137	-0.328529	NaN	NaN	NaN	NaN					NaN	NaN	NaN	NaN
A9WRN4	RSal33209_2591	Prephenate dehydrogenase (EC 1.3.1.12)	Cytoplasmic	OTHER	38.855	10	10	10	27.3	27.3	27.3	393670000	93	23.2215	23.1915	23.4699	23.3328	-0.946278	-0.831242	-0.5919	-0.691407	23.0895	22.9802	23.4233	23.2247	-1.757	-1.89368	-1.4745	-1.64835	NaN	18.2231	17.932	17.4404		-1.00151	-1.30909	-1.79857	NaN	NaN	NaN	NaN
A9WSM3	RSal33209_2079	D-inositol 3-phosphate glycosyltransferase	Cytoplasmic	OTHER	42.837	10	10	10	26.2	26.2	26.2	393300000	59	21.0935	21.2471	21.0707	20.9513	-3.07423	-2.77568	-2.99105	-3.07286	24.171	23.813	23.3384	23.4593	-0.675472	-1.06081	-1.55941	-1.41383	NaN	NaN	NaN	NaN					NaN	NaN	NaN	NaN
A9WPW9	RSal33209_0667	Uncharacterized protein	CytoplasmicMembrane	OTHER	18.557	3	3	3	54.3	26.3	26.3	389270000	33	NaN	NaN	NaN	NaN					22.9718	23.6143	24.1976	23.7812	-1.8747	-1.25959	-0.700187	-1.09193	19.0932	20.0976	19.004	NaN	-0.201651	0.873055	-0.237072		NaN	NaN	NaN	NaN
A9WNJ1	RSal33209_0972	Acetyltransferase	Unknown	OTHER	24.215	8	8	8	36.1	36.1	36.1	388300000	52	21.016	20.7002	20.9947	20.7345	-3.15178	-3.32252	-3.06703	-3.28973	23.2234	23.3899	23.5453	23.4316	-1.62312	-1.4839	-1.35246	-1.44149	NaN	NaN	NaN	NaN					NaN	NaN	NaN	NaN
A9WUC5	RSal33209_3075	Uncharacterized protein	Cytoplasmic	OTHER	30.918	13	13	13	54.3	56.9	56.9	388200000	38	19.6499	19.7364	NaN	NaN	-4.51784	-4.28631			23.4013	23.7393	23.1238	23.7272	-1.44519	-1.13451	-1.77403	-1.14587	NaN	NaN	NaN	NaN					NaN	NaN	NaN	NaN
A9WML7	recO	DNA repair protein RecO (Recombination protein O)	Cytoplasmic	OTHER	27.037	10	10	10	54.3	45.4	45.4	386160000	46	NaN	NaN	NaN	NaN					23.3917	23.6668	23.8625	23.4809	-1.45486	-1.20708	-1.0353	-1.39223	NaN	NaN	NaN	NaN					NaN	NaN	NaN	NaN
A9WPM5	RSal33209_1402	Metal-dependent hydrolase (EC 3.-.-.-)	Unknown	OTHER	19.099	5	5	5	50.3	50.3	50.3	385020000	36	21.1197	NaN	22.3068	21.8562	-3.04804		-1.75496	-2.16796	23.654	23.3333	23.4684	23.4929	-1.19248	-1.54051	-1.42943	-1.3802	NaN	NaN	NaN	NaN					NaN	NaN	NaN	NaN
A9WLR9	purN	Phosphoribosylglycinamide formyltransferase (EC 2.1.2.2) (5'-phosphoribosylglycinamide transformylase) (GAR transformylase) (GART)	Cytoplasmic	OTHER	20.389	11	11	11	66.7	66.7	66.7	384490000	81	23.9336	24.1059	23.7214	23.952	-0.234114	0.0831356	-0.340357	-0.0722151	21.7578	21.5871	21.8607	21.7627	-3.08867	-3.28679	-3.03708	-3.11038	NaN	16.8076	17.3105	17.6099		-2.41695	-1.93059	-1.62902	NaN	NaN	NaN	NaN
A9WQ88	argF	Ornithine carbamoyltransferase (OTCase) (EC 2.1.3.3)	Cytoplasmic	OTHER	33.383	12	12	12	47.6	47.6	47.6	382110000	61	24.6839	24.5279	24.5751	24.5379	0.516134	0.505148	0.513378	0.513696	21.9153	NaN	22.6872	22.3872	-2.93123		-2.21061	-2.48585	NaN	NaN	NaN	NaN					NaN	NaN	NaN	NaN
A9WTP2	RSal33209_2839	Lipoprotein, putative	Unknown	LIPO(Sec/SPII)	25.27	13	13	13	54.3	64.5	64.5	380340000	145	NaN	NaN	NaN	NaN					21.6297	21.7415	21.6286	21.0832	-3.21682	-3.13233	-3.26921	-3.78987	21.1405	21.8173	22.5299	23.3427	1.84566	2.59275	3.28874	4.10377	17.6885	19.4215	20.0055	19.2597	-1.58088	0.83532	1.42699	0.348356
A9WR06	RSal33209_1576	Cytochrome aa3 subunit 3	CytoplasmicMembrane	OTHER	28.183	3	3	3	54.3	9.2	9.2	377840000	27	NaN	NaN	NaN	NaN					24.099	24.3689	24.5416	24.6591	-0.747509	-0.504919	-0.356233	-0.213991	NaN	15.7939	19.2411	19.1321		-3.4307	0	-0.106853	NaN	NaN	NaN	NaN
A9WSI6	RSal33209_2041	Zinc metalloprotease	CytoplasmicMembrane	OTHER	39.303	7	7	7	54.3	19.1	19.1	375840000	46	NaN	NaN	NaN	NaN					24.3064	24.2721	24.6441	24.555	-0.540115	-0.601788	-0.253737	-0.31813	NaN	NaN	NaN	NaN					NaN	NaN	NaN	NaN
A9WQ39	cinA	Competence-damage protein	CytoplasmicMembrane	OTHER	19.133	6	6	6	33.9	33.9	33.9	374460000	57	22.067	21.935	21.9336	22.0355	-2.10072	-2.0878	-2.12817	-1.98869	23.9107	23.5465	23.8012	23.6825	-0.935837	-1.32733	-1.09655	-1.1906	NaN	NaN	NaN	NaN					NaN	NaN	NaN	NaN
A9WVG8	RSal33209_3480	Cyclopropane-fatty-acyl-phospholipid synthase (EC 2.1.1.79)	Cytoplasmic	OTHER	44.733	9	9	9	54.3	21.9	21.9	369610000	49	NaN	NaN	NaN	NaN					23.7698	23.7343	23.4793	23.4324	-1.0767	-1.13957	-1.41853	-1.44073	NaN	NaN	NaN	NaN					NaN	NaN	NaN	NaN
A9WNK1	RSal33209_1483	Haloacid dehalogenase-like hydrolase	Unknown	OTHER	22.166	6	6	6	26.8	26.8	26.8	369070000	45	21.7537	21.0533	21.4997	21.1266	-2.41403	-2.96945	-2.56206	-2.8976	23.9903	23.3588	24.2435	23.976	-0.856197	-1.51508	-0.654284	-0.897049	17.1449	17.7238	NaN	17.0527	-2.14997	-1.50078		-2.18623	NaN	NaN	NaN	NaN
A9WLB2	RSal33209_0152	LytR_C domain-containing protein	Unknown	OTHER	28.598	8	8	8	54.3	32.6	32.6	368740000	61	NaN	NaN	NaN	NaN					24.1622	24.0893	24.004	23.8503	-0.684282	-0.784508	-0.893775	-1.02276	NaN	NaN	NaN	NaN					NaN	NaN	NaN	NaN
[truncated: 597 more rows]

## Sheet: Cytosol_Quant_Proteins
Quantified proteins in the subcellular fractions of the cytosol
[truncated: 1,245 more rows]

## Sheet: Membrane_Quant_Proteins
Quantified proteins in the subcellular fractions of the membrane
[truncated: 1,542 more rows]

## Sheet: Extracellular_Quant_Proteins
Quantified proteins in the extracellular fractions
[truncated: 820 more rows]

## Sheet: MembraneVesicle_Quant_Proteins
Quantified proteins in the subcellular fractions of the membrane vesicles
[truncated: 148 more rows]

## Sheet: Cytosol_Exclusive_Proteins
Exclusive protein identifications in the cytosol fraction
[truncated: 63 more rows]

## Sheet: Membrane_Exclusive_Proteins
Exclusive protein identifications in the membrane fraction
[truncated: 323 more rows]

[truncated: 4 more sheets: Extracellular_ExclusiveProteins, MV_Exclusive_Proteins, PSORTb_Result, SignalP_Result]
